# Supplementary material for: Long-distance electron transfer in a filamentous Gram-positive bacterium
Source: Nat Commun. 2021 Mar 17;12:1709. doi: 10.1038/s41467-021-21709-z (PMC7969598; doi:10.1038/s41467-021-21709-z)
Supplement: Supplementary file 4 — Supplementary Data 1 [file 41467_2021_21709_MOESM4_ESM.xlsx]

## Sheet: Sheet1
Datasheet for: Electrical networks of a filamentous Gram-positive bacterium
Transcriptomic comparison of Lysinibacillus varians GY32 respiring with oxygen and MFC-anode
Gene id	Prorein id	MeanTPM (O2)	MeanTPM (MFC)	log2FoldChange	pValue	qValue	result	Name	Des.	GO	KEGG	COG
T479_RS22930	WP_025220134.1	0.996667	0.223333	2.15791	0.000449887	0.00116263	-	T479_RS22930	phage tail tape measure protein	GO:0016021;GO:0033644;GO:0019076	-	COG5412-Phage-related protein[S]
T479_RS16240	WP_025220255.1	0.72	6.29333	-3.12776	3.78e-05	0.000120592	down	T479_RS16240	hypothetical protein	-	-	-
T479_RS16245	WP_025220256.1	0.506667	0.0966667	2.38995	0.283138	1	-	T479_RS16245	hypothetical protein	-	-	-
T479_RS22935	WP_025220139.1	12.9933	0.266667	5.60659	0.00263565	0.00582575	up	T479_RS22935	head-tail adaptor protein	-	-	COG5614-Bacteriophage head-tail adaptor[R]
T479_RS19795	WP_024364488.1	5.04333	10.16	-1.01045	0.0674829	0.106062	-	T479_RS19795	methyl-accepting chemotaxis protein	GO:0016021;GO:0016020;GO:0006935;GO:0004871;GO:0005886	-	COG0840-Methyl-accepting chemotaxis protein[NT]
T479_RS19790	WP_025220641.1	9.68333	1.24	2.96516	2.12e-13	1.92e-12	up	T479_RS19790	MFS transporter	GO:0009535;GO:0009579;GO:0015293;GO:0016021;GO:0005315;GO:0009624;GO:0006814;GO:0009416;GO:0055085	-	COG2271-Sugar phosphate permease[G]
T479_RS22255	WP_024364437.1	682.913	36.39	4.23009	2.8e-16	3.33e-15	up	T479_RS22255	amino acid ABC transporter permease	GO:0005215;GO:0016021;GO:0015171;GO:0005886	-	COG4160-ABC-type arginine/histidine transport system, permease component[E]
T479_RS17315	#N/A	0.0001	0.0001	0	1	1	-	T479_RS17315	tRNA-Ser	-	-	-
T479_RS05790	WP_024361530.1	104.867	1.43667	6.18969	5.9e-35	2.44e-33	up	T479_RS05790	LysM peptidoglycan-binding domain-containing protein	GO:0005737;GO:0006281;GO:0051782;GO:0007049;GO:0009432;GO:0051301	-	-
T479_RS21915	WP_024364373.1	12.65	5.76667	1.13333	0.000265723	0.000719507	up	T479_RS21915	ABC transporter ATP-binding protein	GO:0006810;GO:0046677;GO:0016887;GO:0005524	K11631-ko02020 Two-component system;ko02010 ABC transporters	COG1136-ABC-type antimicrobial peptide transport system, ATPase component[V]
T479_RS02140	WP_025218534.1	19.7567	14.1567	0.480858	0.0211304	0.0383606	-	T479_RS02140	AMP-binding protein	GO:0003824;GO:0016874;GO:0008152;GO:0005524	-	COG0318-Acyl-CoA synthetases (AMP-forming)/AMP-acid ligases II[IQ]
T479_RS02635	WP_025218581.1	43.7833	16.17	1.43706	8.23e-06	2.91e-05	up	T479_RS02635	peptide chain release factor N(5)-glutamine methyltransferase	GO:0018364;GO:0036009;GO:0003676	-	COG2890-Methylase of polypeptide chain release factors[J]
T479_RS02145	WP_025218535.1	8.26	5.59667	0.561574	0.0368304	0.0629375	-	T479_RS02145	acetyl-CoA carboxylase biotin carboxylase subunit	GO:0006633;GO:0003989;GO:0004075;GO:0046872;GO:0005524;GO:2001295	K01961-ko00620 Pyruvate metabolism;ko00253 Tetracycline biosynthesis;ko00640 Propanoate metabolism;ko01200 Carbon metabolism;ko00720 Carbon fixation pathways in prokaryotes;ko01212 Fatty acid metabolism;ko00061 Fatty acid biosynthesis	COG4770-Acetyl/propionyl-CoA carboxylase, alpha subunit[I]
T479_RS17035	WP_025220341.1	50.2767	122.36	-1.28317	1.62e-05	5.49e-05	down	T479_RS17035	dipeptidase PepV	GO:0016805;GO:0008270;GO:0008237	K01439-ko00300 Lysine biosynthesis;ko01230 Biosynthesis of amino acids	COG0624-Acetylornithine deacetylase/Succinyl-diaminopimelate desuccinylase and related deacylases[E]
T479_RS02630	WP_024362887.1	16.0867	28.9	-0.845204	0.0227641	0.0410153	-	T479_RS02630	peptide chain release factor 1	GO:0005737;GO:0016149	-	COG0216-Protein chain release factor A[J]
T479_RS07280	WP_029747404.1	20.0733	101.307	-2.33538	1.61e-16	1.96e-15	down	T479_RS07280	hypothetical protein	-	-	-
T479_RS07285	WP_024364265.1	29.9567	216.847	-2.85573	8.91e-18	1.23e-16	down	T479_RS07285	hypothetical protein	-	-	COG5582-Uncharacterized conserved protein[S]
T479_RS17310	#N/A	0.31	0.0001	11.5981	0.785964	1	-	T479_RS17310	tRNA-Met	-	-	-
T479_RS17860	WP_025220403.1	34.57	22.9367	0.591865	0.00576018	0.0118335	-	T479_RS17860	sulfite exporter TauE/SafE family protein	GO:0016021;GO:0005886	-	-
T479_RS08230	WP_024363432.1	5.67667	8.98	-0.661671	0.48002	0.565934	-	T479_RS08230	metallophosphoesterase	-	-	-
T479_RS02385	WP_024362842.1	6.97333	10.51	-0.591842	0.485473	0.570957	-	T479_RS02385	lipoate--protein ligase family protein	GO:0016415;GO:0009249;GO:0009107	-	COG0095-Lipoate-protein ligase A[H]
T479_RS08980	WP_025219298.1	0.67	1.75	-1.38512	0.0358695	0.0614905	-	T479_RS08980	peptide ABC transporter substrate-binding protein	GO:0043190;GO:0005886;GO:0030288;GO:0015031;GO:0015197;GO:0055085	K15580-ko02024 Quorum sensing;ko01501 beta-Lactam resistance;ko02010 ABC transporters	COG4166-ABC-type oligopeptide transport system, periplasmic component[E]
T479_RS08235	WP_025219194.1	4.2	24.9967	-2.57327	3.35e-05	0.000107587	down	T479_RS08235	GntR family transcriptional regulator	GO:0003700;GO:0043565;GO:0006351;GO:0003677	-	COG1802-Transcriptional regulators[K]
T479_RS17835	WP_024364832.1	14.1633	58.82	-2.05415	1.49e-05	5.1e-05	down	T479_RS17835	DUF1027 domain-containing protein	-	-	COG4470-Uncharacterized protein conserved in bacteria[S]
T479_RS08985	WP_025219299.1	0.993333	0.646667	0.619256	0.292451	0.376533	-	T479_RS08985	ABC transporter permease	GO:0016021;GO:0006810;GO:0005886	K15581-ko02024 Quorum sensing;ko01501 beta-Lactam resistance;ko02010 ABC transporters	COG0601-ABC-type dipeptide/oligopeptide/nickel transport systems, permease components[EP]
T479_RS02380	WP_025218559.1	19.1733	70.9767	-1.88824	1.47e-08	7.68e-08	down	T479_RS02380	heme-dependent peroxidase	GO:0046872;GO:0004601;GO:0020037	-	COG3253-Uncharacterized conserved protein[S]
T479_RS12830	WP_024361021.1	21.4633	6.55667	1.71084	3.24e-09	1.84e-08	up	T479_RS12830	MFS transporter	GO:0015307;GO:0016021;GO:0046677;GO:0055085;GO:0005886	-	-
T479_RS07510	WP_025219107.1	6.34667	16.53	-1.38102	0.00985822	0.0193622	down	T479_RS07510	hypothetical protein	-	-	-
T479_RS07045	WP_025219057.1	0.163333	0.0001	10.6736	0.785964	1	-	T479_RS07045	hypothetical protein	-	-	-
T479_RS10505	WP_025219510.1	0.0966667	0.536667	-2.47294	0.229386	0.306037	-	T479_RS10505	acyl-CoA dehydrogenase	GO:0050660;GO:0033539;GO:0052890;GO:0051260;GO:0006552;GO:0000062;GO:0006551;GO:0055088;GO:0005759;GO:0003995;GO:0031966;GO:0009055;GO:0008470	-	COG1960-Acyl-CoA dehydrogenases[I]
T479_RS07515	WP_025219108.1	3.96333	1.64	1.27302	0.0404949	0.0683322	-	T479_RS07515	hydrogenase nickel incorporation protein HypA	GO:0016151;GO:0006464	-	COG0375-Zn finger protein HypA/HybF (possibly regulating hydrogenase expression)[R]
T479_RS12835	WP_025219835.1	39.3533	2.26667	4.11784	9.98e-21	1.88e-19	up	T479_RS12835	hypothetical protein	GO:0005737;GO:0016765;GO:0000287;GO:0046677	-	-
T479_RS07040	WP_025219056.1	0.0001	0.0001	0	1	1	-	T479_RS07040	hypothetical protein	-	-	-
T479_RS16325	WP_004226437.1	57.3533	204.557	-1.83455	0.0034233	0.00741457	down	T479_RS16325	DNA-binding response regulator	GO:0006355;GO:0006351;GO:0003677	-	COG2197-Response regulator containing a CheY-like receiver domain and an HTH DNA-binding domain[TK]
T479_RS22480	WP_025220894.1	1.41333	1.00667	0.489516	0.393418	0.482587	-	T479_RS22480	ATP-binding protein	GO:0032436;GO:0005783;GO:0007279;GO:0043523;GO:0000226;GO:0043525;GO:0016887;GO:0005875;GO:0046598;GO:0005737;GO:0043186;GO:0007029;GO:0005634;GO:0005811;GO:0006508;GO:0048477;GO:0005524;GO:0098586;GO:0016320;GO:0006810;GO:0031965;GO:0007317;GO:0005886;GO:0000502;GO:0007030;GO:0045169;GO:0048813;GO:0006511	K14571-ko03008 Ribosome biogenesis in eukaryotes	COG0464-ATPases of the AAA+ class[O]
T479_RS16580	WP_024363831.1	54.1167	169.42	-1.64646	2.73e-05	8.89e-05	down	T479_RS16580	DUF2975 domain-containing protein	GO:0016021;GO:0005886	-	-
T479_RS18775	WP_025220519.1	0.0766667	0.0001	9.58246	0.495456	1	-	T479_RS18775	4-hydroxy-2-oxovalerate aldolase	GO:0008701;GO:0019439;GO:0030145	K01666-ko00622 Xylene degradation;ko00360 Phenylalanine metabolism;ko01220 Degradation of aromatic compounds;ko00621 Dioxin degradation;ko00362 Benzoate degradation	COG0119-Isopropylmalate/homocitrate/citramalate synthases[E]
T479_RS21310	WP_025220789.1	1.22333	1.73333	-0.502732	0.828086	0.872224	-	T479_RS21310	VOC family protein	GO:0046872;GO:0004462	-	COG2764-Uncharacterized protein conserved in bacteria[S]
T479_RS22485	WP_025220895.1	13.8167	27.41	-0.988293	0.0748873	0.116048	-	T479_RS22485	23S rRNA (pseudouridine(1915)-N(3))-methyltransferase RlmH	GO:0005737;GO:0070038	-	COG1576-Uncharacterized conserved protein[S]
T479_RS06390	WP_024361415.1	0.0733333	3.77667	-5.6865	2.68e-07	1.2e-06	-	T479_RS06390	acyl-CoA dehydrogenase	GO:0050660;GO:0033539;GO:0052890;GO:0006552;GO:0005739;GO:0055088;GO:0000062;GO:0003995;GO:0008470;GO:0009055	-	COG1960-Acyl-CoA dehydrogenases[I]
T479_RS18820	WP_025220525.1	80.9667	21.0867	1.941	1.28e-14	1.3e-13	up	T479_RS18820	coproporphyrinogen III oxidase	GO:0051539;GO:0006782;GO:0051536;GO:0003824;GO:0046872;GO:0016491	-	COG0635-Coproporphyrinogen III oxidase and related Fe-S oxidoreductases[H]
T479_RS06640	WP_025218993.1	27.1433	17.6333	0.622293	0.00197713	0.00451376	-	T479_RS06640	iron ABC transporter permease	GO:0005215;GO:0006811;GO:0055072;GO:0016021;GO:0005886	K02015-ko02010 ABC transporters	COG0609-ABC-type Fe3+-siderophore transport system, permease component[P]
T479_RS18825	WP_025220526.1	25.6567	47.08	-0.875781	0.162303	0.227975	-	T479_RS18825	hypothetical protein	-	-	-
T479_RS06395	WP_025218956.1	1.61667	1.55	0.060754	0.516389	0.599964	-	T479_RS06395	RNA polymerase sigma-54 factor	GO:0003700;GO:0003899;GO:0016987;GO:0006352;GO:0003677	K03092-ko02020 Two-component system;ko05111 Vibrio cholerae pathogenic cycle	COG1508-DNA-directed RNA polymerase specialized sigma subunit, sigma54 homolog[K]
T479_RS06645	WP_025218994.1	17.85	9.55	0.902351	0.00081013	0.0019909	-	T479_RS06645	ABC transporter ATP-binding protein	GO:0006811;GO:0055072;GO:0016887;GO:0005524;GO:0005886	K02013-ko02010 ABC transporters	COG1120-ABC-type cobalamin/Fe3+-siderophores transport systems, ATPase components[PH]
T479_RS07265	WP_024364269.1	108.683	105.167	0.0474532	0.208467	0.28197	-	T479_RS07265	histidinol-phosphate transaminase	GO:0080130;GO:0000105;GO:0030170;GO:0004400	K00817-ko00340 Histidine metabolism;ko00400 Phenylalanine, tyrosine and tryptophan biosynthesis;ko01230 Biosynthesis of amino acids;ko00360 Phenylalanine metabolism;ko00350 Tyrosine metabolism;ko00401 Novobiocin biosynthesis;ko00960 Tropane, piperidine and pyridine alkaloid biosynthesis	COG0079-Histidinol-phosphate/aromatic aminotransferase and cobyric acid decarboxylase[E]
T479_RS07260	WP_024364270.1	15.3267	7.5	1.03108	0.403383	0.492705	-	T479_RS07260	chorismate mutase	GO:0005737;GO:0046417;GO:0004106;GO:0009073	K06208-ko01230 Biosynthesis of amino acids;ko00400 Phenylalanine, tyrosine and tryptophan biosynthesis	COG4401-Chorismate mutase[E]
T479_RS17260	WP_025220366.1	0.94	3.58667	-1.93191	0.00682874	0.0138244	-	T479_RS17260	MerR family transcriptional regulator	GO:0005737;GO:0006355;GO:0006351;GO:0003677	-	COG0789-Predicted transcriptional regulators[K]
T479_RS18675	WP_025220509.1	93.37	239.557	-1.35934	8.34e-07	3.43e-06	down	T479_RS18675	protein EcsB	GO:0030420;GO:0030435;GO:0016021;GO:0006810;GO:0005886	-	COG4473-Predicted ABC-type exoprotein transport system, permease component[U]
T479_RS17265	WP_025220367.1	0.266667	1.46667	-2.45943	0.0527519	0.0858863	-	T479_RS17265	hypothetical protein	-	-	-
T479_RS19240	WP_025220590.1	2.82667	17.0967	-2.59654	0.000909035	0.00221625	down	T479_RS19240	XRE family transcriptional regulator	GO:0043565	-	-
T479_RS19060	WP_025220556.1	0.18	0.613333	-1.76867	0.481873	0.567498	-	T479_RS19060	hypothetical protein	-	-	-
T479_RS06245	WP_025218939.1	92.5	203.71	-1.13899	0.0313717	0.05465	-	T479_RS06245	glutathionylspermidine synthase	GO:0046872;GO:0016874;GO:0005524	-	COG0754-Glutathionylspermidine synthase[E]
T479_RS02030	WP_025218520.1	112.76	240.783	-1.09448	0.00064271	0.00161352	down	T479_RS02030	dipeptidase	GO:0005737;GO:0016787;GO:0070062;GO:0004180;GO:0005654;GO:0102008;GO:0008152;GO:0034701;GO:0046872;GO:0008237	-	COG0624-Acetylornithine deacetylase/Succinyl-diaminopimelate desuccinylase and related deacylases[E]
T479_RS06240	WP_025218938.1	25.4967	56.2633	-1.14189	0.0107127	0.0209109	down	T479_RS06240	hypothetical protein	-	-	-
T479_RS22660	WP_024364630.1	1617.88	684.593	1.24078	0.000395371	0.00103165	up	T479_RS22660	OxaA-like protein precursor	GO:0015031;GO:0016021;GO:0051205;GO:0005886	K03217-ko03060 Protein export;ko02024 Quorum sensing;ko03070 Bacterial secretion system	COG0706-Preprotein translocase subunit YidC[U]
T479_RS08525	WP_025219238.1	0.896667	0.426667	1.07146	0.126044	0.182153	-	T479_RS08525	peptidase M20	GO:0016813;GO:0019877;GO:0009014;GO:0009089;GO:0046872;GO:0008237	K01439-ko00300 Lysine biosynthesis;ko01230 Biosynthesis of amino acids	COG0624-Acetylornithine deacetylase/Succinyl-diaminopimelate desuccinylase and related deacylases[E]
T479_RS13630	WP_024361182.1	11.21	63.7967	-2.50869	1.87e-11	1.38e-10	down	T479_RS13630	Asp23/Gls24 family envelope stress response protein	-	-	COG1302-Uncharacterized protein conserved in bacteria[S]
T479_RS13635	WP_025219924.1	2.2	0.556667	1.98262	0.151529	0.21431	-	T479_RS13635	hypothetical protein	GO:0016021	-	-
T479_RS08520	WP_025219237.1	13.7233	77.3767	-2.49527	3.6e-15	3.89e-14	down	T479_RS08520	DUF3885 domain-containing protein	-	-	-
T479_RS07605	WP_024363312.1	5.05333	8.78667	-0.798081	0.43102	0.519976	-	T479_RS07605	hypothetical protein	-	-	-
T479_RS08750	WP_025219271.1	16.5733	31.96	-0.947404	0.0613162	0.0977971	-	T479_RS08750	lactate utilization protein C	GO:0006089	-	COG1556-Uncharacterized conserved protein[S]
T479_RS12235	WP_025219766.1	9.59	12.0633	-0.331026	0.915743	0.939738	-	T479_RS12235	OsmC family peroxiredoxin	-	-	COG1765-Predicted redox protein, regulator of disulfide bond formation[O]
T479_RS12940	WP_024361042.1	37.02	127.497	-1.78408	5.01e-08	2.39e-07	down	T479_RS12940	LLM class flavin-dependent oxidoreductase	GO:0005829;GO:0016705	-	COG2141-Coenzyme F420-dependent N5,N10-methylene tetrahydromethanopterin reductase and related flavin-dependent oxidoreductases[C]
T479_RS07600	WP_025219120.1	5.30667	4.74	0.162919	0.387338	0.475806	-	T479_RS07600	aromatic amino acid aminotransferase	GO:0005737;GO:0008483;GO:0009058;GO:0030170;GO:0008652	-	COG0436-Aspartate/tyrosine/aromatic aminotransferase[E]
T479_RS12230	WP_025219765.1	1.67	4.16333	-1.31789	0.342938	0.42997	-	T479_RS12230	hypothetical protein	GO:0016021	-	-
T479_RS23200	#N/A	10.7267	14.1767	-0.402317	0.814722	0.861729	-	T479_RS23200	hypothetical protein	-	-	-
T479_RS14060	WP_024361276.1	1050.25	1291.36	-0.298167	0.95264	0.965666	-	T479_RS14060	LTA synthase family protein	GO:0008152;GO:0016021;GO:0005576;GO:0008484;GO:0005886;GO:0046872	-	COG1368-Phosphoglycerol transferase and related proteins, alkaline phosphatase superfamily[M]
T479_RS21170	WP_025220770.1	39.6433	41.66	-0.0715846	0.660973	0.730309	-	T479_RS21170	alpha/beta hydrolase	GO:0005737;GO:0052689	-	COG2819-Predicted hydrolase of the alpha/beta superfamily[R]
T479_RS14065	WP_024361277.1	21.48	8.25	1.38053	0.00629446	0.0128332	up	T479_RS14065	DUF910 domain-containing protein	-	-	COG4483-Uncharacterized protein conserved in bacteria[S]
T479_RS21175	WP_029747439.1	15.0067	12.7567	0.234352	0.335892	0.422713	-	T479_RS21175	ABC transporter ATP-binding protein	GO:0006811;GO:0015623;GO:0055072;GO:0016887;GO:0005886;GO:0005524	K02013-ko02010 ABC transporters	COG1120-ABC-type cobalamin/Fe3+-siderophores transport systems, ATPase components[PH]
T479_RS06800	WP_024362382.1	0.0001	0.0866667	-9.75933	0.534614	1	-	T479_RS06800	ABC transporter substrate-binding protein	GO:0046872	K02012-ko02010 ABC transporters	COG1840-ABC-type Fe3+ transport system, periplasmic component[P]
T479_RS13010	WP_025219858.1	8.99333	16.8867	-0.908957	0.0555838	0.089717	-	T479_RS13010	LacI family transcriptional regulator	GO:0003700;GO:0006164;GO:0045892;GO:0006351;GO:0003677	-	COG1609-Transcriptional regulators[K]
T479_RS13545	WP_025219919.1	4.66333	23.8533	-2.35476	4.62e-08	2.23e-07	down	T479_RS13545	DUF342 domain-containing protein	-	-	COG1315-Predicted polymerase, most proteins contain PALM domain, HD hydrolase domain and Zn-ribbon domain[L]
T479_RS17045	WP_029747347.1	17.0067	6.58667	1.36848	3.88e-07	1.69e-06	up	T479_RS17045	MFS transporter	GO:0005215;GO:0016021;GO:0055085;GO:0005886	-	-
T479_RS06805	WP_025219015.1	0.57	0.0933333	2.6105	0.00718793	0.0145106	-	T479_RS06805	iron ABC transporter permease	GO:0055072;GO:0006811;GO:0006810;GO:0016021;GO:0005886	K02011-ko02010 ABC transporters	COG1176-ABC-type spermidine/putrescine transport system, permease component I[E]
T479_RS17040	WP_025220342.1	1045.11	24184.2	-4.53234	1.21e-35	5.2e-34	down	T479_RS17040	alkaline phosphatase	GO:0003700;GO:0005622;GO:0006351;GO:0003677	-	-
T479_RS13540	WP_025219918.1	32.0633	145.607	-2.18308	1.11e-12	9.48e-12	down	T479_RS13540	glycerophosphodiester phosphodiesterase	GO:0006629;GO:0008889	-	COG0584-Glycerophosphoryl diester phosphodiesterase[C]
T479_RS07865	WP_024363364.1	1.46667	0.756667	0.954811	0.365976	0.454751	-	T479_RS07865	hypothetical protein	-	-	-
T479_RS14665	WP_024363051.1	48.8733	240.077	-2.29638	2.7e-13	2.41e-12	down	T479_RS14665	nucleotide exchange factor GrpE	GO:0005737;GO:0006457;GO:0000774	-	COG0576-Molecular chaperone GrpE (heat shock protein)[O]
T479_RS02515	WP_025218576.1	0.32	0.0166667	4.26303	0.0118537	0.0228278	-	T479_RS02515	isovaleryl-CoA dehydrogenase	GO:0050660;GO:0033539;GO:0052890;GO:0005739;GO:0055088;GO:0000062;GO:0003995;GO:0009055	K00249-ko00071 Fatty acid degradation;ko00280 Valine, leucine and isoleucine degradation;ko00640 Propanoate metabolism;ko01200 Carbon metabolism;ko01212 Fatty acid metabolism;ko00410 beta-Alanine metabolism;ko03320 PPAR signaling pathway	COG1960-Acyl-CoA dehydrogenases[I]
T479_RS07860	WP_024363363.1	18.04	21.26	-0.236942	0.994563	0.996452	-	T479_RS07860	endonuclease III	GO:0006284;GO:0051539;GO:0019104;GO:0003906;GO:0003677;GO:0046872	K10773-ko03410 Base excision repair	COG0177-Predicted EndoIII-related endonuclease[L]
T479_RS14660	WP_025220034.1	198.927	2717.04	-3.77173	2.63e-45	1.67e-43	down	T479_RS14660	molecular chaperone DnaK	GO:0006457;GO:0005524	K04043-ko04212 Longevity regulating pathway - worm;ko05152 Tuberculosis;ko03018 RNA degradation	COG0443-Molecular chaperone[O]
T479_RS20880	WP_024361389.1	122.267	667.337	-2.44838	1.12e-16	1.4e-15	down	T479_RS20880	M3 family oligoendopeptidase	GO:0046872;GO:0004222	-	COG1164-Oligoendopeptidase F[E]
T479_RS19665	WP_025220629.1	0.293333	0.106667	1.45943	0.474648	0.561291	-	T479_RS19665	hypothetical protein	-	-	-
T479_RS21225	WP_024360822.1	5.05667	2.86667	0.818813	0.0636539	0.100928	-	T479_RS21225	DUF805 domain-containing protein	GO:0016021;GO:0005886	-	COG3152-Predicted membrane protein[S]
T479_RS16910	WP_081769925.1	20.73	78.4933	-1.92085	0.000465158	0.00119707	down	T479_RS16910	N-acetyl-gamma-glutamyl-phosphate reductase	GO:0003942;GO:0005737;GO:0006526;GO:0051287	K00145-ko01230 Biosynthesis of amino acids;ko00220 Arginine biosynthesis;ko01210 2-Oxocarboxylic acid metabolism	COG0002-Acetylglutamate semialdehyde dehydrogenase[E]
T479_RS20885	WP_025220740.1	0.986667	0.156667	2.65486	0.0323173	0.0560747	-	T479_RS20885	YdcF family protein	GO:0016021	-	COG1434-Uncharacterized conserved protein[S]
T479_RS16805	WP_025220309.1	402.243	814.76	-1.01831	0.00635423	0.0129428	down	T479_RS16805	signal peptide peptidase SppA	GO:0008233;GO:0008236;GO:0016021;GO:0005886	-	COG0616-Periplasmic serine proteases (ClpP class)[OU]
T479_RS02510	WP_024362864.1	0.716667	0.2	1.8413	0.0312574	0.054495	-	T479_RS02510	o-succinylbenzoate--CoA ligase	GO:0008152;GO:0004467;GO:0016874;GO:0006635;GO:0005524	K01897-ko04146 Peroxisome;ko03320 PPAR signaling pathway;ko04920 Adipocytokine signaling pathway;ko02024 Quorum sensing;ko00071 Fatty acid degradation;ko01212 Fatty acid metabolism;ko00061 Fatty acid biosynthesis	COG0318-Acyl-CoA synthetases (AMP-forming)/AMP-acid ligases II[IQ]
T479_RS13495	WP_024361152.1	151.753	215.533	-0.506183	0.387662	0.476068	-	T479_RS13495	methylmalonyl Co-A mutase-associated GTPase MeaB	GO:0003924;GO:0005524;GO:0005525	-	COG1703-Putative periplasmic protein kinase ArgK and related GTPases of G3E family[E]
T479_RS01600	WP_081769852.1	0.0001	0.0001	0	1	1	-	T479_RS01600	hypothetical protein	-	-	-
T479_RS13490	WP_024361151.1	122.35	328.087	-1.42306	4.21e-06	1.55e-05	down	T479_RS13490	BrxA/BrxB family bacilliredoxin	-	-	-
T479_RS01605	WP_025218463.1	0.0001	0.0001	0	1	1	-	T479_RS01605	hypothetical protein	-	-	-
T479_RS21910	WP_025220842.1	37.7667	12.4467	1.60135	1.87e-08	9.64e-08	up	T479_RS21910	ABC transporter permease	GO:0016021;GO:0006810;GO:0046677;GO:0005886	K11632-ko02020 Two-component system;ko02010 ABC transporters	-
T479_RS15375	WP_024363185.1	40.5833	70.7033	-0.800891	0.0360687	0.061783	-	T479_RS15375	septum site-determining protein MinD	GO:0016887;GO:0051301;GO:0007049;GO:0005524;GO:0005886	-	COG2894-Septum formation inhibitor-activating ATPase[D]
T479_RS20805	WP_024361374.1	6.8	3.53333	0.944505	0.0147551	0.0278793	-	T479_RS20805	amidohydrolase	GO:0016787;GO:0008152	-	COG1473-Metal-dependent amidase/aminoacylase/carboxypeptidase[R]
T479_RS13940	WP_052599595.1	1.29	2.02333	-0.649363	0.413385	0.503068	-	T479_RS13940	serine/threonine protein phosphatase	GO:0003824;GO:0016021	-	COG0631-Serine/threonine protein phosphatase[T]
T479_RS21595	WP_024364063.1	795.903	365.56	1.12249	3.22e-06	1.21e-05	up	T479_RS21595	anti-sigma W factor	GO:0016021;GO:0046872	-	-
T479_RS13945	WP_025219970.1	0.34	0.893333	-1.39366	0.386763	0.475235	-	T479_RS13945	serine/threonine protein phosphatase	GO:0005737;GO:0046872;GO:0016021;GO:0016020;GO:0004722	-	COG0631-Serine/threonine protein phosphatase[T]
T479_RS09105	WP_024363602.1	0.776667	1.41333	-0.863734	0.536526	0.617945	-	T479_RS09105	hypothetical protein	-	-	-
T479_RS13125	WP_038510425.1	54.9167	40.87	0.426202	0.0437498	0.0730645	-	T479_RS13125	N-acetyltransferase	GO:0004145;GO:0043939;GO:0008080	-	-
T479_RS07460	WP_080653388.1	2.80333	1.79	0.647184	0.0805336	0.12373	-	T479_RS07460	spore gernimation protein	GO:0016021;GO:0006810;GO:0009847	-	-
T479_RS07465	WP_025219099.1	1.37	1.20333	0.18714	0.474549	0.561291	-	T479_RS07465	Ger(x)C family spore germination protein	GO:0016020;GO:0009847	-	-
T479_RS13120	WP_025219875.1	6.76	37.9133	-2.48761	5.3e-10	3.27e-09	down	T479_RS13120	NUDIX domain-containing protein	GO:0016787;GO:0016818;GO:0046872	-	-
T479_RS20310	WP_025220693.1	184.443	55.1133	1.7427	4.79e-10	2.98e-09	up	T479_RS20310	MFS transporter	GO:0016021;GO:0046677;GO:0055085;GO:0005886	-	-
T479_RS15935	WP_081769920.1	0.326667	0.506667	-0.633218	0.814108	0.861577	-	T479_RS15935	NUDIX domain-containing protein	GO:0016787	-	-
T479_RS18795	WP_024362311.1	0.293333	0.156667	0.904843	0.419059	0.50868	-	T479_RS18795	catechol 2,3-dioxygenase	GO:0008198;GO:0018577;GO:0019439	-	-
T479_RS01420	WP_024360901.1	6.53333	0.956667	2.77173	9.74e-06	3.43e-05	up	T479_RS01420	N-acetyltransferase	GO:0005737;GO:0008999;GO:0008080	-	COG1670-Acetyltransferases, including N-acetylases of ribosomal proteins[J]
T479_RS15930	WP_025220203.1	14.89	1.70333	3.12791	3.65e-06	1.35e-05	up	T479_RS15930	hypothetical protein	-	-	-
T479_RS20315	WP_081769970.1	12.1067	6.70667	0.852134	0.000233963	0.000640352	-	T479_RS20315	sensor histidine kinase	GO:0000155;GO:0016021;GO:0005886;GO:0005524;GO:0005622	-	COG5002-Signal transduction histidine kinase[T]
T479_RS01425	WP_025218431.1	18.8067	34.55	-0.877442	0.0218545	0.039575	-	T479_RS01425	LysR family transcriptional regulator	GO:0003700;GO:0006537;GO:0006351;GO:0003677	-	COG0583-Transcriptional regulator[K]
T479_RS09100	WP_025219314.1	0.246667	0.686667	-1.47705	0.430284	0.519233	-	T479_RS09100	LytTR family transcriptional regulator	GO:0006355;GO:0006351;GO:0003677	-	-
T479_RS06730	WP_024362396.1	37.03	20.3433	0.864138	0.000288095	0.000774729	-	T479_RS06730	molybdenum cofactor guanylyltransferase	GO:0005737;GO:0006777;GO:0061603;GO:0046872;GO:0005525	-	COG0746-Molybdopterin-guanine dinucleotide biosynthesis protein A[H]
T479_RS21775	WP_024364357.1	5459.74	3687.74	0.566097	0.135559	0.194209	-	T479_RS21775	30S ribosomal protein S13	GO:0003735;GO:0019843;GO:0000049;GO:0005840;GO:0006412	K02952-ko03010 Ribosome	COG0099-Ribosomal protein S13[J]
T479_RS22600	WP_024364641.1	160.72	175.803	-0.129413	0.591358	0.668127	-	T479_RS22600	redox-regulated ATPase YchF	GO:0043022;GO:0016887;GO:0043023;GO:0046872;GO:0005524;GO:0005525	-	COG0012-Predicted GTPase, probable translation factor[J]
T479_RS06735	WP_024362395.1	23.2267	14.5	0.679729	0.0356124	0.0610984	-	T479_RS06735	molybdenum cofactor biosynthesis protein	GO:0006777	-	COG0521-Molybdopterin biosynthesis enzymes[H]
T479_RS13305	WP_024361115.1	38.3167	3.4	3.49437	2.49e-14	2.46e-13	up	T479_RS13305	energy-coupling factor ABC transporter substrate-binding protein	GO:0009236;GO:0016021;GO:0015087;GO:0005886	K02009-ko02010 ABC transporters	COG1930-ABC-type cobalt transport system, periplasmic component[P]
T479_RS17685	WP_024364858.1	97.1767	28.1967	1.78509	5.92e-07	2.51e-06	up	T479_RS17685	assimilatory sulfite reductase (NADPH) hemoprotein subunit	GO:0009337;GO:0050661;GO:0051539;GO:0020037;GO:0070814;GO:0019344;GO:0046872;GO:0000103;GO:0004783	K00381-ko00920 Sulfur metabolism	COG0155-Sulfite reductase, beta subunit (hemoprotein)[P]
T479_RS17030	WP_025220340.1	152.56	364.463	-1.2564	1.1e-05	3.85e-05	down	T479_RS17030	D-amino-acid transaminase	GO:0047810;GO:0046416;GO:0019478;GO:0046437;GO:0030170	K00824-ko00472 D-Arginine and D-ornithine metabolism;ko00473 D-Alanine metabolism;ko00330 Arginine and proline metabolism;ko00360 Phenylalanine metabolism;ko00310 Lysine degradation	COG0115-Branched-chain amino acid aminotransferase/4-amino-4-deoxychorismate lyase[EH]
T479_RS14400	WP_025220010.1	3.39	2.18667	0.632552	0.025172	0.044903	-	T479_RS14400	sensor histidine kinase	GO:0000155;GO:0016021;GO:0005886;GO:0005524;GO:0005622	K11691-ko02020 Two-component system	COG3290-Signal transduction histidine kinase regulating citrate/malate metabolism[T]
T479_RS17680	WP_025220386.1	149.043	40.9467	1.86391	1.04e-13	9.68e-13	up	T479_RS17680	sulfate ABC transporter ATP-binding protein	GO:0043190;GO:0015419;GO:0005524	K02045-ko02010 ABC transporters;ko00920 Sulfur metabolism	COG1118-ABC-type sulfate/molybdate transport systems, ATPase component[P]
T479_RS13300	WP_025219891.1	108.493	7.17667	3.91815	7.54e-35	3.09e-33	up	T479_RS13300	energy-coupling factor ABC transporter permease	GO:0009236;GO:0043190;GO:0015087	K02007-ko02010 ABC transporters	COG0310-ABC-type Co2+ transport system, permease component[P]
T479_RS14405	WP_025220011.1	8.73	19.02	-1.12346	0.00765331	0.0153565	down	T479_RS14405	C4-dicarboxylate ABC transporter	GO:0005576;GO:0030288;GO:0006810;GO:0008643	-	COG1638-TRAP-type C4-dicarboxylate transport system, periplasmic component[G]
T479_RS18175	WP_025220444.1	0.716667	0.773333	-0.109788	0.928321	0.9497	-	T479_RS18175	hypothetical protein	-	-	-
T479_RS21575	WP_025220827.1	152.5	4070.07	-4.73817	2.36e-15	2.61e-14	down	T479_RS21575	type 1 glutamine amidotransferase	GO:0019172;GO:0008233;GO:0016798;GO:0019243	-	COG0693-Putative intracellular protease/amidase[R]
T479_RS09860	WP_025219423.1	5.73	14.0533	-1.29431	0.0333256	0.0575273	-	T479_RS09860	TerB family tellurite resistance protein	-	-	-
T479_RS09865	WP_024361838.1	9.25667	83.1633	-3.16738	1.08e-12	9.24e-12	down	T479_RS09865	linear amide C-N hydrolase	GO:0016811;GO:0046677;GO:0008953	K01442-ko00120 Primary bile acid biosynthesis;ko00121 Secondary bile acid biosynthesis	COG3049-Penicillin V acylase and related amidases[M]
T479_RS21570	WP_024364058.1	74.71	55.2333	0.435762	0.00471947	0.0099033	-	T479_RS21570	glutamine--fructose-6-phosphate transaminase (isomerizing)	GO:0005737;GO:0005975;GO:0004360;GO:1901137;GO:0006541;GO:0030246	K00820-ko00520 Amino sugar and nucleotide sugar metabolism;ko00250 Alanine, aspartate and glutamate metabolism;ko04931 Insulin resistance	COG0449-Glucosamine 6-phosphate synthetase, contains amidotransferase and phosphosugar isomerase domains[M]
T479_RS09450	WP_025219364.1	0.446667	1.72	-1.94514	0.103551	0.153403	-	T479_RS09450	hypothetical protein	-	-	-
T479_RS14790	WP_025220055.1	0.773333	1.39333	-0.849378	0.543904	0.624503	-	T479_RS14790	hypothetical protein	-	-	-
T479_RS14795	WP_025220056.1	10.07	63.9333	-2.6665	3.71e-08	1.83e-07	down	T479_RS14795	hypothetical protein	GO:0016021	-	-
T479_RS23080	#N/A	10.98	18.2633	-0.734072	0.47287	0.559803	-	T479_RS23080	transposase	-	-	-
T479_RS13910	WP_025219963.1	4.23	4.62667	-0.129315	0.827179	0.871586	-	T479_RS13910	hypothetical protein	-	-	-
T479_RS16205	WP_081769922.1	1.10667	1.43	-0.369794	0.965919	0.975858	-	T479_RS16205	restriction endonuclease	GO:0004519;GO:0009307;GO:0003677	-	COG1787-Predicted endonuclease distantly related to archaeal Holliday junction resolvase and Mrr-like restriction enzymes[V]
T479_RS17445	#N/A	0.0001	0.0001	0	1	1	-	T479_RS17445	tRNA-Met	-	-	-
T479_RS01040	WP_025218389.1	11.8433	10.4167	0.185181	0.141662	0.202149	-	T479_RS01040	nitric oxide synthase	GO:0046872;GO:0006809;GO:0020037;GO:0004517	K00491-ko00330 Arginine and proline metabolism;ko00220 Arginine biosynthesis	COG4362-Nitric oxide synthase, oxygenase domain[PE]
T479_RS01735	WP_025218487.1	14.5433	59.8567	-2.04115	0.000716269	0.00178437	down	T479_RS01735	hypothetical protein	GO:0016021	-	-
T479_RS20775	WP_024361368.1	1417.76	935.353	0.600033	0.000433979	0.00112625	-	T479_RS20775	iron ABC transporter ATP-binding protein	GO:0006810;GO:0016887;GO:0005524	K02013-ko02010 ABC transporters	COG4604-ABC-type enterochelin transport system, ATPase component[P]
T479_RS01045	WP_025218390.1	30.6533	13.8	1.15138	3.29e-05	0.000105895	up	T479_RS01045	MFS transporter	GO:0016021;GO:0055085;GO:0005886	-	COG2807-Cyanate permease[P]
T479_RS20015	#N/A	0.976667	0.08	3.60979	0.00165671	0.00384957	-	T479_RS20015	16S ribosomal RNA	-	-	-
T479_RS20770	WP_024361367.1	1179.92	2424.01	-1.0387	0.00101786	0.00245654	down	T479_RS20770	ferrichrome ABC transporter substrate-binding protein	GO:0005576;GO:0006810	K02016-ko02010 ABC transporters	COG4607-ABC-type enterochelin transport system, periplasmic component[P]
T479_RS01730	WP_029747446.1	105.083	159.95	-0.606087	0.409656	0.498738	-	T479_RS01730	hydrolase	GO:0005737;GO:0016787;GO:0046872;GO:0016791;GO:0000166	-	COG1896-Predicted hydrolases of HD superfamily[R]
T479_RS21275	WP_025220786.1	0.763333	0.113333	2.75174	0.0373302	0.063705	-	T479_RS21275	hypothetical protein	-	-	COG5504-Predicted Zn-dependent protease[O]
T479_RS23085	WP_025218590.1	5.72	3.23333	0.822993	0.0153618	0.0289495	-	T479_RS23085	NERD domain-containing protein	-	-	-
T479_RS20950	WP_024364577.1	5.32333	6.00667	-0.174235	0.973591	0.980877	-	T479_RS20950	hypothetical protein	-	-	-
T479_RS06025	WP_025218908.1	44.77	56.91	-0.34615	0.720497	0.781422	-	T479_RS06025	cytochrome c biogenesis protein	GO:0016021;GO:0017004;GO:0005886	-	COG1333-ResB protein required for cytochrome c biosynthesis[O]
T479_RS21680	WP_024364341.1	0.173333	0.646667	-1.89947	0.425855	0.515043	-	T479_RS21680	N-acetylmuramoyl-L-alanine amidase	GO:0008745;GO:0071555;GO:0005576;GO:0030288;GO:0009253	K01448-ko01503 Cationic antimicrobial peptide (CAMP) resistance	COG0860-N-acetylmuramoyl-L-alanine amidase[M]
T479_RS06020	WP_024361491.1	17.26	38.3767	-1.1528	0.0300607	0.0527071	-	T479_RS06020	thiol-disulfide oxidoreductase	GO:0016021;GO:0017004;GO:0005886;GO:0045454;GO:0015036;GO:0016209;GO:0016491	-	COG1225-Peroxiredoxin[O]
T479_RS20955	WP_024364578.1	48.6767	55.6467	-0.193065	0.779813	0.833607	-	T479_RS20955	sporulation integral membrane protein YtvI	GO:0016021;GO:0005886	-	COG0628-Predicted permease[R]
T479_RS05615	WP_024361564.1	25.4033	159.163	-2.64742	3.93e-16	4.61e-15	down	T479_RS05615	hypothetical protein	-	-	-
T479_RS15680	WP_025220174.1	20.8367	2.00333	3.37865	3.03e-10	1.92e-09	up	T479_RS15680	hypothetical protein	-	-	-
T479_RS09590	WP_024361898.1	2.97333	0.996667	1.5769	0.0111074	0.0215544	-	T479_RS09590	TetR/AcrR family transcriptional regulator	GO:0006355;GO:0006351;GO:0003677	-	-
T479_RS05610	WP_025218856.1	41.3233	301.95	-2.86928	1.78e-13	1.62e-12	down	T479_RS05610	hypothetical protein	-	-	-
T479_RS09595	WP_025219383.1	26.88	8.12667	1.7258	4.18e-05	0.000131998	up	T479_RS09595	DUF3995 domain-containing protein	GO:0016021	-	-
T479_RS15290	WP_024363169.1	163.123	116.17	0.489726	0.00798459	0.0159766	-	T479_RS15290	tRNA-guanine(34) transglycosylase	GO:0006400;GO:0008616;GO:0046872;GO:0008479	-	COG0343-Queuine/archaeosine tRNA-ribosyltransferase[J]
T479_RS19880	WP_024364476.1	3.26	9.74667	-1.58004	0.002106	0.00478011	down	T479_RS19880	thioredoxin family protein	-	-	-
T479_RS19255	#N/A	738.503	88.52	3.06053	3.58e-16	4.23e-15	up	T479_RS19255	tRNA-Cys	-	-	-
T479_RS01555	WP_025218453.1	0.0766667	0.0001	9.58246	0.785964	1	-	T479_RS01555	hypothetical protein	-	-	-
T479_RS20555	WP_025220708.1	74.6667	128.433	-0.782483	0.0587193	0.0941783	-	T479_RS20555	cardiolipin synthase	GO:0016021;GO:0016020;GO:0008808;GO:0043934;GO:0005886;GO:0032049	K06131-ko00564 Glycerophospholipid metabolism	COG1502-Phosphatidylserine/phosphatidylglycerophosphate/cardiolipin synthases and related enzymes[I]
T479_RS20220	WP_024363954.1	17.5367	4.3	2.02797	1.7e-10	1.13e-09	up	T479_RS20220	DNA-binding response regulator	GO:0005737;GO:0000160;GO:0005622;GO:0006355;GO:0006351;GO:0003677	K07664-ko02020 Two-component system	COG0745-Response regulators consisting of a CheY-like receiver domain and a winged-helix DNA-binding domain[TK]
T479_RS19885	WP_024364475.1	193.623	371.62	-0.940575	0.0307435	0.0537512	-	T479_RS19885	Asp-tRNA(Asn)/Glu-tRNA(Gln) amidotransferase subunit GatB	GO:0016740;GO:0050567;GO:0006412;GO:0005524	K02434-ko00970 Aminoacyl-tRNA biosynthesis	COG0064-Asp-tRNAAsn/Glu-tRNAGln amidotransferase B subunit (PET112 homolog)[J]
T479_RS20550	WP_025220707.1	55.2067	25.8867	1.09263	3.22e-06	1.21e-05	up	T479_RS20550	DUF1963 domain-containing protein	-	-	COG3878-Uncharacterized protein conserved in bacteria[S]
T479_RS01550	WP_025218452.1	0.503333	1.19333	-1.24541	0.620117	0.694247	-	T479_RS01550	hypothetical protein	GO:0003700;GO:0016987;GO:0006352;GO:0003677	-	-
T479_RS15330	WP_025220115.1	15.6767	10.22	0.617224	0.0170455	0.0318026	-	T479_RS15330	prephenate dehydratase	GO:0005737;GO:0004664;GO:0009094;GO:0016597;GO:0004106	K04518-ko01230 Biosynthesis of amino acids;ko00400 Phenylalanine, tyrosine and tryptophan biosynthesis	COG0077-Prephenate dehydratase[E]
T479_RS13835	WP_025219949.1	0.1	0.0001	9.96578	0.785964	1	-	T479_RS13835	hypothetical protein	-	-	-
T479_RS15335	WP_024363178.1	296.873	610.25	-1.03955	0.00158781	0.00370345	down	T479_RS15335	hypothetical protein	GO:0009094;GO:0016597	K06209-ko01230 Biosynthesis of amino acids;ko00400 Phenylalanine, tyrosine and tryptophan biosynthesis	COG4492-ACT domain-containing protein[R]
T479_RS22445	WP_024364321.1	73.79	38.2967	0.946206	0.000116285	0.000335761	-	T479_RS22445	zinc ribbon domain-containing protein	GO:0016021	-	-
T479_RS14240	WP_024362965.1	22.0033	26.4467	-0.265364	0.968444	0.977291	-	T479_RS14240	thioredoxin	GO:0005737;GO:0006457;GO:0015035;GO:0045454;GO:0005623;GO:0016671;GO:0006662;GO:0000103;GO:0034599;GO:0055114;GO:0009507	-	COG3118-Thioredoxin domain-containing protein[O]
T479_RS14535	WP_025220027.1	0.573333	2.80333	-2.2897	0.00141228	0.00331559	-	T479_RS14535	S-layer homology domain-containing protein	GO:0031160;GO:0005576;GO:0030115	-	-
T479_RS14245	WP_025219993.1	3.06333	6.25	-1.02875	0.0447003	0.0744371	-	T479_RS14245	YhgE/Pip domain-containing protein	GO:0016021;GO:0005886	-	COG1511-Predicted membrane protein[S]
T479_RS21685	WP_025220830.1	5.55	9.74333	-0.811928	0.307648	0.392231	-	T479_RS21685	hypothetical protein	-	-	-
T479_RS14530	WP_025220026.1	39.29	287.963	-2.87365	4.19e-19	6.72e-18	down	T479_RS14530	HD domain-containing protein	GO:0005737;GO:0016787;GO:0000160;GO:0071111;GO:0009405;GO:0004871	-	COG2206-HD-GYP domain[T]
T479_RS09260	WP_024363630.1	0.863333	0.41	1.07429	0.247613	0.327314	-	T479_RS09260	DNA-directed RNA polymerase sigma-70 factor	GO:0003700;GO:0046686;GO:0016987;GO:0006352;GO:0003677	-	COG1595-DNA-directed RNA polymerase specialized sigma subunit, sigma24 homolog[K]
T479_RS09915	WP_025219431.1	0.746667	3.48	-2.22055	0.00485965	0.0101727	-	T479_RS09915	Ku protein	GO:0006310;GO:0006303;GO:0071480;GO:0071481;GO:0004003;GO:0032508;GO:0003690;GO:0003684	K10979-ko03450 Non-homologous end-joining	COG1273-Uncharacterized conserved protein[S]
T479_RS09265	WP_025219336.1	1.52667	3.33	-1.12514	0.166804	0.233807	-	T479_RS09265	hypothetical protein	GO:0016021	-	-
T479_RS22470	WP_025220892.1	0.356667	0.813333	-1.18927	0.367306	0.45601	-	T479_RS22470	MerR family transcriptional regulator	GO:0006355;GO:0006351;GO:0003677	-	COG0789-Predicted transcriptional regulators[K]
T479_RS09910	WP_025219430.1	24.8667	6.49667	1.93644	4.2e-13	3.71e-12	up	T479_RS09910	penicillin-binding protein	GO:0016021;GO:0005886	-	COG1680-Beta-lactamase class C and other penicillin binding proteins[V]
T479_RS05290	WP_024361960.1	497.977	508.167	-0.0292236	0.342332	0.429335	-	T479_RS05290	ribonuclease Y	GO:0006402;GO:0016021;GO:0004521;GO:0003723;GO:0005886	K18682-ko03018 RNA degradation	COG1418-Predicted HD superfamily hydrolase[R]
T479_RS14085	WP_029747102.1	30.8733	41.12	-0.413479	0.629545	0.703523	-	T479_RS14085	type 1 glutamine amidotransferase	GO:0046820;GO:0005829;GO:0000162;GO:0006541;GO:0004049;GO:0008152;GO:0005950;GO:0046654	K01658-ko02024 Quorum sensing;ko01230 Biosynthesis of amino acids;ko00400 Phenylalanine, tyrosine and tryptophan biosynthesis	COG0512-Anthranilate/para-aminobenzoate synthases component II[EH]
T479_RS05925	WP_025218900.1	8.96	15.32	-0.773846	0.161431	0.227047	-	T479_RS05925	aldo/keto reductase	GO:0016491	-	COG0667-Predicted oxidoreductases (related to aryl-alcohol dehydrogenases)[C]
T479_RS05295	WP_038509499.1	0.403333	0.303333	0.411069	0.646693	0.718214	-	T479_RS05295	capsular biosynthesis protein	GO:0016021;GO:0009103;GO:0045227;GO:0005886	-	COG3944-Capsular polysaccharide biosynthesis protein[M]
T479_RS05920	WP_025218899.1	48.0233	108.687	-1.17837	0.000778059	0.00191865	down	T479_RS05920	VanZ family protein	GO:0016021	-	COG5652-Predicted integral membrane protein[S]
T479_RS14080	WP_025219982.1	6.85	7.25333	-0.0825402	0.649886	0.721017	-	T479_RS14080	hypothetical protein	-	-	-
T479_RS00955	#N/A	46.3933	3.23667	3.84134	1.4e-08	7.37e-08	up	T479_RS00955	tRNA-Tyr	-	-	-
T479_RS09465	WP_025219365.1	9.84667	4.57667	1.10534	0.000325185	0.000864218	up	T479_RS09465	hypothetical protein	GO:0016021	-	-
T479_RS00950	#N/A	233.47	9.1	4.68123	7.27e-18	1.01e-16	up	T479_RS00950	tRNA-Thr	-	-	-
T479_RS09460	WP_024361921.1	0.766667	0.396667	0.950672	0.230179	0.307	-	T479_RS09460	hypothetical protein	GO:0016021	-	-
T479_RS01135	WP_025218400.1	0.663333	1.39667	-1.07418	0.305443	0.390228	-	T479_RS01135	hypothetical protein	GO:0004888;GO:0016021;GO:0006935;GO:0004871;GO:0005886	-	COG0840-Methyl-accepting chemotaxis protein[NT]
T479_RS22330	WP_025220880.1	7.48333	25.41	-1.76364	2.5e-06	9.6e-06	down	T479_RS22330	HAMP domain-containing protein	GO:0000155;GO:0016021;GO:0004721;GO:0005622;GO:0005886;GO:0005524	-	COG5002-Signal transduction histidine kinase[T]
T479_RS01130	WP_024360847.1	722.393	75.21	3.26379	9.55e-12	7.25e-11	up	T479_RS01130	L-cystine transporter	GO:0016021;GO:0006865;GO:0015293	-	COG1823-Predicted Na+/dicarboxylate symporter[R]
T479_RS19315	#N/A	77.21	8.31667	3.21471	1.23e-06	4.94e-06	up	T479_RS19315	tRNA-Glu	-	-	-
T479_RS10090	WP_024361801.1	0.166667	0.0001	10.7027	0.34467	1	-	T479_RS10090	ABC transporter ATP-binding protein	GO:0006865;GO:0016887;GO:0005524	K01996-ko02024 Quorum sensing;ko02010 ABC transporters	COG0410-ABC-type branched-chain amino acid transport systems, ATPase component[E]
T479_RS03600	WP_024362564.1	2.06333	0.37	2.47938	0.00941502	0.0185714	-	T479_RS03600	abortive infection protein	-	-	-
T479_RS03975	WP_024362212.1	13.4133	14.45	-0.107402	0.638234	0.711203	-	T479_RS03975	DeoR/GlpR transcriptional regulator	GO:0003700;GO:0005622;GO:0006351;GO:0003677	-	COG1349-Transcriptional regulators of sugar metabolism[KG]
T479_RS03605	WP_024362565.1	194.1	10.5133	4.20651	1.62e-34	6.53e-33	up	T479_RS03605	ABC transporter ATP-binding protein	GO:0006810;GO:0016887;GO:0005524	-	COG1116-ABC-type nitrate/sulfonate/bicarbonate transport system, ATPase component[P]
T479_RS10095	WP_025219460.1	0.29	0.0366667	2.98351	0.101329	0.150826	-	T479_RS10095	branched-chain amino acid ABC transporter permease	GO:0005215;GO:0016021;GO:0006865;GO:0005886	K01997-ko02024 Quorum sensing;ko02010 ABC transporters	COG0559-Branched-chain amino acid ABC-type transport system, permease components[E]
T479_RS03970	WP_024362213.1	8.53	12.6433	-0.567759	0.423184	0.51282	-	T479_RS03970	Cof-type HAD-IIB family hydrolase	GO:0005737;GO:0016787;GO:0046872;GO:0016791;GO:0044283	-	COG0561-Predicted hydrolases of the HAD superfamily[R]
T479_RS00550	WP_024360811.1	1.85	3.32333	-0.845106	0.432808	0.521841	-	T479_RS00550	GntR family transcriptional regulator	GO:0003700;GO:0006351;GO:0003677	-	COG1725-Predicted transcriptional regulators[K]
T479_RS09285	WP_025219339.1	5.13	6.28	-0.291806	0.98316	0.987746	-	T479_RS09285	glycerophosphodiester phosphodiesterase	GO:0016021;GO:0046872;GO:0006071;GO:0006629;GO:0008889	K01126-ko00564 Glycerophospholipid metabolism	COG0584-Glycerophosphoryl diester phosphodiesterase[C]
T479_RS08625	WP_025219255.1	135.1	12.8933	3.38933	8.84e-38	4.43e-36	up	T479_RS08625	branched-chain amino acid transport system II carrier protein	GO:0015818;GO:0016021;GO:0015658;GO:0005304;GO:0015820;GO:0015188;GO:0005886;GO:0015190	-	COG1114-Branched-chain amino acid permeases[E]
T479_RS00555	WP_024360810.1	15.45	16.6	-0.103576	0.565441	0.644935	-	T479_RS00555	DUF1648 domain-containing protein	GO:0016021	-	COG4194-Predicted membrane protein[R]
T479_RS09280	WP_024363634.1	11.1667	21.24	-0.927585	0.14912	0.211388	-	T479_RS09280	hypothetical protein	GO:0016021	-	-
T479_RS05720	WP_025218872.1	31.2767	86.39	-1.46578	0.00706753	0.0142876	down	T479_RS05720	hybrid non-ribosomal peptide synthetase/type I polyketide synthase	GO:0005737;GO:0016740;GO:0016746;GO:0031177;GO:0008152;GO:0016874	-	COG3321-Polyketide synthase modules and related proteins[Q]
T479_RS18770	WP_025220518.1	1.70333	1.87	-0.134677	0.845464	0.885763	-	T479_RS18770	4-oxalocrotonate decarboxylase	GO:0003824;GO:0047437;GO:0008152;GO:0043640	-	COG3971-2-keto-4-pentenoate hydratase[Q]
T479_RS15755	WP_024363198.1	56.4467	885.29	-3.97119	7.54e-26	1.95e-24	down	T479_RS15755	SRPBCC family protein	-	-	-
T479_RS20420	#N/A	4184.73	62.8567	6.05692	1.33e-79	2.73e-77	up	T479_RS20420	tRNA-Lys	-	-	-
T479_RS00395	WP_024362600.1	132.36	75.7767	0.804642	7.64e-05	0.000228847	-	T479_RS00395	hypothetical protein	GO:0016021	-	-
T479_RS15750	WP_029747283.1	1.98667	29.8533	-3.90947	2.63e-18	3.89e-17	down	T479_RS15750	hypothetical protein	GO:0004812	-	-
T479_RS21080	WP_024364600.1	21.4867	9.65	1.15484	0.000124994	0.000358812	up	T479_RS21080	2-isopropylmalate synthase	GO:0009098;GO:0003852	K01649-ko00290 Valine, leucine and isoleucine biosynthesis;ko01230 Biosynthesis of amino acids;ko00620 Pyruvate metabolism;ko01210 2-Oxocarboxylic acid metabolism	COG0119-Isopropylmalate/homocitrate/citramalate synthases[E]
T479_RS00390	WP_004229167.1	26.9633	23.6833	0.187127	0.188985	0.259448	-	T479_RS00390	sporulation protein YabP	GO:0042601;GO:0030435;GO:0016020	-	-
T479_RS20425	#N/A	66.62	0.413333	7.33251	3.71e-09	2.09e-08	up	T479_RS20425	tRNA-Gln	-	-	-
T479_RS14335	WP_024362984.1	145	79.4467	0.867994	0.000210493	0.000581283	-	T479_RS14335	ATP-dependent helicase	GO:0005737;GO:0042254;GO:0004004;GO:0003723;GO:0009409;GO:0006401;GO:0010501;GO:0005524;GO:0043590	-	COG0513-Superfamily II DNA and RNA helicases[LKJ]
T479_RS14515	WP_024363021.1	8.55667	21.2967	-1.31551	0.00114784	0.00273956	down	T479_RS14515	kinase/pyrophosphorylase	GO:0004674;GO:0043531;GO:0016776;GO:0005524;GO:0006470	-	COG1806-Uncharacterized protein conserved in bacteria[S]
T479_RS17895	WP_025220405.1	10.4267	19.1067	-0.873798	0.0979526	0.146837	-	T479_RS17895	DNA-binding response regulator	GO:0000160;GO:0005622;GO:0006351;GO:0006355;GO:0003677	-	COG3947-Response regulator containing CheY-like receiver and SARP domains[T]
T479_RS10145	WP_025219466.1	9.48333	2.23	2.08835	3.21e-07	1.41e-06	up	T479_RS10145	hypothetical protein	GO:0016021;GO:0006810;GO:0009847;GO:0005886	-	-
T479_RS14330	WP_025220005.1	115.153	169.03	-0.553723	0.212218	0.286325	-	T479_RS14330	deoxyribonuclease IV	GO:0006281;GO:0008833;GO:0008270;GO:0003677	K01151-ko03410 Base excision repair	COG0648-Endonuclease IV[L]
T479_RS10140	WP_024361791.1	24.0167	36.77	-0.614493	0.443887	0.532516	-	T479_RS10140	homoserine O-succinyltransferase	GO:0005737;GO:0019281;GO:0008899	K00651-ko01230 Biosynthesis of amino acids;ko00920 Sulfur metabolism;ko00270 Cysteine and methionine metabolism	COG1897-Homoserine trans-succinylase[E]
T479_RS19950	WP_025220658.1	67.8633	53.9167	0.331901	0.0376195	0.0640826	-	T479_RS19950	phosphoribosylglycinamide formyltransferase	GO:0006189;GO:0004644	K11175-ko00230 Purine metabolism;ko00670 One carbon pool by folate	COG0299-Folate-dependent phosphoribosylglycinamide formyltransferase PurN[F]
T479_RS19955	WP_024364462.1	19.4567	23.6033	-0.278726	0.903298	0.930513	-	T479_RS19955	phosphoribosylformylglycinamidine cyclo-ligase	GO:0005737;GO:0004641;GO:0006189;GO:0005524	K01933-ko00230 Purine metabolism	COG0150-Phosphoribosylaminoimidazole (AIR) synthetase[F]
T479_RS22440	WP_024364320.1	34.6267	11.87	1.54456	1.48e-07	6.8e-07	up	T479_RS22440	DUF2085 domain-containing protein	GO:0016021;GO:0005886	-	COG3815-Predicted membrane protein[S]
T479_RS09600	WP_024361896.1	43.6433	53.8167	-0.302292	0.893367	0.923153	-	T479_RS09600	histidine phosphatase family protein	GO:0003824;GO:0004619;GO:0006096;GO:0008152	-	COG0406-Fructose-2,6-bisphosphatase[G]
T479_RS16410	WP_025220273.1	23.5733	12.7167	0.890435	0.000669917	0.00167596	-	T479_RS16410	DNA polymerase/3'-5' exonuclease PolX	GO:0016787;GO:0006281;GO:0003887;GO:0006260;GO:0003677;GO:0046872	-	COG1796-DNA polymerase IV (family X)[L]
T479_RS09605	WP_024361895.1	57.1333	3.92667	3.86296	0.000165466	0.000465293	up	T479_RS09605	D-alanyl-D-alanine carboxypeptidase	GO:0004175;GO:0005887;GO:0071555;GO:0008360;GO:0009252;GO:0009002;GO:0005576	K07258-ko00550 Peptidoglycan biosynthesis	COG1686-D-alanyl-D-alanine carboxypeptidase[M]
T479_RS04745	WP_024362063.1	337.35	886.827	-1.39441	0.00286383	0.00629459	down	T479_RS04745	acyl carrier protein	GO:0005737;GO:0000036	-	COG0236-Acyl carrier protein[IQ]
T479_RS04740	WP_024362064.1	207.667	38.1167	2.44578	2.09e-16	2.52e-15	up	T479_RS04740	3-oxoacyl-[acyl-carrier-protein] reductase	GO:0006633;GO:0051287;GO:0004316	K00059-ko01212 Fatty acid metabolism;ko00780 Biotin metabolism;ko00061 Fatty acid biosynthesis;ko01040 Biosynthesis of unsaturated fatty acids	COG1028-Dehydrogenases with different specificities (related to short-chain alcohol dehydrogenases)[IQR]
T479_RS14510	WP_029747262.1	67.6733	142.257	-1.07184	0.00112636	0.00269425	down	T479_RS14510	DNA primase	GO:0000287;GO:1990077;GO:0008270;GO:0003896;GO:0003677;GO:0003678;GO:0005524	K02316-ko03030 DNA replication	COG0358-DNA primase (bacterial type)[L]
T479_RS04415	WP_025218758.1	2.85667	2.15	0.409996	0.236763	0.314322	-	T479_RS04415	RNA-binding protein S4	GO:0003723	-	COG2302-Uncharacterized conserved protein, contains S4-like domain[S]
T479_RS04410	WP_024362128.1	13.6967	146.213	-3.41618	4.79e-17	6.12e-16	down	T479_RS04410	YggT family protein	GO:0016021;GO:0005886	-	COG0762-Predicted integral membrane protein[S]
T479_RS03775	WP_024362253.1	16.5967	145.987	-3.13687	8.22e-19	1.27e-17	down	T479_RS03775	RNA degradosome polyphosphate kinase	GO:0009358;GO:0008976;GO:0006799;GO:0005524	K00937-ko00190 Oxidative phosphorylation;ko03018 RNA degradation	COG0855-Polyphosphate kinase[P]
T479_RS15450	WP_025220128.1	0.423333	0.0001	12.0476	0.197237	1	-	T479_RS15450	holin	GO:0016021;GO:0005886	-	COG4824-Phage-related holin (Lysis protein)[R]
T479_RS03770	WP_025218706.1	19.12	206.627	-3.43387	6.83e-29	2.04e-27	down	T479_RS03770	Ppx/GppA family phosphatase	GO:0004309;GO:0006798;GO:0005886	K01524-ko00230 Purine metabolism	COG0248-Exopolyphosphatase[FP]
T479_RS19330	#N/A	1232.16	29.24	5.39711	3.38e-60	3.93e-58	up	rrf	5S ribosomal RNA	-	-	-
T479_RS18695	WP_025220511.1	14.3067	11.96	0.25847	0.229132	0.305888	-	T479_RS18695	DUF5082 domain-containing protein	GO:0016021;GO:0005886	-	-
T479_RS23210	#N/A	2.17333	3.15667	-0.538492	0.818073	0.864425	-	T479_RS23210	hypothetical protein	-	-	-
T479_RS05435	WP_024361933.1	8.15667	13.3767	-0.713667	0.146671	0.208672	-	T479_RS05435	alpha/beta hydrolase	GO:0006633;GO:0016787;GO:2000124;GO:0006629;GO:0009966;GO:0005829;GO:0016020;GO:0050727;GO:0005789;GO:0005654;GO:0051930;GO:0019433;GO:0019369;GO:0047372;GO:0006954;GO:0005886;GO:0004622;GO:0036155;GO:0019898;GO:0046464;GO:0042803	-	COG2267-Lysophospholipase[I]
T479_RS00170	WP_024362950.1	468.917	657.61	-0.487901	0.433944	0.522479	-	T479_RS00170	glutamate:protein symporter	GO:0015813;GO:0016021;GO:0015810;GO:0015293;GO:0005886	-	COG1301-Na+/H+-dicarboxylate symporters[C]
T479_RS05430	WP_025218836.1	16.9033	41.3067	-1.28907	0.000672083	0.0016804	down	T479_RS05430	glycerol-3-phosphate dehydrogenase/oxidase	GO:0019563;GO:0052591;GO:0009331;GO:0006072	K00111-ko00564 Glycerophospholipid metabolism	COG0578-Glycerol-3-phosphate dehydrogenase[C]
T479_RS23215	WP_025219628.1	5.63	6.27667	-0.156864	0.709862	0.772244	-	T479_RS23215	hypothetical protein	GO:0016021;GO:0005886	-	-
T479_RS00175	WP_024362951.1	66.07	9.30667	2.82766	7.12e-29	2.12e-27	up	T479_RS00175	histidine kinase	GO:0005737;GO:0000160;GO:0016301;GO:0005622;GO:0006355;GO:0006351;GO:0003677	K07719-ko02020 Two-component system	COG4753-Response regulator containing CheY-like receiver domain and AraC-type DNA-binding domain[T]
T479_RS01950	WP_025218512.1	3.97667	41.4733	-3.38255	1.29e-09	7.54e-09	down	T479_RS01950	saccharopine dehydrogenase	GO:0050303;GO:0051260;GO:0055114;GO:0016491	-	COG1748-Saccharopine dehydrogenase and related proteins[E]
T479_RS01955	WP_024362758.1	4.8	48.7367	-3.3439	9.21e-11	6.34e-10	down	T479_RS01955	butyryl-CoA dehydrogenase	GO:0050660;GO:0033539;GO:0052890;GO:0000062;GO:0055088;GO:0003995;GO:0009055	K00252-ko00380 Tryptophan metabolism;ko00362 Benzoate degradation;ko00310 Lysine degradation;ko00071 Fatty acid degradation	COG1960-Acyl-CoA dehydrogenases[I]
T479_RS15110	WP_025220087.1	9.33	8.74	0.0942438	0.236426	0.314069	-	T479_RS15110	PTS sugar transporter subunit IIC	GO:0009401;GO:0016021;GO:0008982;GO:0005886	K02761-ko02060 Phosphotransferase system (PTS)	COG1455-Phosphotransferase system cellobiose-specific component IIC[G]
T479_RS11300	WP_025219600.1	1.23667	0.506667	1.28735	0.223111	0.298869	-	T479_RS11300	hypothetical protein	-	-	-
T479_RS11305	WP_025219601.1	2.23	4.47	-1.00323	0.291584	0.375749	-	T479_RS11305	dihydrofolate reductase	GO:0050661;GO:0006545;GO:0006730;GO:0031427;GO:0009165;GO:0046677;GO:0004146;GO:0046654	K00287-ko00790 Folate biosynthesis;ko00670 One carbon pool by folate	COG0262-Dihydrofolate reductase[H]
T479_RS15115	WP_025220088.1	0.0001	0.0001	0	1	1	-	T479_RS15115	PTS lactose/cellobiose transporter subunit IIA	GO:0005737;GO:0009401;GO:0016740	K02759-ko02060 Phosphotransferase system (PTS)	COG1447-Phosphotransferase system cellobiose-specific component IIA[G]
T479_RS04520	WP_025218765.1	37.8533	71.58	-0.919136	0.065128	0.102924	-	T479_RS04520	ABC transporter permease	GO:0030420;GO:0016021;GO:0006810;GO:0022857;GO:0030435;GO:0015833;GO:0005887;GO:0005886;GO:0015031;GO:0055085	K02033-ko02024 Quorum sensing	COG0601-ABC-type dipeptide/oligopeptide/nickel transport systems, permease components[EP]
T479_RS09735	WP_025219402.1	0.506667	0.0001	12.3068	0.0460756	0.0763438	-	T479_RS09735	SMI1/KNR4 family protein	-	-	-
T479_RS13210	WP_025219884.1	10.0567	18.1233	-0.849696	0.0362729	0.0620833	-	T479_RS13210	ribonuclease Z	GO:0042781;GO:0008270	K00784-ko03013 RNA transport	COG1234-Metal-dependent hydrolases of the beta-lactamase superfamily III[R]
T479_RS04525	WP_024362106.1	40.48	63.29	-0.644768	0.230682	0.307575	-	T479_RS04525	ABC transporter permease	GO:0016151;GO:0030420;GO:0016021;GO:0006810;GO:0015833;GO:0030435;GO:0015099;GO:0005887;GO:0005886;GO:0015031;GO:0035444	K02034-ko02024 Quorum sensing	COG1173-ABC-type dipeptide/oligopeptide/nickel transport systems, permease components[EP]
T479_RS12300	WP_038510410.1	0.523333	2.49667	-2.2542	0.00407508	0.00869081	-	T479_RS12300	cell surface protein	-	-	COG3391-Uncharacterized conserved protein[S]
T479_RS15080	WP_024363130.1	32.1167	22.89	0.488605	0.00441617	0.00933048	-	T479_RS15080	replication-associated recombination protein A	GO:0006310;GO:0009378;GO:0006281;GO:0006260;GO:0003677;GO:0005524	-	COG2256-ATPase related to the helicase subunit of the Holliday junction resolvase[L]
T479_RS02820	WP_024362925.1	31.6267	17.73	0.834949	0.000190711	0.000529029	-	T479_RS02820	hypothetical protein	GO:0008270	-	-
T479_RS11120	WP_080653381.1	2.88667	5.55333	-0.943949	0.273401	0.355512	-	T479_RS11120	MFS transporter	GO:0016021;GO:0055085	-	-
T479_RS11125	#N/A	0.833333	3.43	-2.04124	0.00121207	0.00288328	-	T479_RS11125	group II intron reverse transcriptase/maturase	-	-	-
T479_RS02825	WP_024362926.1	43.1567	133.223	-1.62619	0.00339289	0.0073561	down	T479_RS02825	hypothetical protein	-	-	-
T479_RS11945	WP_038509706.1	0.466667	0.193333	1.2713	0.112092	0.16425	-	T479_RS11945	hypothetical protein	GO:0046718;GO:0030430;GO:0019012	-	COG3497-Phage tail sheath protein FI[R]
T479_RS03550	WP_052599451.1	118.7	410.933	-1.79158	2.99e-06	1.13e-05	down	T479_RS03550	heme uptake protein IsdC	GO:0046872;GO:0015886;GO:0005576;GO:0016021;GO:0009274	-	COG5386-Cell surface protein[M]
T479_RS03805	WP_025218711.1	11.9333	28	-1.23043	0.00381002	0.00816595	down	T479_RS03805	GntP family permease	GO:0005215;GO:0016021;GO:0055085;GO:0005887	-	COG2610-H+/gluconate symporter and related permeases[GE]
T479_RS03555	WP_025218685.1	57.2267	329.85	-2.52705	5.05e-13	4.43e-12	down	T479_RS03555	hypothetical protein	GO:0005618;GO:0005576;GO:0030115	-	COG5386-Cell surface protein[M]
T479_RS11940	WP_025219707.1	0.223333	0.176667	0.338169	0.756062	1	-	T479_RS11940	hypothetical protein	-	-	COG3498-Phage tail tube protein FII[R]
T479_RS03800	WP_025218710.1	1.88667	4.53333	-1.26473	0.0449565	0.0748348	-	T479_RS03800	methylmalonate-semialdehyde dehydrogenase (CoA acylating)	GO:0004491;GO:0004029;GO:0018478;GO:0019483	K00140-ko00562 Inositol phosphate metabolism;ko00280 Valine, leucine and isoleucine degradation;ko00410 beta-Alanine metabolism;ko01200 Carbon metabolism;ko00640 Propanoate metabolism	COG1012-NAD-dependent aldehyde dehydrogenases[C]
T479_RS02550	WP_024362872.1	15.92	27.6367	-0.795743	0.0994746	0.148705	-	T479_RS02550	3-hydroxybutyryl-CoA dehydrogenase	GO:0006631;GO:0019605;GO:0008691;GO:0030435;GO:0070403;GO:0003857	K00074-ko00650 Butanoate metabolism;ko00360 Phenylalanine metabolism;ko00362 Benzoate degradation	COG1250-3-hydroxyacyl-CoA dehydrogenase[I]
T479_RS04250	WP_024362159.1	47.13	46.46	0.0206565	0.3013	0.385987	-	T479_RS04250	16S rRNA (guanine(966)-N(2))-methyltransferase RsmD	GO:0008168;GO:0031167;GO:0003676	-	COG0742-N6-adenine-specific methylase[L]
T479_RS21290	WP_024364002.1	432.33	383.153	0.174211	0.200814	0.272777	-	T479_RS21290	DUF1805 domain-containing protein	-	-	COG3377-Uncharacterized conserved protein[S]
T479_RS04255	WP_052599454.1	5.04	9.03333	-0.841835	0.226252	0.302324	-	T479_RS04255	pantetheine-phosphate adenylyltransferase	GO:0005737;GO:0004595;GO:0005524;GO:0015937	K00954-ko00770 Pantothenate and CoA biosynthesis	COG0669-Phosphopantetheine adenylyltransferase[H]
T479_RS02555	WP_024362873.1	8.19	9.58	-0.226162	0.961647	0.972026	-	T479_RS02555	acyl-CoA dehydrogenase	GO:0050660;GO:0033539;GO:0052890;GO:0000062;GO:0055088;GO:0030435;GO:0003995;GO:0009055	-	COG1960-Acyl-CoA dehydrogenases[I]
T479_RS12305	WP_025219778.1	0.346667	1.82333	-2.39496	0.0566104	0.091033	-	T479_RS12305	N-acetyltransferase	GO:0008080;GO:0009507	-	COG0456-Acetyltransferases[R]
T479_RS17630	WP_024364869.1	193.1	187.063	0.0458214	0.347884	0.435031	-	T479_RS17630	Na+/H+ antiporter subunit E	GO:0015297;GO:0015992;GO:0016021;GO:0008324;GO:0006814;GO:0005886	-	COG1863-Multisubunit Na+/H+ antiporter, MnhE subunit[P]
T479_RS00770	WP_025218367.1	3.08667	0.976667	1.66011	0.00268627	0.00593154	-	T479_RS00770	dehydrogenase	GO:0016021;GO:0033717;GO:0005886	K06152-ko00030 Pentose phosphate pathway	-
T479_RS23325	WP_081327855.1	63.6667	158.843	-1.31899	0.0692376	0.108375	-	T479_RS23325	YjcZ family sporulation protein	GO:0016021;GO:0005886	-	-
T479_RS15885	WP_025220194.1	3.97667	10.0333	-1.33517	0.0528525	0.0860177	-	T479_RS15885	hypothetical protein	-	-	-
T479_RS23320	WP_081769963.1	7.43333	1.66667	2.15704	0.00717398	0.0144947	up	T479_RS23320	hypothetical protein	-	-	-
T479_RS00775	WP_025218368.1	1.19333	7.28333	-2.6096	4.09e-11	2.93e-10	down	T479_RS00775	methyl-accepting chemotaxis protein	GO:0016021;GO:0006935;GO:0004871;GO:0005886	K03406-ko02020 Two-component system;ko02030 Bacterial chemotaxis	COG0840-Methyl-accepting chemotaxis protein[NT]
T479_RS09175	#N/A	8.19	69.6233	-3.08764	7.21e-18	1.01e-16	down	T479_RS09175	hypothetical protein	-	-	-
T479_RS11540	WP_024364069.1	1.56333	83.4367	-5.73798	3.6e-16	4.24e-15	down	T479_RS11540	hypothetical protein	-	-	-
T479_RS11235	WP_025219592.1	0.616667	1.53333	-1.31411	0.270028	0.352083	-	T479_RS11235	hypothetical protein	-	-	-
T479_RS02955	WP_025218615.1	139.887	300.347	-1.10237	0.00311546	0.00680598	down	T479_RS02955	hypothetical protein	-	-	-
T479_RS11545	WP_025219635.1	0.16	0.936667	-2.54946	0.342106	1	-	T479_RS11545	hypothetical protein	-	-	-
T479_RS02950	WP_025218614.1	52.37	62.2767	-0.249951	0.957505	0.968976	-	T479_RS02950	hypothetical protein	GO:0016021	-	-
T479_RS11230	WP_025219591.1	0.243333	0.0001	11.2487	0.601211	1	-	T479_RS11230	hypothetical protein	-	-	-
T479_RS10890	WP_025219558.1	23.9933	66.6833	-1.47469	8.08e-07	3.33e-06	down	T479_RS10890	sensor domain-containing diguanylate cyclase	GO:0000155;GO:0005622	-	COG3706-Response regulator containing a CheY-like receiver domain and a GGDEF domain[T]
T479_RS17940	WP_051147740.1	43.6867	69.3433	-0.666564	0.147429	0.209404	-	T479_RS17940	glycosyltransferase family 2 protein	GO:0050501;GO:0016021;GO:0030213;GO:0009405;GO:0005886	-	COG1215-Glycosyltransferases, probably involved in cell wall biogenesis[M]
T479_RS10325	WP_025219486.1	3.8	2.77667	0.452645	0.256314	0.337058	-	T479_RS10325	hypothetical protein	GO:0016021	-	-
T479_RS10895	WP_024361631.1	71.3267	112.113	-0.652444	0.339852	0.42697	-	T479_RS10895	N-acetyltransferase	GO:0008080	-	-
T479_RS10320	WP_025219485.1	2.91333	1.75	0.735316	0.0361425	0.0618848	-	T479_RS10320	heme ABC transporter ATP-binding protein	GO:0006810;GO:0016887;GO:0005524;GO:0005886	K16786-ko02010 ABC transporters	COG1123-ATPase components of various ABC-type transport systems, contain duplicated ATPase[R]
T479_RS16010	WP_080653339.1	27.1533	246.753	-3.18387	6.97e-31	2.33e-29	down	T479_RS16010	hypothetical protein	-	-	-
T479_RS19090	WP_025220562.1	0.0633333	0.0533333	0.247928	0.821737	1	-	T479_RS19090	terminase large subunit	GO:0019076	-	COG4626-Phage terminase-like protein, large subunit[R]
T479_RS22310	WP_025220877.1	10.8267	7.23333	0.581857	0.00678456	0.0137417	-	T479_RS22310	acetyltransferase	GO:0016740	-	COG4552-Predicted acetyltransferase involved in intracellular survival and related acetyltransferases[R]
T479_RS19095	WP_052599622.1	0.0933333	0.376667	-2.01282	0.585122	1	-	T479_RS19095	hypothetical protein	-	-	-
T479_RS16015	WP_025220214.1	14.85	105.05	-2.82254	2.46e-12	2.01e-11	down	T479_RS16015	hypothetical protein	-	-	-
T479_RS20700	WP_024361353.1	16.5367	8.83	0.905183	0.00543004	0.0112356	-	T479_RS20700	MurR/RpiR family transcriptional regulator	GO:0005975;GO:0003700;GO:0030246;GO:0006974;GO:0006351;GO:0003677	-	COG1737-Transcriptional regulators[K]
T479_RS11055	WP_025219579.1	3.30667	6.28	-0.925387	0.0921222	0.139006	-	T479_RS11055	LD-carboxypeptidase	GO:0004180;GO:0030153;GO:0008236	-	COG1619-Uncharacterized proteins, homologs of microcin C7 resistance protein MccF[V]
T479_RS02735	WP_024362907.1	2404.25	6857.34	-1.51206	6.82e-05	0.000205934	down	T479_RS02735	F0F1 ATP synthase subunit epsilon	GO:0045261;GO:0046933;GO:0046961;GO:0005886;GO:0042777;GO:0005524	K02114-ko00195 Photosynthesis;ko00190 Oxidative phosphorylation	COG0355-F0F1-type ATP synthase, epsilon subunit (mitochondrial delta subunit)[C]
T479_RS02730	WP_025218586.1	2337.94	5493.42	-1.23247	0.00221166	0.00499361	down	T479_RS02730	F0F1 ATP synthase subunit beta	GO:0045261;GO:0046933;GO:0015991;GO:0005886;GO:0042777;GO:0005524	K02112-ko00195 Photosynthesis;ko00190 Oxidative phosphorylation	COG0055-F0F1-type ATP synthase, beta subunit[C]
T479_RS11050	WP_025219578.1	0.46	0.116667	1.97924	0.434968	1	-	T479_RS11050	membrane protein	-	-	-
T479_RS03395	WP_024362522.1	47.29	9.61667	2.29793	2.53e-12	2.06e-11	up	T479_RS03395	ketoacyl-ACP synthase III	GO:0005737;GO:0006633;GO:0033818;GO:0004315	K00648-ko01212 Fatty acid metabolism;ko00061 Fatty acid biosynthesis	COG0332-3-oxoacyl-[acyl-carrier-protein] synthase III[I]
T479_RS14890	WP_025220069.1	33.98	18.4333	0.882369	0.00567488	0.0116806	-	T479_RS14890	ribosome assembly RNA-binding protein YhbY	GO:0003723	-	COG1534-Predicted RNA-binding protein containing KH domain, possibly ribosomal protein[J]
T479_RS03390	WP_024362521.1	128.98	670.663	-2.37844	0.000251355	0.000683609	down	T479_RS03390	DUF2929 domain-containing protein	GO:0016021;GO:0005886	-	-
T479_RS17890	WP_024362714.1	111.3	330.47	-1.57007	3.1e-06	1.17e-05	down	T479_RS17890	Fe-S cluster assembly ATPase SufC	GO:0006810;GO:0016887;GO:0005524	-	COG0396-ABC-type transport system involved in Fe-S cluster assembly, ATPase component[O]
T479_RS03155	WP_025218641.1	0.933333	0.333333	1.48543	0.281974	0.364897	-	T479_RS03155	hypothetical protein	GO:0016810	-	-
T479_RS19760	WP_024364494.1	15.52	27.7967	-0.840783	0.0473638	0.0782074	-	T479_RS19760	sodium:solute symporter family protein	GO:0031402;GO:0005215;GO:0016021;GO:0035524;GO:0005887;GO:0005298;GO:0055085	-	COG4145-Na+/panthothenate symporter[H]
T479_RS16495	WP_025220281.1	181.147	94.6033	0.937195	0.025498	0.0454282	-	T479_RS16495	iron ABC transporter permease	GO:0005215;GO:0016021;GO:0005886	K02015-ko02010 ABC transporters	COG0609-ABC-type Fe3+-siderophore transport system, permease component[P]
T479_RS19765	WP_025220639.1	4.71	8.67	-0.880305	0.115313	0.168409	-	T479_RS19765	3-oxoacyl-ACP reductase FabG	GO:0006633;GO:0051287;GO:0004316;GO:0016491	-	COG1028-Dehydrogenases with different specificities (related to short-chain alcohol dehydrogenases)[IQR]
T479_RS03150	WP_025218640.1	4.96	19.03	-1.93986	0.000298789	0.000802482	down	T479_RS03150	DUF115 domain-containing protein	-	-	COG2604-Uncharacterized protein conserved in bacteria[S]
T479_RS16490	WP_025220280.1	248.83	78.0133	1.67337	0.00016515	0.000464706	up	T479_RS16490	ABC transporter ATP-binding protein	GO:0006810;GO:0016887;GO:0005524	K02013-ko02010 ABC transporters	COG1120-ABC-type cobalamin/Fe3+-siderophores transport systems, ATPase components[PH]
T479_RS19575	WP_025220620.1	17.07	11.5933	0.558168	0.00586217	0.0120258	-	T479_RS19575	aminopeptidase	GO:0004177;GO:0046872;GO:0008237	-	COG2309-Leucyl aminopeptidase (aminopeptidase T)[E]
T479_RS08420	WP_025219222.1	21.04	7.04333	1.5788	7.48e-10	4.53e-09	up	T479_RS08420	MurR/RpiR family transcriptional regulator	GO:0003700;GO:0030246;GO:0005975;GO:0006351;GO:0003677	-	COG1737-Transcriptional regulators[K]
T479_RS00605	WP_025218349.1	13.7267	12.7333	0.108371	0.169468	0.236344	-	T479_RS00605	argininosuccinate lyase	GO:0005737;GO:0042450;GO:0004056	-	COG0165-Argininosuccinate lyase[E]
T479_RS18145	WP_025220440.1	0.806667	1.31667	-0.706846	0.76929	0.823788	-	T479_RS18145	hypothetical protein	-	-	-
T479_RS00600	WP_025218348.1	43.4933	61.0033	-0.488094	0.366996	0.455888	-	T479_RS00600	hypothetical protein	GO:0019200;GO:0006044;GO:0097172;GO:0045127;GO:0046835;GO:0005524	-	COG2971-Predicted N-acetylglucosamine kinase[G]
T479_RS08425	WP_025219223.1	3.44333	1.91667	0.845206	0.105489	0.15574	-	T479_RS08425	N-acetylglucosamine-6-phosphate deacetylase	GO:0005975;GO:0006044;GO:0008448;GO:0019262;GO:0006046;GO:0005506;GO:0042803	K01443-ko00520 Amino sugar and nucleotide sugar metabolism	COG1820-N-acetylglucosamine-6-phosphate deacetylase[G]
T479_RS18140	WP_025220439.1	10.44	27.0767	-1.37493	0.0589779	0.0945578	-	T479_RS18140	hypothetical protein	-	-	-
T479_RS23030	WP_025220575.1	0.0001	0.0001	0	1	1	-	T479_RS23030	XRE family transcriptional regulator	GO:0006355;GO:0006351;GO:0043565	-	-
T479_RS16655	#N/A	40.07	45.8433	-0.194189	0.788308	0.840393	-	T479_RS16655	DNA polymerase I	-	-	-
T479_RS16305	WP_024363266.1	12.17	20.35	-0.7417	0.115322	0.168409	-	T479_RS16305	ribonuclease PH	GO:0004549;GO:0000049;GO:0008033;GO:0009022	-	COG0689-RNase PH[J]
T479_RS16650	WP_025220299.1	81.8867	93.0967	-0.185101	0.829591	0.873168	-	T479_RS16650	bifunctional DNA-formamidopyrimidine glycosylase/DNA-(apurinic or apyrimidinic site) lyase	GO:0006284;GO:0008270;GO:0003684;GO:0008534;GO:0006289	K10563-ko03410 Base excision repair	COG0266-Formamidopyrimidine-DNA glycosylase[L]
T479_RS23035	#N/A	0.193333	0.29	-0.584963	0.875472	1	-	T479_RS23035	hypothetical protein	-	-	-
T479_RS16300	WP_024363265.1	9.67667	15.8233	-0.709471	0.190636	0.261298	-	T479_RS16300	XTP/dITP diphosphatase	GO:0009143;GO:0017111;GO:0000166;GO:0006163;GO:0047429;GO:0046872	K02428-ko00230 Purine metabolism	COG0127-Xanthosine triphosphate pyrophosphatase[F]
T479_RS19160	WP_025220574.1	0.0001	0.0001	0	1	1	-	T479_RS19160	hypothetical protein	-	-	-
T479_RS11435	WP_024364089.1	15.21	272.797	-4.16473	1.12e-17	1.54e-16	down	T479_RS11435	aspartyl-phosphate phosphatase Spo0E family protein	GO:0043937	-	-
T479_RS21795	WP_024364359.1	10368.6	5254.36	0.98064	0.0142064	0.026961	-	T479_RS21795	preprotein translocase subunit SecY	GO:0005622;GO:0016021;GO:0043952;GO:0065002;GO:0005886;GO:0006605	K03076-ko03060 Protein export;ko02024 Quorum sensing;ko03070 Bacterial secretion system	COG0201-Preprotein translocase subunit SecY[U]
T479_RS18995	WP_025220544.1	0.573333	0.0001	12.4852	0.319451	1	-	T479_RS18995	hypothetical protein	GO:0016021	-	-
T479_RS11430	WP_025219619.1	13.1833	26.32	-0.997444	0.0633626	0.10058	-	T479_RS11430	N-acetyltransferase	GO:0031248;GO:0006474;GO:0004596;GO:0008080	K00657-ko00330 Arginine and proline metabolism	COG1670-Acetyltransferases, including N-acetylases of ribosomal proteins[J]
T479_RS17300	#N/A	0.0001	0.0001	0	1	1	-	T479_RS17300	tRNA-Phe	-	-	-
T479_RS17305	#N/A	0.0001	0.0001	0	1	1	-	T479_RS17305	tRNA-Asp	-	-	-
T479_RS22810	WP_025219482.1	9.18667	13.2067	-0.523653	0.437023	0.525892	-	T479_RS22810	DUF4430 domain-containing protein	GO:0008810;GO:0030245	-	-
T479_RS19785	WP_029747426.1	0.673333	1.08	-0.681639	0.806373	0.855419	-	T479_RS19785	small acid-soluble spore protein	GO:0006265;GO:0003690;GO:0030435	-	-
T479_RS16470	WP_081769924.1	11.8133	4.03333	1.55037	2.91e-06	1.1e-05	up	T479_RS16470	diguanylate cyclase	GO:0016021;GO:0005886	-	COG2200-FOG: EAL domain[T]
T479_RS19780	WP_025220640.1	2.51667	2.26667	0.150942	0.543792	0.624503	-	T479_RS19780	DUF1456 domain-containing protein	-	-	COG4807-Uncharacterized protein conserved in bacteria[S]
T479_RS20340	WP_024363931.1	430.01	1856.74	-2.11033	2.92e-10	1.86e-09	down	T479_RS20340	twin-arginine translocase subunit TatC	GO:0033281;GO:0043953;GO:0005887;GO:0008320	K03118-ko03060 Protein export;ko03070 Bacterial secretion system	COG0805-Sec-independent protein secretion pathway component TatC[U]
T479_RS20845	WP_024361382.1	57.1133	49.7267	0.199808	0.101356	0.150826	-	T479_RS20845	inorganic phosphate transporter	GO:0006817;GO:0016021;GO:0005315;GO:0035435;GO:0005887	-	COG0306-Phosphate/sulphate permeases[P]
T479_RS21960	WP_024364381.1	4220.08	1324.05	1.67231	2.02e-06	7.89e-06	up	T479_RS21960	DNA-directed RNA polymerase subunit beta	GO:0003899;GO:0032549;GO:0006351;GO:0003677	K03043-ko00230 Purine metabolism;ko00240 Pyrimidine metabolism;ko03020 RNA polymerase	COG0085-DNA-directed RNA polymerase, beta subunit/140 kD subunit[K]
T479_RS02600	WP_024362882.1	29.2733	36.4067	-0.314616	0.809433	0.858242	-	T479_RS02600	fructose-6-phosphate aldolase	GO:0005737;GO:0004801;GO:0005975;GO:0006098	K00616-ko00030 Pentose phosphate pathway;ko01230 Biosynthesis of amino acids;ko01200 Carbon metabolism	COG0176-Transaldolase[G]
T479_RS21965	WP_025220847.1	545.793	20.62	4.72624	3.36e-30	1.07e-28	up	T479_RS21965	class I SAM-dependent methyltransferase	GO:0008168	-	COG2813-16S RNA G1207 methylase RsmC[J]
T479_RS02605	WP_024362883.1	107.95	151	-0.484185	0.427089	0.516245	-	T479_RS02605	UDP-N-acetylglucosamine 1-carboxyvinyltransferase	GO:0005737;GO:0008760;GO:0019277;GO:0071555;GO:0008360;GO:0051301;GO:0009252;GO:0007049	K00790-ko00550 Peptidoglycan biosynthesis;ko00520 Amino sugar and nucleotide sugar metabolism	COG0766-UDP-N-acetylglucosamine enolpyruvyl transferase[M]
T479_RS13805	WP_025219943.1	1.39667	2.41	-0.787045	0.538289	0.619212	-	T479_RS13805	hypothetical protein	-	-	-
T479_RS20840	WP_024361381.1	43.64	20.96	1.05801	5.11e-05	0.000158275	up	T479_RS20840	DUF47 domain-containing protein	-	-	COG1392-Phosphate transport regulator (distant homolog of PhoU)[P]
T479_RS17870	WP_024362718.1	1010.15	2042.68	-1.01589	0.00901695	0.0178434	down	T479_RS17870	Fe-S cluster assembly protein SufB	GO:0016226	-	COG0719-ABC-type transport system involved in Fe-S cluster assembly, permease component[O]
T479_RS17875	WP_024362717.1	355.77	599.843	-0.753641	0.113008	0.165422	-	T479_RS17875	SUF system NifU family Fe-S cluster assembly protein	GO:0005737;GO:0097428;GO:0006879;GO:0051539;GO:0051536;GO:0051537;GO:0016226;GO:0008198;GO:0036455;GO:0044571;GO:0005506	-	COG0822-NifU homolog involved in Fe-S cluster formation[C]
T479_RS23405	#N/A	457.173	10.8133	5.40186	1.49e-59	1.64e-57	up	T479_RS23405	hypothetical protein	-	-	-
T479_RS22495	WP_025220896.1	5.48667	36.0033	-2.71413	2.3e-10	1.49e-09	down	T479_RS22495	2-alkenal reductase	GO:0004252;GO:0016021;GO:0005886	K04771-ko02020 Two-component system;ko01503 Cationic antimicrobial peptide (CAMP) resistance	COG0265-Trypsin-like serine proteases, typically periplasmic, contain C-terminal PDZ domain[O]
T479_RS08735	WP_025219268.1	154.347	165.387	-0.0996686	0.51776	0.601144	-	T479_RS08735	EamA family transporter RarD	GO:0005215;GO:0005887	-	COG2962-Predicted permeases[R]
T479_RS07070	WP_024362360.1	5.03667	15.13	-1.58687	9.2e-05	0.00027097	down	T479_RS07070	chemotaxis protein	GO:0016020;GO:0004871	-	COG0840-Methyl-accepting chemotaxis protein[NT]
T479_RS12820	WP_024361019.1	0.0001	0.0001	0	1	1	-	T479_RS12820	hypothetical protein	-	-	-
T479_RS08730	WP_024363532.1	22.75	41.91	-0.881428	0.0619386	0.0986073	-	T479_RS08730	hypothetical protein	-	-	-
T479_RS20330	WP_024363933.1	26.3033	204.667	-2.95996	7.8e-16	8.94e-15	down	T479_RS20330	co-chaperone GroES	GO:0005737;GO:0006457;GO:0005524	-	COG0234-Co-chaperonin GroES (HSP10)[O]
T479_RS12825	WP_025219834.1	0.513333	0.486667	0.076962	0.781259	0.834531	-	T479_RS12825	hypothetical protein	-	-	-
T479_RS07075	WP_025219061.1	39.6967	35.5733	0.158222	0.168986	0.235978	-	T479_RS07075	MFS transporter	GO:0016021;GO:0055085;GO:0005886	-	-
T479_RS12045	WP_052599493.1	49.9767	0.97	5.68713	6.63e-60	7.52e-58	up	T479_RS12045	replicative DNA helicase	GO:0005829;GO:1990077;GO:0006260;GO:0003677;GO:0003678;GO:0006268;GO:0006269;GO:0005524	-	COG0305-Replicative DNA helicase[L]
T479_RS23145	WP_080653352.1	0.376667	19.0233	-5.65834	2.57e-05	8.46e-05	down	T479_RS23145	YvrJ family protein	-	-	-
T479_RS08080	WP_024363402.1	2.71	85.94	-4.98697	2.18e-10	1.42e-09	down	T479_RS08080	DUF4183 domain-containing protein	-	-	-
T479_RS22035	WP_024364393.1	19.6833	24.8133	-0.334141	0.838084	0.879958	-	T479_RS22035	2-C-methyl-D-erythritol 2,4-cyclodiphosphate synthase	GO:0046872;GO:0019288;GO:0016114;GO:0008685	K01770-ko00900 Terpenoid backbone biosynthesis	COG0245-2C-methyl-D-erythritol 2,4-cyclodiphosphate synthase[I]
T479_RS23140	WP_080653350.1	114.407	22.3167	2.35798	1.94e-05	6.49e-05	up	T479_RS23140	DUF2292 domain-containing protein	-	-	COG5583-Uncharacterized small protein[S]
T479_RS12040	WP_025219727.1	23.22	0.0633333	8.51819	1.54e-12	1.29e-11	up	T479_RS12040	hypothetical protein	-	-	-
T479_RS12495	WP_025219801.1	8.97	7	0.357753	0.17612	0.243728	-	T479_RS12495	hypothetical protein	GO:0009236;GO:0051188;GO:0043752;GO:0000166	-	-
T479_RS08085	WP_025219176.1	16.7667	385.273	-4.52221	1.47e-12	1.24e-11	down	T479_RS08085	DUF4183 domain-containing protein	-	-	-
T479_RS12315	WP_025219779.1	8.57	3.25	1.39886	0.000245457	0.000668411	up	T479_RS12315	hypothetical protein	-	-	-
T479_RS07705	WP_025219137.1	39.52	8.36	2.24101	0.0383527	0.0651513	-	T479_RS07705	riboflavin synthase	GO:0016491;GO:0009231;GO:0004746	K00793-ko00740 Riboflavin metabolism	COG0307-Riboflavin synthase alpha chain[H]
T479_RS20170	WP_024363963.1	2.27333	6.10333	-1.42479	0.0217986	0.0395237	down	T479_RS20170	sel1 repeat family protein	GO:0050777;GO:0019862;GO:0009986;GO:1902564;GO:0009405;GO:0046872	-	COG0790-FOG: TPR repeat, SEL1 subfamily[R]
T479_RS06380	WP_025218954.1	0.47	4.25	-3.17673	0.000301024	0.000807478	-	T479_RS06380	enoyl-CoA hydratase/isomerase family protein	GO:0003824;GO:0016829;GO:0008152	K18474-ko00061 Fatty acid biosynthesis	COG1024-Enoyl-CoA hydratase/carnithine racemase[I]
T479_RS07700	WP_081769944.1	59.62	2.81667	4.40374	1e-33	3.82e-32	up	T479_RS07700	YibE/F family protein	GO:0016021	-	COG5438-Predicted multitransmembrane protein[S]
T479_RS12310	WP_024364906.1	1.46667	5.89	-2.00573	0.0183778	0.0339501	down	T479_RS12310	hypothetical protein	GO:0016021	-	-
T479_RS06385	WP_025218955.1	0.79	4.95667	-2.64945	2.15e-05	7.16e-05	-	T479_RS06385	acyl-CoA dehydrogenase	GO:0005737;GO:0050660;GO:0016628;GO:0016627;GO:0003995;GO:0071949	-	COG1960-Acyl-CoA dehydrogenases[I]
T479_RS21365	WP_025220795.1	473.643	2.56	7.53151	1.5e-51	1.24e-49	up	T479_RS21365	flavin reductase family protein	GO:0016491;GO:0055114;GO:0010181	-	COG1853-Conserved protein/domain typically associated with flavoprotein oxygenases, DIM6/NTAB family[R]
T479_RS17275	#N/A	0.0001	0.0001	0	1	1	-	T479_RS17275	tRNA-Glu	-	-	-
T479_RS08955	WP_025219294.1	25.0267	37.9533	-0.60076	0.220273	0.295526	-	T479_RS08955	S58 family peptidase	GO:0004177;GO:0042597	-	COG3191-L-aminopeptidase/D-esterase[EQ]
T479_RS07250	WP_024364272.1	70.2633	41.8533	0.747429	0.00257325	0.00571716	-	T479_RS07250	chorismate synthase	GO:0009423;GO:0004107;GO:0009073	K01736-ko01230 Biosynthesis of amino acids;ko00400 Phenylalanine, tyrosine and tryptophan biosynthesis	COG0082-Chorismate synthase[E]
T479_RS13795	WP_025219941.1	16.1733	19.4833	-0.268623	0.94904	0.963124	-	T479_RS13795	hypothetical protein	-	-	-
T479_RS08950	WP_025219293.1	1.24333	1.23333	0.0116504	0.682087	0.748264	-	T479_RS08950	aspartate/glutamate racemase family protein	GO:0036361;GO:0006520;GO:0047661;GO:0009252	-	COG1794-Aspartate racemase[M]
T479_RS17270	WP_025220368.1	1.29	0.926667	0.477249	0.27836	0.360762	-	T479_RS17270	diaminopropionate ammonia-lyase	GO:0005737;GO:0009063;GO:0030170;GO:0008838	-	COG1171-Threonine dehydratase[E]
T479_RS13790	WP_025219940.1	8.45333	6.16667	0.455029	0.08659	0.131487	-	T479_RS13790	hypothetical protein	-	-	-
T479_RS07255	WP_024364271.1	57.9133	36.0833	0.682563	0.00514402	0.0107159	-	T479_RS07255	3-dehydroquinate synthase	GO:0005737;GO:0009423;GO:0003856;GO:0009073	K01735-ko01230 Biosynthesis of amino acids;ko00400 Phenylalanine, tyrosine and tryptophan biosynthesis	COG0337-3-dehydroquinate synthetase[E]
T479_RS18160	WP_025220442.1	4.39667	4.97333	-0.177803	0.897903	0.926444	-	T479_RS18160	DNA alkylation repair protein	-	-	-
T479_RS10870	WP_025219555.1	973.827	3626.56	-1.89686	1.97e-09	1.14e-08	down	T479_RS10870	dihydrolipoyllysine-residue succinyltransferase	GO:0006099;GO:0033512;GO:0045252;GO:0004149	K00658-ko00020 Citrate cycle (TCA cycle);ko01200 Carbon metabolism;ko00310 Lysine degradation	COG0508-Pyruvate/2-oxoglutarate dehydrogenase complex, dihydrolipoamide acyltransferase (E2) component, and related enzymes[C]
T479_RS02040	WP_025218521.1	12.1367	13.71	-0.175856	0.79846	0.849325	-	T479_RS02040	hypothetical protein	GO:0006310;GO:0015074;GO:0032196;GO:0003676;GO:0003677	-	-
T479_RS06250	WP_025218940.1	4.37333	4.02667	0.119147	0.552115	0.632548	-	T479_RS06250	YbaK/EbsC family protein	GO:0002161	-	COG2606-Uncharacterized conserved protein[S]
T479_RS06255	WP_024361442.1	56.9033	47.1567	0.271051	0.102438	0.152278	-	T479_RS06255	hypothetical protein	GO:0016021	-	-
T479_RS02045	WP_025218522.1	8.86667	172.337	-4.28069	1.78e-17	2.37e-16	down	T479_RS02045	hypothetical protein	GO:0000721;GO:0004029;GO:0004022;GO:0008270	-	-
T479_RS07380	WP_025219088.1	160.15	250.583	-0.645867	0.173762	0.241318	-	T479_RS07380	pantoate--beta-alanine ligase	GO:0005737;GO:0015940;GO:0004592;GO:0005524	K01918-ko00410 beta-Alanine metabolism;ko00770 Pantothenate and CoA biosynthesis	COG0414-Panthothenate synthetase[H]
T479_RS07385	WP_024364245.1	27.13	45.3333	-0.740683	0.132983	0.190772	-	T479_RS07385	aspartate 1-decarboxylase	GO:0004068;GO:0005737;GO:0006523;GO:0015940	K01579-ko00410 beta-Alanine metabolism;ko00770 Pantothenate and CoA biosynthesis	COG0853-Aspartate 1-decarboxylase[H]
T479_RS08550	WP_025219243.1	0.616667	0.843333	-0.451612	0.838902	0.880602	-	T479_RS08550	dipeptide ABC transporter ATP-binding protein	GO:0030420;GO:0030435;GO:0015833;GO:0016887;GO:0005886;GO:0015031;GO:0005524	K10823-ko02024 Quorum sensing;ko01501 beta-Lactam resistance;ko02010 ABC transporters	COG4608-ABC-type oligopeptide transport system, ATPase component[E]
T479_RS15185	WP_025220097.1	13.2433	53.3	-2.00887	5.76e-10	3.52e-09	down	T479_RS15185	pseudouridine-5'-phosphate glycosidase	GO:0004730;GO:0046113;GO:0046872;GO:0016798	K16329-ko00240 Pyrimidine metabolism	COG2313-Uncharacterized enzyme involved in pigment biosynthesis[Q]
T479_RS08880	WP_081769872.1	6.96	5.86333	0.247366	0.319894	0.405801	-	T479_RS08880	RNA polymerase sigma factor	GO:0003700;GO:0016987;GO:0006352;GO:0003677	-	COG1595-DNA-directed RNA polymerase specialized sigma subunit, sigma24 homolog[K]
T479_RS21215	WP_025220777.1	12.26	10.72	0.193654	0.27306	0.355176	-	T479_RS21215	N-acetyltransferase	GO:0008080	-	-
T479_RS08555	WP_025219244.1	0.163333	0.156667	0.060121	0.832527	0.875367	-	T479_RS08555	peptidase S58 family protein	GO:0004177;GO:0016021;GO:0005886	-	COG3191-L-aminopeptidase/D-esterase[EQ]
T479_RS21210	WP_081769933.1	7.00333	21.28	-1.60338	1.3e-05	4.5e-05	down	T479_RS21210	hypothetical protein	GO:0009395;GO:0030336;GO:2000124;GO:0032281;GO:0070062;GO:0016021;GO:0060292;GO:0005739;GO:0003824;GO:0046889;GO:0004620;GO:0046464;GO:0047372	K13700-ko04723 Retrograde endocannabinoid signaling	COG2267-Lysophospholipase[I]
T479_RS08885	WP_024363560.1	6.8	1.26667	2.4245	4.19e-08	2.04e-07	up	T479_RS08885	cation transporter	GO:0006813;GO:0016021;GO:0008324;GO:0006824;GO:0005886;GO:0006829	-	COG1230-Co/Zn/Cd efflux system component[P]
T479_RS07670	WP_025219130.1	4.71	5.4	-0.197232	0.909511	0.935124	-	T479_RS07670	ABC transporter ATP-binding protein	GO:0042954;GO:0016887;GO:0005524;GO:0043190	-	COG1136-ABC-type antimicrobial peptide transport system, ATPase component[V]
T479_RS12220	WP_025219763.1	0.993333	3.06333	-1.62475	0.0165193	0.0309145	-	T479_RS12220	S58 family peptidase	GO:0004177;GO:0042597	-	COG3191-L-aminopeptidase/D-esterase[EQ]
T479_RS12955	WP_024361045.1	0.533333	4.35333	-3.02901	0.00285783	0.00628461	-	T479_RS12955	DNA-directed RNA polymerase sigma-70 factor	GO:0003700;GO:0016987;GO:0006352;GO:0003677	-	COG1595-DNA-directed RNA polymerase specialized sigma subunit, sigma24 homolog[K]
T479_RS10875	WP_025219556.1	472.947	2093.07	-2.14587	5.14e-13	4.49e-12	down	T479_RS10875	2-oxoglutarate dehydrogenase E1 component	GO:0004591;GO:0006099;GO:0030976;GO:0006096	K00164-ko00020 Citrate cycle (TCA cycle);ko01200 Carbon metabolism;ko00380 Tryptophan metabolism;ko00310 Lysine degradation	COG0567-2-oxoglutarate dehydrogenase complex, dehydrogenase (E1) component, and related enzymes[C]
T479_RS12225	WP_025219764.1	12.5667	36.7167	-1.54683	0.00604417	0.0123697	down	T479_RS12225	hypothetical protein	GO:0016021	-	-
T479_RS07675	WP_025219131.1	9.00667	7.53667	0.257067	0.0880284	0.133483	-	T479_RS07675	ABC transporter permease	GO:0016021;GO:0005886	-	COG4591-ABC-type transport system, involved in lipoprotein release, permease component[M]
T479_RS16270	WP_025220260.1	9.7	1.35	2.84503	2.55e-10	1.64e-09	up	T479_RS16270	site-specific integrase	GO:0005737;GO:0006310;GO:0006313;GO:0009037;GO:0015074;GO:0051301;GO:0003677;GO:0007059;GO:0007049	-	COG4974-Site-specific recombinase XerD[L]
T479_RS12950	WP_025219849.1	1.43667	0.12	3.58162	0.000879498	0.00214911	-	T479_RS12950	membrane protein	GO:0016021;GO:0005886	-	-
T479_RS21135	WP_025220764.1	0.186667	0.0533333	1.80735	0.468015	1	-	T479_RS21135	hypothetical protein	-	-	-
T479_RS20165	WP_024363964.1	3.8	1.57667	1.26912	0.0107672	0.021004	-	T479_RS20165	chemotaxis protein	GO:0019825;GO:0020037;GO:0009454;GO:0016020;GO:0007165;GO:0004871;GO:0046872	-	COG0840-Methyl-accepting chemotaxis protein[NT]
T479_RS20160	WP_025220676.1	15.26	153.8	-3.33323	4.95e-25	1.22e-23	down	T479_RS20160	protoporphyrinogen oxidase	GO:0005737;GO:0006782;GO:0004729;GO:0006779	K00231-ko00860 Porphyrin and chlorophyll metabolism	COG1232-Protoporphyrinogen oxidase[H]
T479_RS18960	WP_025220539.1	4.35667	13.6967	-1.65253	5.55e-05	0.000170728	down	T479_RS18960	N-hydroxyarylamine O-acetyltransferase	GO:0004060;GO:0016407;GO:0046677;GO:0008152;GO:0005886	-	COG2162-Arylamine N-acetyltransferase[Q]
T479_RS17050	WP_025220343.1	6.2	3.69	0.748647	0.00343991	0.0074468	-	T479_RS17050	GGDEF domain-containing protein	GO:0052621;GO:0016021;GO:1902201;GO:0004871;GO:0005886;GO:0046872;GO:0005525	-	COG3706-Response regulator containing a CheY-like receiver domain and a GGDEF domain[T]
T479_RS13570	WP_024361170.1	4.74	4.85	-0.0330977	0.59785	0.674048	-	T479_RS13570	peptidase	GO:0030435;GO:0008236	-	-
T479_RS06810	WP_025219016.1	0.626667	0.59	0.0869833	0.69409	0.759112	-	T479_RS06810	Zn-dependent hydrolase	GO:0016787;GO:0005847;GO:0008409;GO:0004521;GO:0030529;GO:0006398;GO:0003723;GO:0046872	K14403-ko03015 mRNA surveillance pathway	COG1236-Predicted exonuclease of the beta-lactamase fold involved in RNA processing[J]
T479_RS17055	WP_024363737.1	450.947	239.14	0.915101	5.19e-05	0.000160638	-	T479_RS17055	rRNA pseudouridine synthase	GO:0000455;GO:0005829;GO:0001522;GO:0003723;GO:0009982	-	COG1187-16S rRNA uridine-516 pseudouridylate synthase and related pseudouridylate synthases[J]
T479_RS18180	WP_025220445.1	2.75	8.25	-1.58496	0.00849444	0.0168948	down	T479_RS18180	hypothetical protein	-	-	-
T479_RS06815	WP_025219017.1	0.153333	0.0001	10.5825	0.402764	1	-	T479_RS06815	hypothetical protein	-	-	-
T479_RS13575	WP_024361171.1	107.23	98.2667	0.125935	0.225827	0.302037	-	T479_RS13575	DNA repair protein RecN	GO:0005737;GO:0006310;GO:0006302;GO:0006281;GO:0043590;GO:0005524	-	COG0497-ATPase involved in DNA repair[L]
T479_RS07810	WP_024363355.1	0.896667	1	-0.157356	0.933904	0.953605	-	T479_RS07810	NAD(P)H dehydrogenase	GO:0016491	K00355-ko00130 Ubiquinone and other terpenoid-quinone biosynthesis	COG2249-Putative NADPH-quinone reductase (modulator of drug activity B)[R]
T479_RS18990	WP_025220543.1	0.12	0.0001	10.2288	0.785964	1	-	T479_RS18990	phage holin	-	-	COG5546-Small integral membrane protein[S]
T479_RS14650	WP_024363048.1	31.2933	127.083	-2.02185	4.38e-07	1.89e-06	down	T479_RS14650	50S ribosomal protein L11 methyltransferase	GO:0005737;GO:0008276;GO:0005840	-	COG2264-Ribosomal protein L11 methylase[J]
T479_RS12550	WP_024360966.1	1.9	1.00667	0.916413	0.0583481	0.0936526	-	T479_RS12550	phosphonate ABC transporter permease	GO:0016021;GO:0006810;GO:0015604;GO:0005887;GO:0005886	K02042-ko02010 ABC transporters	COG3639-ABC-type phosphate/phosphonate transport system, permease component[P]
T479_RS07815	WP_025219147.1	3.90667	2.94333	0.408487	0.194481	0.265302	-	T479_RS07815	MerR family DNA-binding transcriptional regulator	GO:0006355;GO:0006351;GO:0003677	-	COG0789-Predicted transcriptional regulators[K]
T479_RS12555	WP_024360967.1	1.63	1.60333	0.0237976	0.691236	0.756951	-	T479_RS12555	phosphonate ABC transporter, permease protein PhnE	GO:0016021;GO:0006810;GO:0015604;GO:0005887;GO:0005886	K02042-ko02010 ABC transporters	COG3639-ABC-type phosphate/phosphonate transport system, permease component[P]
T479_RS12945	WP_025219848.1	0.363333	0.766667	-1.07731	0.57143	0.650388	-	T479_RS12945	hypothetical protein	GO:0016021	-	-
T479_RS20890	WP_024361391.1	4.17	4.47	-0.100227	0.746667	0.802555	-	T479_RS20890	methyl-accepting chemotaxis protein	GO:0050918;GO:0016021;GO:0004871;GO:0005886	-	COG0840-Methyl-accepting chemotaxis protein[NT]
T479_RS22655	WP_024364631.1	643.697	380.59	0.758143	0.0176055	0.0327339	-	T479_RS22655	protein jag	GO:0003723;GO:0003676	-	COG1847-Predicted RNA-binding protein[R]
T479_RS20895	WP_025220741.1	25.8967	18.95	0.450569	0.0520878	0.0849335	-	T479_RS20895	methyl-accepting chemotaxis protein	GO:0016021;GO:0006935;GO:0004871;GO:0005886	-	COG0840-Methyl-accepting chemotaxis protein[NT]
T479_RS16870	WP_024363773.1	150.38	141.903	0.0837042	0.281803	0.364785	-	T479_RS16870	alcohol dehydrogenase	GO:0005737;GO:0050093;GO:0046170;GO:0000287;GO:0008270;GO:0046872;GO:0016491	K13954-ko00626 Naphthalene degradation;ko00071 Fatty acid degradation;ko00010 Glycolysis / Gluconeogenesis;ko00625 Chloroalkane and chloroalkene degradation;ko01220 Degradation of aromatic compounds;ko00350 Tyrosine metabolism	COG1454-Alcohol dehydrogenase, class IV[C]
T479_RS01635	WP_025218469.1	0.906667	0.713333	0.345996	0.453576	0.541759	-	T479_RS01635	hypothetical protein	-	-	-
T479_RS14895	WP_025220070.1	41.8833	28.9333	0.533644	0.0331607	0.0573093	-	T479_RS14895	shikimate dehydrogenase	GO:0009423;GO:0050661;GO:0009073;GO:0019632;GO:0004764	K00014-ko01230 Biosynthesis of amino acids;ko00400 Phenylalanine, tyrosine and tryptophan biosynthesis	COG0169-Shikimate 5-dehydrogenase[E]
T479_RS01630	WP_025218468.1	0.843333	0.0733333	3.52356	0.0521328	0.0849746	-	T479_RS01630	hypothetical protein	-	-	-
T479_RS21355	WP_024364014.1	405.57	146.263	1.47138	1.84e-08	9.47e-08	up	T479_RS21355	AI-2E family transporter	GO:0016021;GO:0005886	-	COG0628-Predicted permease[R]
T479_RS19220	WP_025220586.1	0.0001	0.0001	0	1	1	-	T479_RS19220	hypothetical protein	-	-	-
T479_RS13975	WP_025219976.1	2.78333	2.57667	0.111308	0.474044	0.560885	-	T479_RS13975	serine/threonine protein kinase	GO:0004674;GO:0006468;GO:0005524	-	COG0515-Serine/threonine protein kinase[RTKL]
T479_RS13970	WP_025219975.1	16.8933	91.0967	-2.43094	2.22e-09	1.27e-08	down	T479_RS13970	hypothetical protein	-	-	-
T479_RS07495	#N/A	4.04333	1.31	1.62598	0.0548037	0.0887572	-	T479_RS07495	hypothetical protein	-	-	-
T479_RS07490	WP_025219103.1	2.13667	14.8933	-2.80123	7.81e-14	7.37e-13	down	T479_RS07490	methyl-accepting chemotaxis protein	GO:0016021;GO:0006935;GO:0004871;GO:0005886	-	COG0840-Methyl-accepting chemotaxis protein[NT]
T479_RS19550	WP_024364533.1	46.4667	64.5333	-0.473848	0.552632	0.632671	-	T479_RS19550	YihY/virulence factor BrkB family protein	GO:0004527;GO:0016021;GO:0005886	-	COG1295-Predicted membrane protein[S]
T479_RS06655	WP_025218996.1	16.0133	19.45	-0.280497	0.967191	0.976713	-	T479_RS06655	spore gernimation protein	GO:0016021;GO:0006810;GO:0009847;GO:0005886	-	-
T479_RS06650	WP_025218995.1	57.9567	51.62	0.167044	0.101092	0.15059	-	T479_RS06650	hypothetical protein	GO:0005737;GO:0006783;GO:0046872;GO:0004325	-	COG0276-Protoheme ferro-lyase (ferrochelatase)[H]
T479_RS01750	WP_025218490.1	73.1833	33.25	1.13816	7.1e-09	3.87e-08	up	T479_RS01750	DNA-binding response regulator	GO:0000160;GO:0005622;GO:0006351;GO:0006355;GO:0003677	-	COG3947-Response regulator containing CheY-like receiver and SARP domains[T]
T479_RS06725	WP_024362397.1	21.7667	19.3567	0.16929	0.27645	0.359043	-	T479_RS06725	cyclic pyranopterin monophosphate synthase MoaC	GO:0006777	K03637-ko00790 Folate biosynthesis;ko04122 Sulfur relay system	COG0315-Molybdenum cofactor biosynthesis enzyme[H]
T479_RS13460	WP_024361145.1	79.3567	423.283	-2.4152	4.1e-16	4.78e-15	down	T479_RS13460	chemotaxis protein CheW	GO:0005737;GO:0006935;GO:0004871	-	COG0835-Chemotaxis signal transduction protein[NT]
T479_RS15925	WP_025220202.1	31.6167	14.7233	1.10258	5.93e-06	2.13e-05	up	T479_RS15925	ABC transporter ATP-binding protein	GO:0015833;GO:0016887;GO:0005524;GO:0005886	K02031-ko02024 Quorum sensing	COG1123-ATPase components of various ABC-type transport systems, contain duplicated ATPase[R]
T479_RS20300	WP_025220691.1	17.8633	85.7833	-2.2637	1.76e-12	1.46e-11	down	T479_RS20300	peptide synthetase	GO:0016853;GO:0017000;GO:0003824;GO:0031177;GO:0008152;GO:0016874;GO:0016491	K02364-ko01053 Biosynthesis of siderophore group nonribosomal peptides	COG1020-Non-ribosomal peptide synthetase modules and related proteins[Q]
T479_RS15435	WP_052599509.1	7.80667	8.73333	-0.161826	0.863991	0.900115	-	T479_RS15435	transcriptional regulator	-	-	-
T479_RS06720	WP_025219004.1	9.44	8.72333	0.113907	0.216851	0.291844	-	T479_RS06720	GTP 3',8-cyclase MoaA	GO:0019008;GO:0006777;GO:0046872;GO:0051539;GO:0005525	K03639-ko00790 Folate biosynthesis;ko04122 Sulfur relay system	COG2896-Molybdenum cofactor biosynthesis enzyme[H]
T479_RS20305	WP_025220692.1	13.3533	18.5933	-0.477586	0.558193	0.637681	-	T479_RS20305	N-acetyltransferase	GO:0008080	-	-
T479_RS15920	WP_025220201.1	203.667	21.5067	3.24335	9.64e-15	9.86e-14	up	T479_RS15920	ABC transporter permease	GO:0016021;GO:0006810;GO:0005886	K02033-ko02024 Quorum sensing	COG0601-ABC-type dipeptide/oligopeptide/nickel transport systems, permease components[EP]
T479_RS01385	WP_025218424.1	10.0867	13.4167	-0.411577	0.79711	0.848518	-	T479_RS01385	DUF5071 domain-containing protein	-	-	-
T479_RS13390	WP_024361132.1	5.32667	52.0967	-3.28989	0.00986538	0.0193622	down	T479_RS13390	ATP-dependent dethiobiotin synthetase BioD	GO:0005737;GO:0000287;GO:0005524;GO:0004141;GO:0009102	K01935-ko00780 Biotin metabolism	COG0132-Dethiobiotin synthetase[H]
T479_RS14430	WP_025220015.1	4.00667	1.15	1.80077	1.04e-05	3.66e-05	-	T479_RS14430	gluconate permease	GO:0005215;GO:0016021;GO:0055085;GO:0005887;GO:0015128	-	COG2610-H+/gluconate symporter and related permeases[GE]
T479_RS23400	#N/A	17.9367	5.07333	1.82191	6.15e-05	0.000187569	up	T479_RS23400	hypothetical protein	-	-	-
T479_RS13370	WP_025219900.1	4.57667	1.46667	1.64176	0.00188742	0.00433192	-	T479_RS13370	amino acid transporter LysE	GO:0016021;GO:0006865;GO:0005886	-	-
T479_RS17695	WP_025220388.1	31.9933	5.28	2.59916	9.36e-07	3.83e-06	up	T479_RS17695	sirohydrochlorin chelatase	GO:0009236;GO:0019354;GO:0051266;GO:0046872;GO:0016852	K03794-ko00860 Porphyrin and chlorophyll metabolism	COG2138-Uncharacterized conserved protein[S]
T479_RS09855	WP_025219422.1	2.71	12.2567	-2.1772	0.00079291	0.00195192	down	T479_RS09855	hypothetical protein	GO:0016853	-	-
T479_RS13375	WP_024361129.1	2.59333	147.467	-5.82944	2.22e-07	1.01e-06	down	T479_RS13375	biotin synthase	GO:0004076;GO:0005506;GO:0051537;GO:0051539;GO:0009102	K01012-ko00780 Biotin metabolism	COG0502-Biotin synthase and related enzymes[H]
T479_RS09850	WP_025219421.1	9.01667	38.2767	-2.0858	0.000437921	0.0011358	down	T479_RS09850	hypothetical protein	GO:0016021	-	-
T479_RS17690	WP_025220387.1	56.68	21.45	1.40186	8.23e-06	2.91e-05	up	T479_RS17690	assimilatory sulfite reductase (NADPH) flavoprotein subunit	GO:0050660;GO:0070814;GO:0019344;GO:0010181;GO:0000103;GO:0004783	K00380-ko00920 Sulfur metabolism	COG0369-Sulfite reductase, alpha subunit (flavoprotein)[P]
T479_RS07925	WP_024363374.1	229.16	449.253	-0.971174	0.00341168	0.00739312	-	T479_RS07925	cell division regulator GpsB	GO:0005737;GO:0008360;GO:0051301;GO:0007049	-	COG3599-Cell division initiation protein[D]
T479_RS21540	WP_024364892.1	0.0633333	0.0001	9.30682	0.785964	1	-	T479_RS21540	IS200/IS605 family transposase	GO:0004803;GO:0006313;GO:0003677	-	COG1943-Transposase and inactivated derivatives[L]
T479_RS20010	#N/A	10.9733	0.176667	5.95683	8.84e-40	4.76e-38	up	T479_RS20010	23S ribosomal RNA	-	-	-
T479_RS07920	WP_025219160.1	75.9	67.0733	0.178361	0.0995367	0.148735	-	T479_RS07920	exonuclease	GO:0004527;GO:0003676	-	COG3359-Predicted exonuclease[L]
T479_RS13465	WP_025219911.1	15.3	53.66	-1.81032	9.31e-07	3.81e-06	down	T479_RS13465	hypothetical protein	GO:0046872;GO:0008237	-	COG2195-Di- and tripeptidases[E]
T479_RS17455	#N/A	1.52333	0.0001	13.8949	0.34467	1	-	T479_RS17455	tRNA-Ala	-	-	-
T479_RS17450	#N/A	0.0001	0.0001	0	1	1	-	T479_RS17450	tRNA-Met	-	-	-
T479_RS23205	WP_024364157.1	0.623333	2.12	-1.76599	0.0224171	0.0404749	-	T479_RS23205	hypothetical protein	GO:0006226;GO:0006229;GO:0016301;GO:0009220;GO:0008829;GO:0005524	K01494-ko00240 Pyrimidine metabolism	COG0574-Phosphoenolpyruvate synthase/pyruvate phosphate dikinase[G]
T479_RS16905	WP_025220324.1	5.68333	17.5767	-1.62885	0.0110469	0.0214659	down	T479_RS16905	bifunctional glutamate N-acetyltransferase/amino-acid acetyltransferase ArgJ	GO:0005737;GO:0004042;GO:0006526;GO:0004358	K00620-ko01230 Biosynthesis of amino acids;ko00220 Arginine biosynthesis;ko01210 2-Oxocarboxylic acid metabolism	COG1364-N-acetylglutamate synthase (N-acetylornithine aminotransferase)[E]
T479_RS13395	WP_024361133.1	0.496667	2.87667	-2.53405	0.0327936	0.0568053	-	T479_RS13395	hypothetical protein	-	-	-
T479_RS16900	WP_025220323.1	4.30667	12.4367	-1.52996	0.0543567	0.0881991	-	T479_RS16900	acetylglutamate kinase	GO:0005737;GO:0003991;GO:0006526;GO:0005524;GO:0006561	K00930-ko01230 Biosynthesis of amino acids;ko00220 Arginine biosynthesis;ko01210 2-Oxocarboxylic acid metabolism	COG0548-Acetylglutamate kinase[E]
T479_RS20945	WP_024364576.1	26.7267	78.6267	-1.55674	4.55e-06	1.67e-05	down	T479_RS20945	glutathione peroxidase	GO:0006979;GO:0004602	K00432-ko04918 Thyroid hormone synthesis;ko00590 Arachidonic acid metabolism;ko00480 Glutathione metabolism	COG0386-Glutathione peroxidase[O]
T479_RS18915	WP_025220534.1	2555.41	70.17	5.18655	6.94e-69	1.11e-66	up	T479_RS18915	LLM class flavin-dependent oxidoreductase	GO:0004497;GO:0016705	-	-
T479_RS01700	WP_025218482.1	4.89667	15.0667	-1.62149	0.000108089	0.000314626	down	T479_RS01700	hypothetical protein	-	-	-
T479_RS20765	WP_024361366.1	147.38	265.92	-0.851452	0.0165036	0.0308985	-	T479_RS20765	antibiotic biosynthesis monooxygenase	GO:0005737;GO:0004497;GO:0046872	-	COG2329-Uncharacterized enzyme involved in biosynthesis of extracellular polysaccharides[R]
T479_RS20940	WP_024364575.1	37.1233	4.86333	2.93231	7.35e-11	5.16e-10	up	T479_RS20940	hypothetical protein	GO:0005737;GO:0008817;GO:0009236;GO:0016021;GO:0006779;GO:0005524	-	COG2096-Uncharacterized conserved protein[S]
T479_RS06030	WP_024361489.1	75.7433	144.57	-0.932577	0.00915488	0.0180997	down	T479_RS06030	c-type cytochrome biogenesis protein CcsB	GO:0020037;GO:0015886;GO:0017004;GO:0005886;GO:0016021;GO:0055114	-	COG0755-ABC-type transport system involved in cytochrome c biogenesis, permease component[O]
T479_RS12575	WP_025219807.1	0.74	0.0833333	3.15056	0.0316808	0.0550993	-	T479_RS12575	phosphonate C-P lyase system protein PhnL	GO:0061693;GO:0061694;GO:0016887;GO:0005524;GO:0019700	K05780-ko00440 Phosphonate and phosphinate metabolism	COG4778-ABC-type phosphonate transport system, ATPase component[P]
T479_RS09070	WP_025219309.1	5.62667	48.74	-3.11475	8.34e-10	5.01e-09	down	T479_RS09070	glyoxalase	-	-	-
T479_RS06035	WP_024361488.1	46.8667	330.373	-2.81746	1.91e-19	3.17e-18	down	T479_RS06035	DNA-binding response regulator	GO:0005737;GO:0000160;GO:0005622;GO:0006355;GO:0006351;GO:0003677	K07775-ko02020 Two-component system	COG0745-Response regulators consisting of a CheY-like receiver domain and a winged-helix DNA-binding domain[TK]
T479_RS21140	WP_025220765.1	21.6333	274.833	-3.66723	1.46e-11	1.09e-10	down	T479_RS21140	hypothetical protein	-	-	-
T479_RS05605	WP_025218855.1	6	52.77	-3.13668	3.46e-14	3.39e-13	down	T479_RS05605	N-acetyltransferase	GO:0031248;GO:0006474;GO:0004596;GO:0008080	-	COG1670-Acetyltransferases, including N-acetylases of ribosomal proteins[J]
T479_RS05600	WP_025218854.1	72.98	17.5133	2.05905	2.54e-12	2.07e-11	up	T479_RS05600	saccharopine dehydrogenase	-	-	-
T479_RS15325	WP_024363176.1	113.793	110.583	0.0412821	0.233278	0.310749	-	T479_RS15325	thiol-disulfide oxidoreductase DCC family protein	-	-	COG3011-Uncharacterized protein conserved in bacteria[S]
T479_RS20540	WP_024361321.1	422.813	263.083	0.684501	0.000217614	0.000598647	-	T479_RS20540	rod shape-determining protein RodA	GO:0016021;GO:0008360;GO:0051301;GO:0007049;GO:0005886	-	COG0772-Bacterial cell division membrane protein[D]
T479_RS01560	WP_025218454.1	0.75	1.48	-0.980635	0.479962	0.565934	-	T479_RS01560	HNH endonuclease	GO:0004519;GO:0003676	-	-
T479_RS19890	WP_025220652.1	118.96	170.87	-0.522423	0.396254	0.485513	-	gatA	Asp-tRNA(Asn)/Glu-tRNA(Gln) amidotransferase subunit GatA	GO:0016740;GO:0050567;GO:0006412;GO:0005524	K02433-ko00970 Aminoacyl-tRNA biosynthesis	COG0154-Asp-tRNAAsn/Glu-tRNAGln amidotransferase A subunit and related amidases[J]
T479_RS20545	WP_024361322.1	30.04	18.22	0.721362	0.000152927	0.000433143	-	T479_RS20545	MFS transporter	GO:0005215;GO:0016021;GO:0015238;GO:0055085;GO:0005886	-	-
T479_RS15320	WP_024363175.1	19.5433	118.387	-2.59876	4.93e-14	4.77e-13	down	T479_RS15320	transcription repressor NadR	GO:0036094;GO:0006355;GO:0046872;GO:0006351;GO:0003677	-	COG1827-Predicted small molecule binding protein (contains 3H domain)[R]
T479_RS19895	WP_024364473.1	45.1367	68.7833	-0.607759	0.316701	0.402462	-	T479_RS19895	Asp-tRNA(Asn)/Glu-tRNA(Gln) amidotransferase subunit GatC	GO:0016740;GO:0006450;GO:0006412;GO:0005524;GO:0050567	K02435-ko00970 Aminoacyl-tRNA biosynthesis	COG0721-Asp-tRNAAsn/Glu-tRNAGln amidotransferase C subunit[J]
T479_RS01565	WP_025218455.1	0.256667	0.343333	-0.419714	0.93047	0.950774	-	T479_RS01565	hypothetical protein	-	-	-
T479_RS11570	WP_025219639.1	0.956667	1.33333	-0.478949	0.884234	0.916353	-	T479_RS11570	hypothetical protein	-	-	-
T479_RS13205	WP_025219883.1	5.51	35.0967	-2.67121	1.19e-11	8.97e-11	down	T479_RS13205	methyl-accepting chemotaxis protein	GO:0016021;GO:0006935;GO:0004871;GO:0005886	K03406-ko02020 Two-component system;ko02030 Bacterial chemotaxis	COG0840-Methyl-accepting chemotaxis protein[NT]
T479_RS01090	WP_024360839.1	226.94	257.84	-0.184165	0.837592	0.87987	-	T479_RS01090	iron-siderophore ABC transporter substrate-binding protein	GO:0006811;GO:0055072;GO:0005886	K02016-ko02010 ABC transporters	COG4592-ABC-type Fe2+-enterobactin transport system, periplasmic component[P]
T479_RS13200	WP_024361094.1	7.53	73.7633	-3.29218	5.51e-10	3.39e-09	down	T479_RS13200	hypothetical protein	GO:0016021;GO:0016746	-	-
T479_RS19270	#N/A	238.893	16.1467	3.88706	5.53e-19	8.79e-18	up	T479_RS19270	tRNA-His	-	-	-
T479_RS01095	WP_025218396.1	0.756667	0.333333	1.18269	0.49844	1	-	T479_RS01095	hypothetical protein	GO:0016021	-	-
T479_RS12540	WP_024360964.1	65.5767	44.2867	0.56631	0.0198025	0.0363017	-	T479_RS12540	aspartate kinase	GO:0019877;GO:0009089;GO:0009088;GO:0016597;GO:0004072;GO:0005524	K00928-ko00260 Glycine, serine and threonine metabolism;ko00270 Cysteine and methionine metabolism;ko00300 Lysine biosynthesis;ko01230 Biosynthesis of amino acids;ko00261 Monobactam biosynthesis;ko01210 2-Oxocarboxylic acid metabolism	COG0527-Aspartokinases[E]
T479_RS09920	WP_025219432.1	1.90667	1.93333	-0.0200378	0.556408	0.636317	-	T479_RS09920	DNA ligase D	GO:0006310;GO:0006281;GO:0004527;GO:0051103;GO:0003887;GO:0030435;GO:0003910;GO:0003677;GO:0046872;GO:0005524	K01971-ko03450 Non-homologous end-joining	COG3285-Predicted eukaryotic-type DNA primase[L]
T479_RS09925	WP_025219433.1	9.96667	12.27	-0.299952	0.895357	0.924544	-	T479_RS09925	MBL fold metallo-hydrolase	GO:0008270	-	COG0426-Uncharacterized flavoproteins[C]
T479_RS05930	WP_025218901.1	12.3233	14.0433	-0.188493	0.796079	0.847839	-	T479_RS05930	NUDIX hydrolase	GO:0016787;GO:0016818;GO:0000287	K01515-ko00230 Purine metabolism	-
T479_RS05280	WP_025218822.1	66.23	152.233	-1.20073	0.000124486	0.000357762	down	T479_RS05280	competence/damage-inducible protein A	-	K03742-ko00760 Nicotinate and nicotinamide metabolism	COG1058-Predicted nucleotide-utilizing enzyme related to molybdopterin-biosynthesis enzyme MoeA[R]
T479_RS05935	WP_024361508.1	33.61	39.4933	-0.232719	0.855552	0.893508	-	T479_RS05935	hypothetical protein	GO:0016021	-	-
T479_RS05285	WP_025218823.1	217.067	193.667	0.164563	0.117916	0.17179	-	T479_RS05285	recombinase RecA	GO:0005737;GO:0006310;GO:0006281;GO:0008094;GO:0003697;GO:0009432;GO:0003684;GO:0005524	K03553-ko03440 Homologous recombination	COG0468-RecA/RadA recombinase[L]
T479_RS11575	WP_025219640.1	0.24	0.0001	11.2288	0.621394	1	-	T479_RS11575	hypothetical protein	-	-	-
T479_RS00945	#N/A	583.74	13.4867	5.43572	4.1e-26	1.07e-24	up	T479_RS00945	tRNA-Asp	-	-	-
T479_RS18860	WP_024362324.1	6.56333	21.28	-1.697	0.000152481	0.000432164	down	T479_RS18860	cation transporter	GO:0008324;GO:0016021;GO:0016020;GO:0005385;GO:0005886;GO:0010043;GO:0061088	-	COG0053-Predicted Co/Zn/Cd cation transporters[P]
T479_RS00940	#N/A	1412.9	18.5733	6.24928	1.54e-68	2.37e-66	up	T479_RS00940	tRNA-Met	-	-	-
T479_RS01140	WP_024360849.1	6.36333	0.626667	3.34401	1.03e-14	1.05e-13	up	T479_RS01140	MFS transporter	GO:0016021;GO:0055085;GO:0005886	-	-
T479_RS01415	WP_025218430.1	0.316667	0.0001	11.6287	0.539595	1	-	T479_RS01415	hypothetical protein	GO:0003677	-	-
T479_RS01145	WP_024360850.1	9.24667	49.9167	-2.43252	2.91e-07	1.29e-06	down	T479_RS01145	hypothetical protein	GO:0004812	-	-
T479_RS01410	WP_025218429.1	121.217	2.85	5.41048	1.53e-58	1.53e-56	up	T479_RS01410	LLM class flavin-dependent oxidoreductase	GO:0004497;GO:0016705	-	COG2141-Coenzyme F420-dependent N5,N10-methylene tetrahydromethanopterin reductase and related flavin-dependent oxidoreductases[C]
T479_RS04645	WP_024362083.1	162.613	100.09	0.700148	0.0035392	0.00764638	-	T479_RS04645	serine/threonine-protein phosphatase	GO:0030435;GO:0046872;GO:0004722	-	COG0631-Serine/threonine protein phosphatase[T]
T479_RS03940	WP_025218726.1	13.13	19.27	-0.55349	0.341865	0.428875	-	T479_RS03940	lysylphosphatidylglycerol synthetase	GO:0016021;GO:0050071;GO:0046677;GO:0006629;GO:0005886	K14205-ko02020 Two-component system;ko05150 Staphylococcus aureus infection;ko01503 Cationic antimicrobial peptide (CAMP) resistance	COG2898-Uncharacterized conserved protein[S]
T479_RS10080	WP_025219458.1	0.23	0.0266667	3.10852	0.076774	0.118503	-	T479_RS10080	ABC transporter permease	GO:0006865	-	COG0683-ABC-type branched-chain amino acid transport systems, periplasmic component[E]
T479_RS04640	WP_024362084.1	91.02	48.9133	0.895956	0.00552025	0.0113949	-	T479_RS04640	23S rRNA (adenine(2503)-C(2))-methyltransferase RlmN	GO:0005737;GO:0000049;GO:0051539;GO:0070040;GO:0019843;GO:0070475;GO:0002935;GO:0046872	-	COG0820-Predicted Fe-S-cluster redox enzyme[R]
T479_RS10085	WP_025219459.1	0.25	0.43	-0.782409	0.674975	0.742122	-	T479_RS10085	ABC transporter ATP-binding protein	GO:0006865;GO:0016887;GO:0005524	K01995-ko02024 Quorum sensing;ko02010 ABC transporters	COG0411-ABC-type branched-chain amino acid transport systems, ATPase component[E]
T479_RS03945	WP_025218727.1	56.06	89.2867	-0.671473	0.191668	0.262295	-	T479_RS03945	GNAT family N-acetyltransferase	GO:0006474;GO:0008080	-	COG1670-Acetyltransferases, including N-acetylases of ribosomal proteins[J]
T479_RS00540	WP_025218342.1	546.027	3689.21	-2.75627	1.98e-10	1.3e-09	down	T479_RS00540	malate synthase A	GO:0005737;GO:0006099;GO:0006097;GO:0004474	K01638-ko00620 Pyruvate metabolism;ko01200 Carbon metabolism;ko00630 Glyoxylate and dicarboxylate metabolism	COG2225-Malate synthase[C]
T479_RS00545	WP_025218343.1	18.28	91.0633	-2.3166	2.72e-07	1.21e-06	down	T479_RS00545	alanine--glyoxylate aminotransferase family protein	GO:0008483	-	COG0075-Serine-pyruvate aminotransferase/archaeal aspartate aminotransferase[E]
T479_RS20435	#N/A	2719.38	73.7467	5.20456	1.45e-56	1.33e-54	up	T479_RS20435	tRNA-Glu	-	-	-
T479_RS01890	WP_024362745.1	384.91	24.2267	3.98985	5.63e-32	1.96e-30	up	T479_RS01890	DNA-binding response regulator	GO:0005737;GO:0071555;GO:0000160;GO:0005622;GO:0006355;GO:0046677;GO:0006351;GO:0003677	-	COG0745-Response regulators consisting of a CheY-like receiver domain and a winged-helix DNA-binding domain[TK]
T479_RS16210	WP_025220250.1	1.31	1.55333	-0.245801	0.973135	0.980647	-	T479_RS16210	hypothetical protein	-	-	-
T479_RS20430	#N/A	524.083	8.23	5.99276	2.54e-33	9.42e-32	up	T479_RS20430	tRNA-Asp	-	-	-
T479_RS05735	WP_025218875.1	40.6233	90.17	-1.15034	0.00244862	0.00546856	down	T479_RS05735	thioesterase	GO:0005737;GO:0017000;GO:0016788;GO:0030435;GO:0009058;GO:0008610	K15657-ko02024 Quorum sensing	COG3208-Predicted thioesterase involved in non-ribosomal peptide biosynthesis[Q]
T479_RS01895	WP_025218505.1	355.777	31.5633	3.49465	1.43e-17	1.94e-16	up	T479_RS01895	sensor histidine kinase	GO:0000155;GO:0016021;GO:0005886;GO:0005524;GO:0005622	-	COG5002-Signal transduction histidine kinase[T]
T479_RS00380	WP_024362598.1	26.86	21.3767	0.329422	0.0276772	0.0488662	-	T479_RS00380	nucleoside triphosphate pyrophosphohydrolase	GO:0046081;GO:0046052;GO:0006203;GO:0046061;GO:0046076;GO:0047429;GO:0008168;GO:0046047	-	COG3956-Protein containing tetrapyrrole methyltransferase domain and MazG-like (predicted pyrophosphatase) domain[R]
T479_RS15745	WP_024363197.1	4.81667	20.3067	-2.07585	0.0206265	0.0375725	down	T479_RS15745	hypothetical protein	GO:0016021;GO:0005886	-	-
T479_RS00385	WP_024362599.1	10.4	1.98667	2.38816	7.81e-05	0.000233372	up	T479_RS00385	RNA-binding S4 domain-containing protein	GO:0003723	-	COG1188-Ribosome-associated heat shock protein implicated in the recycling of the 50S subunit (S4 paralog)[J]
T479_RS15740	WP_025220182.1	70.1867	131.443	-0.905172	0.0923412	0.139288	-	T479_RS15740	valine--tRNA ligase	GO:0005737;GO:0004832;GO:0005524;GO:0002161;GO:0006438	K01873-ko00970 Aminoacyl-tRNA biosynthesis	COG0525-Valyl-tRNA synthetase[J]
T479_RS14340	WP_024362985.1	69.7267	2241.96	-5.00691	1.45e-66	2.08e-64	down	T479_RS14340	butanediol dehydrogenase	GO:0000721;GO:0008270;GO:0016491	K00004-ko00650 Butanoate metabolism	COG1062-Zn-dependent alcohol dehydrogenases, class III[C]
T479_RS10150	WP_024361789.1	4.44	0.0001	15.4383	3.37e-05	0.000108165	-	T479_RS10150	hypothetical protein	GO:0016021	-	-
T479_RS10155	WP_024361788.1	6.33667	1.06	2.57966	2.52e-10	1.62e-09	up	T479_RS10155	Ger(x)C family spore germination protein	GO:0016020;GO:0009847;GO:0005886	-	-
T479_RS14345	WP_025220006.1	4.75667	0.516667	3.20265	1.63e-06	6.44e-06	-	T479_RS14345	K(+)-transporting ATPase subunit C	GO:0008556;GO:0005887;GO:0005524	K01548-ko02020 Two-component system	COG2156-K+-transporting ATPase, c chain[P]
T479_RS09635	WP_025219388.1	4.26667	13.7233	-1.68545	0.00124255	0.00294513	down	T479_RS09635	gluconate 5-dehydrogenase	GO:0006633;GO:0051287;GO:0004316;GO:0008874	-	COG1028-Dehydrogenases with different specificities (related to short-chain alcohol dehydrogenases)[IQR]
T479_RS18520	WP_024363889.1	90.3833	34.5033	1.38932	3.77e-06	1.4e-05	up	T479_RS18520	histidinol dehydrogenase	GO:0051287;GO:0000105;GO:0004399;GO:0008270	K00013-ko01230 Biosynthesis of amino acids;ko00340 Histidine metabolism	COG0141-Histidinol dehydrogenase[E]
T479_RS09630	WP_025219387.1	3.44333	16.4667	-2.25767	7.24e-07	3.03e-06	down	T479_RS09630	acyl-CoA dehydrogenase	GO:0016787;GO:0050660;GO:0033539;GO:0052890;GO:0005739;GO:0055088;GO:0000062;GO:0003995;GO:0009055	K00249-ko00071 Fatty acid degradation;ko00280 Valine, leucine and isoleucine degradation;ko00640 Propanoate metabolism;ko01200 Carbon metabolism;ko01212 Fatty acid metabolism;ko00410 beta-Alanine metabolism;ko03320 PPAR signaling pathway	COG1960-Acyl-CoA dehydrogenases[I]
T479_RS21405	WP_025220802.1	1484.41	1602.09	-0.110059	0.592108	0.668624	-	T479_RS21405	MFS transporter	GO:0016021;GO:0055085;GO:0005886	-	-
T479_RS19275	#N/A	420.23	39.97	3.39419	4.34e-21	8.41e-20	up	T479_RS19275	tRNA-His	-	-	-
T479_RS04730	WP_024362066.1	60.0167	4.67333	3.68284	4.8e-18	6.78e-17	up	T479_RS04730	phosphate acyltransferase PlsX	GO:0005737;GO:0006633;GO:0016747;GO:0016616;GO:0008654	K03621-ko00561 Glycerolipid metabolism;ko00564 Glycerophospholipid metabolism	COG0416-Fatty acid/phospholipid biosynthesis enzyme[I]
T479_RS04885	WP_025218791.1	19.66	64.8467	-1.72177	0.000136089	0.000387745	down	T479_RS04885	flagellar basal body M-ring protein FliF	GO:0009431;GO:0071973;GO:0016021;GO:0003774;GO:0005886	K02409-ko02040 Flagellar assembly	COG1766-Flagellar biosynthesis/type III secretory pathway lipoprotein[NU]
T479_RS04735	WP_025218784.1	285.397	44.9633	2.66615	2.65e-19	4.34e-18	up	T479_RS04735	[acyl-carrier-protein] S-malonyltransferase	GO:0006633;GO:0008152;GO:0004314	K00645-ko01212 Fatty acid metabolism;ko00061 Fatty acid biosynthesis	COG0331-(acyl-carrier-protein) S-malonyltransferase[I]
T479_RS04880	WP_025218790.1	5.95333	13.7233	-1.20486	0.0855652	0.130115	-	T479_RS04880	flagellar hook-basal body complex protein FliE	GO:0071973;GO:0003774;GO:0009425;GO:0005198	K02408-ko02040 Flagellar assembly	COG1677-Flagellar hook-basal body protein[NU]
T479_RS04460	WP_024362118.1	149.087	439.077	-1.55832	8.64e-07	3.55e-06	down	T479_RS04460	uracil permease	GO:0005215;GO:0016021;GO:0055085;GO:0005886	-	COG2233-Xanthine/uracil permeases[F]
T479_RS04390	WP_024362132.1	1.81	16.2133	-3.16312	2.84e-08	1.42e-07	down	T479_RS04390	RNA polymerase sporulation sigma factor SigG	GO:0003700;GO:0030435;GO:0016987;GO:0006352;GO:0003677	-	COG1191-DNA-directed RNA polymerase specialized sigma subunit[K]
T479_RS04465	WP_024362117.1	5.89	46.8767	-2.99253	2.07e-13	1.87e-12	down	T479_RS04465	aspartate carbamoyltransferase catalytic subunit	GO:0006207;GO:0006520;GO:0016597;GO:0044205;GO:0004070	K00609-ko00240 Pyrimidine metabolism;ko00250 Alanine, aspartate and glutamate metabolism	COG0540-Aspartate carbamoyltransferase, catalytic chain[F]
T479_RS04395	WP_024362131.1	0.13	0.0001	10.3443	0.785964	1	-	T479_RS04395	YlmC/YmxH family sporulation protein	-	-	-
T479_RS03700	WP_024362268.1	3.06333	11.7233	-1.93621	0.00262651	0.00581002	down	T479_RS03700	DUF3231 domain-containing protein	-	-	-
T479_RS03705	WP_025218701.1	207.887	280.857	-0.434037	0.547822	0.6285	-	T479_RS03705	B12-binding domain-containing radical SAM protein	GO:0031419;GO:0051539;GO:0051536;GO:0003824;GO:0008168;GO:0046872	-	-
T479_RS00165	WP_025218321.1	1.7	5.62	-1.72504	0.0199564	0.0365528	down	T479_RS00165	hypothetical protein	GO:0046872;GO:0008948;GO:0047443	K13831-ko00030 Pentose phosphate pathway;ko00680 Methane metabolism;ko01230 Biosynthesis of amino acids;ko01200 Carbon metabolism	COG0684-Demethylmenaquinone methyltransferase[H]
T479_RS00160	WP_024362948.1	13.9933	14.9133	-0.0918631	0.58756	0.664534	-	T479_RS00160	chemotaxis protein	GO:0000155;GO:0016020;GO:0006935;GO:0004871;GO:0005622	K03406-ko02020 Two-component system;ko02030 Bacterial chemotaxis	COG0840-Methyl-accepting chemotaxis protein[NT]
T479_RS21660	WP_025220829.1	2.27667	8.27667	-1.86213	0.0221374	0.0400369	down	T479_RS21660	hypothetical protein	-	-	-
T479_RS05425	WP_024361935.1	11.9033	26.4033	-1.14935	0.0102756	0.0201135	down	T479_RS05425	glycerol kinase	GO:0004370;GO:0019563;GO:0006071;GO:0005524;GO:0006072	K00864-ko04626 Plant-pathogen interaction;ko00561 Glycerolipid metabolism;ko03320 PPAR signaling pathway	COG0554-Glycerol kinase[C]
T479_RS01965	WP_025218513.1	29.8767	73.8633	-1.30584	1.44e-05	4.96e-05	down	T479_RS01965	DUF3298 domain-containing protein	GO:0005975;GO:0016810;GO:0016798;GO:0005886;GO:0045493;GO:0046872;GO:0016021	-	COG0726-Predicted xylanase/chitin deacetylase[G]
T479_RS01960	WP_024362759.1	21.83	112.423	-2.36456	9e-11	6.22e-10	down	T479_RS01960	hypothetical protein	-	-	COG4880-Secreted protein containing C-terminal beta-propeller domain distantly related to WD-40 repeats[R]
T479_RS05420	WP_025218835.1	7.56333	30.97	-2.03378	3.41e-10	2.15e-09	down	T479_RS05420	DNA mismatch repair endonuclease MutL	GO:0006298;GO:0005524;GO:0030983	K03572-ko03430 Mismatch repair	COG0323-DNA mismatch repair enzyme (predicted ATPase)[L]
T479_RS15105	WP_025220086.1	7.78333	15.2433	-0.969718	0.0267943	0.0474825	-	T479_RS15105	DUF871 domain-containing protein	GO:0003824	-	COG3589-Uncharacterized conserved protein[S]
T479_RS18200	WP_025220449.1	1.02333	3.28	-1.68042	0.000582009	0.00147228	-	T479_RS18200	hypothetical protein	-	-	-
T479_RS11335	WP_025219606.1	5.54	5.28333	0.0684375	0.476617	0.563311	-	T479_RS11335	precorrin-3B methylase	GO:0051539;GO:0020037;GO:0009236;GO:0051536;GO:0008168;GO:0046872;GO:0016491	-	COG2221-Dissimilatory sulfite reductase (desulfoviridin), alpha and beta subunits[C]
T479_RS18205	WP_025220450.1	0.226667	0.04	2.5025	0.240206	1	-	T479_RS18205	SinI family restriction endonuclease	GO:0009307;GO:0009036;GO:0003677	-	-
T479_RS15100	WP_025220085.1	0.783333	0.393333	0.993874	0.223382	0.299139	-	T479_RS15100	hypothetical protein	GO:0019200;GO:0006044;GO:0097172;GO:0045127;GO:0046835;GO:0005524	-	COG2971-Predicted N-acetylglucosamine kinase[G]
T479_RS11330	WP_024364109.1	0.303333	0.0001	11.5667	0.607862	1	-	T479_RS11330	hypothetical protein	-	-	-
T479_RS04085	WP_024362191.1	32.6467	12.6767	1.36476	0.00221629	0.00500146	up	T479_RS04085	aminobenzoyl-glutamate transporter	GO:0042626;GO:0015291;GO:0015558;GO:0016021;GO:0015814;GO:0005886;GO:0005524	-	COG2978-Putative p-aminobenzoyl-glutamate transporter[H]
T479_RS04080	WP_024362192.1	49.9867	66.4067	-0.409785	0.680595	0.747197	-	T479_RS04080	hypothetical protein	-	-	-
T479_RS10555	WP_024361699.1	1.40333	2.86333	-1.02884	0.612252	0.687766	-	T479_RS10555	hypothetical protein	-	-	-
T479_RS09700	WP_025219397.1	3.41	3.90667	-0.196166	0.998927	0.999352	-	T479_RS09700	hypothetical protein	-	-	-
T479_RS10550	WP_025219517.1	23.46	70.6567	-1.59062	6.98e-09	3.81e-08	down	T479_RS10550	phosphodiesterase	GO:0000155;GO:0016021;GO:0005886;GO:0005622	-	COG2200-FOG: EAL domain[T]
T479_RS09705	WP_025219398.1	129.603	310.26	-1.25937	0.00127777	0.00302287	down	T479_RS09705	hypothetical protein	-	-	-
T479_RS10425	WP_025219499.1	7.81667	23.03	-1.55889	2.51e-06	9.61e-06	down	T479_RS10425	flavoprotein	GO:0050661;GO:0016491;GO:0050660;GO:0004324	-	-
T479_RS10420	WP_038509638.1	2.73333	1.10667	1.30444	0.0084723	0.0168585	-	T479_RS10420	MFS transporter	GO:0005215;GO:0016021;GO:0055085;GO:0005886	-	COG2814-Arabinose efflux permease[G]
T479_RS02545	WP_025218577.1	42.3233	77.5133	-0.872991	0.027959	0.0493233	-	T479_RS02545	acetyl-CoA acetyltransferase	GO:0005737;GO:0030435;GO:0003985;GO:0008152	K00626-ko00380 Tryptophan metabolism;ko00362 Benzoate degradation;ko00900 Terpenoid backbone biosynthesis;ko00071 Fatty acid degradation;ko00280 Valine, leucine and isoleucine degradation;ko00620 Pyruvate metabolism;ko00630 Glyoxylate and dicarboxylate metabolism;ko00640 Propanoate metabolism;ko01200 Carbon metabolism;ko02020 Two-component system;ko01212 Fatty acid metabolism;ko00720 Carbon fixat…	COG0183-Acetyl-CoA acetyltransferase[I]
T479_RS03830	WP_024362241.1	17.29	156.37	-3.17695	4.78e-12	3.72e-11	down	T479_RS03830	hypothetical protein	GO:0016021	-	-
T479_RS04265	WP_024362156.1	10.6133	15.76	-0.57039	0.30265	0.387463	-	T479_RS04265	PDZ domain-containing protein	GO:0004176;GO:0004252;GO:0016021;GO:0030163;GO:0005886;GO:0005524	K07177-ko02024 Quorum sensing	COG3480-Predicted secreted protein containing a PDZ domain[T]
T479_RS02540	WP_024362870.1	29.8633	55.61	-0.896969	0.0136042	0.0258637	-	T479_RS02540	hypothetical protein	GO:0016021;GO:0051536;GO:0005886	-	COG0247-Fe-S oxidoreductase[C]
T479_RS04260	WP_024362157.1	0.496667	0.433333	0.196801	0.670989	0.7391	-	T479_RS04260	hypothetical protein	GO:0030435;GO:0016021;GO:0005886	-	-
T479_RS03835	WP_025218715.1	6.31	19.2233	-1.60715	0.00120195	0.00286077	down	T479_RS03835	alpha/beta hydrolase	GO:0004177;GO:0016787	K01259-ko00330 Arginine and proline metabolism	-
T479_RS21350	WP_025220793.1	6.8	19.5433	-1.52307	6e-05	0.000183577	down	T479_RS21350	MATE family efflux transporter	GO:0015297;GO:0015238;GO:0046677;GO:0016021;GO:0005886	-	COG0534-Na+-driven multidrug efflux pump[V]
T479_RS03015	WP_025218623.1	28.5567	27.9733	0.0297754	0.369589	0.458185	-	T479_RS03015	polysaccharide pyruvyl transferase	GO:0016740	-	COG2327-Uncharacterized conserved protein[S]
T479_RS09150	WP_025219320.1	9.87667	1.6	2.62595	7.7e-07	3.19e-06	up	T479_RS09150	transcriptional regulator	GO:0003700;GO:0006351;GO:0003677	-	COG1846-Transcriptional regulators[K]
T479_RS03010	WP_025218622.1	50.2667	86.33	-0.78026	0.0526153	0.0856962	-	T479_RS03010	hypothetical protein	GO:0005618;GO:0005576;GO:0030115	-	COG4632-Exopolysaccharide biosynthesis protein related to N-acetylglucosamine-1-phosphodiester alpha-N-acetylglucosaminidase[G]
T479_RS04065	WP_024362195.1	234.293	185.097	0.340037	0.0341677	0.0588778	-	T479_RS04065	DUF1054 domain-containing protein	-	-	COG4493-Uncharacterized protein conserved in bacteria[S]
T479_RS04060	WP_024362196.1	3.32667	1.58	1.07415	0.182857	0.251999	-	T479_RS04060	hypothetical protein	-	-	COG4476-Uncharacterized protein conserved in bacteria[S]
T479_RS21715	WP_024364349.1	0.0001	0.0001	0	1	1	-	T479_RS21715	MurR/RpiR family transcriptional regulator	GO:0003700;GO:0030246;GO:0005975;GO:0006351;GO:0003677	-	COG1737-Transcriptional regulators[K]
T479_RS23335	#N/A	0.0001	0.0001	0	1	1	-	T479_RS23335	hypothetical protein	-	-	-
T479_RS00760	WP_024360772.1	3.25333	3.41667	-0.0706709	0.805019	0.854824	-	T479_RS00760	twin-arginine translocase TatA/TatE family subunit	GO:0009306;GO:0033281;GO:0043953;GO:0005887;GO:0008320	-	-
T479_RS09155	WP_025219321.1	21.01	1.13333	4.21243	2.87e-28	8.2e-27	up	T479_RS09155	MFS transporter	GO:0005215;GO:0016021;GO:0055085;GO:0005886	-	-
T479_RS00765	WP_025218366.1	3.97	2.08	0.932555	0.00410088	0.00873719	-	T479_RS00765	GMC family oxidoreductase	GO:0033717;GO:0016614;GO:0050660;GO:0005886	K06151-ko00030 Pentose phosphate pathway	COG2303-Choline dehydrogenase and related flavoproteins[E]
T479_RS23330	#N/A	0.693333	1.23667	-0.834836	0.586854	0.66392	-	T479_RS23330	hypothetical protein	-	-	-
T479_RS18375	WP_024363918.1	26.65	4.28667	2.63621	1.03e-15	1.17e-14	up	T479_RS18375	abhydrolase domain-containing 18	GO:0052689	-	COG1647-Esterase/lipase[R]
T479_RS18370	WP_025220482.1	171.56	184.68	-0.106314	0.513568	0.597657	-	T479_RS18370	ribonuclease R	GO:0005737;GO:0008859;GO:0000178;GO:0000175;GO:0006364;GO:0006401;GO:0003723	K12573-ko03018 RNA degradation	COG0557-Exoribonuclease R[K]
T479_RS20400	#N/A	1.80667	0.06	4.91222	2.65e-05	8.71e-05	-	T479_RS20400	16S ribosomal RNA	-	-	-
T479_RS02940	WP_038509405.1	2.30333	3.18	-0.465304	0.66944	0.737771	-	T479_RS02940	glycosyl transferase	GO:0016758;GO:0006011;GO:0016740	-	COG0463-Glycosyltransferases involved in cell wall biogenesis[M]
T479_RS11200	WP_025219588.1	1.65667	0.68	1.28468	0.104887	0.155062	-	T479_RS11200	ABC transporter ATP-binding protein	GO:0006810;GO:0016887;GO:0005524	-	COG1131-ABC-type multidrug transport system, ATPase component[V]
T479_RS02945	WP_038509408.1	65.83	236.35	-1.84411	2.62e-10	1.68e-09	down	T479_RS02945	hypothetical protein	GO:0016021	-	-
T479_RS21805	WP_024364361.1	1875.87	1136.55	0.722899	0.0675837	0.106182	-	T479_RS21805	50S ribosomal protein L30	GO:0003735;GO:0015934;GO:0006412	K02907-ko03010 Ribosome	COG1841-Ribosomal protein L30/L7E[J]
T479_RS11205	WP_024364140.1	0.4	0.62	-0.632268	0.713718	0.77546	-	T479_RS11205	multicopper oxidase	GO:0052716;GO:0016722;GO:0005507;GO:0030288;GO:0016491	-	COG2132-Putative multicopper oxidases[Q]
T479_RS03490	WP_024362541.1	6.65667	281.143	-5.40036	3.67e-20	6.53e-19	down	T479_RS03490	hypothetical protein	GO:0030435;GO:0031160	-	-
T479_RS10330	WP_052599479.1	3.93	0.42	3.22607	4.11e-05	0.000130145	-	T479_RS10330	ABC transporter ATP-binding protein	GO:0043190;GO:0016151;GO:0015413;GO:0016887;GO:0005524	K10824-ko02010 ABC transporters	COG1123-ATPase components of various ABC-type transport systems, contain duplicated ATPase[R]
T479_RS10880	WP_025219557.1	35.2633	102.61	-1.54093	2.84e-06	1.08e-05	down	T479_RS10880	sensor histidine kinase	GO:0000155;GO:0016021;GO:0005622;GO:0009405;GO:0005886;GO:0005524	K18940-ko02020 Two-component system	COG5002-Signal transduction histidine kinase[T]
T479_RS10335	WP_024361743.1	34.9567	9.65	1.85697	5.17e-12	4e-11	up	T479_RS10335	ABC transporter ATP-binding protein	GO:0030435;GO:0015833;GO:0016887;GO:0005886;GO:0015031;GO:0005524	K15587-ko02010 ABC transporters	COG0444-ABC-type dipeptide/oligopeptide/nickel transport system, ATPase component[EP]
T479_RS03495	WP_024362542.1	1.89333	0.786667	1.2671	0.171083	0.238211	-	T479_RS03495	hypothetical protein	-	-	-
T479_RS10885	WP_024361633.1	4.45	15.38	-1.78918	9.1e-05	0.000268548	down	T479_RS10885	DNA-binding response regulator	GO:0005737;GO:0000160;GO:0005622;GO:0006355;GO:0009405;GO:0006351;GO:0003677	-	COG0745-Response regulators consisting of a CheY-like receiver domain and a winged-helix DNA-binding domain[TK]
T479_RS18555	WP_024363882.1	11.6967	143.667	-3.61856	1.29e-15	1.46e-14	down	T479_RS18555	hypothetical protein	GO:0020037;GO:0016021;GO:0005886;GO:0005506;GO:0055114;GO:0009055	-	-
T479_RS18550	WP_024363883.1	10	5.07333	0.978994	0.00052684	0.0013398	-	T479_RS18550	HPr kinase/phosphorylase	GO:0005975;GO:0000155;GO:0000287;GO:0005622;GO:0004674;GO:0004712;GO:0006109;GO:0005524	-	COG1493-Serine kinase of the HPr protein, regulates carbohydrate metabolism[T]
T479_RS02720	WP_024362904.1	3415.34	7207.98	-1.07757	0.0187905	0.0346086	down	T479_RS02720	F0F1 ATP synthase subunit alpha	GO:0045261;GO:0046933;GO:0015991;GO:0046961;GO:0005886;GO:0042777;GO:0005524	K02111-ko00195 Photosynthesis;ko00190 Oxidative phosphorylation	COG0056-F0F1-type ATP synthase, alpha subunit[C]
T479_RS11060	WP_024364799.1	1.83	1.77667	0.0426706	0.699417	0.763	-	T479_RS11060	hypothetical protein	GO:0004803;GO:0006313;GO:0003677	-	-
T479_RS02725	WP_024362905.1	1805.01	4385.79	-1.28083	0.000578021	0.00146305	down	T479_RS02725	F0F1 ATP synthase subunit gamma	GO:0045261;GO:0046933;GO:0046961;GO:0005886;GO:0042777;GO:0005524	K02115-ko00195 Photosynthesis;ko00190 Oxidative phosphorylation	COG0224-F0F1-type ATP synthase, gamma subunit[C]
T479_RS11065	WP_080653405.1	0.8	1.31333	-0.715161	0.521185	0.604525	-	T479_RS11065	hypothetical protein	GO:0004803;GO:0006313;GO:0003677	-	-
T479_RS11845	WP_025219694.1	9.29	8.28333	0.165467	0.265305	0.346869	-	T479_RS11845	hypothetical protein	GO:0008990	-	-
T479_RS22795	WP_024361866.1	6.34333	3.80333	0.737977	0.08129	0.124759	-	T479_RS22795	hypothetical protein	GO:0019835;GO:0019076;GO:0016998;GO:0003796;GO:0030430;GO:0042742;GO:0009253	-	COG3772-Phage-related lysozyme (muraminidase)[R]
T479_RS11840	WP_025219693.1	6.36	2.39	1.41202	0.0320476	0.0556922	-	T479_RS11840	hypothetical protein	-	-	-
T479_RS22790	WP_025219401.1	1.79667	0.503333	1.83574	0.00851549	0.0169132	-	T479_RS22790	HNH endonuclease	-	-	-
T479_RS11590	WP_025219643.1	0.953333	1.26	-0.402371	0.901941	0.929783	-	T479_RS11590	DUF771 domain-containing protein	-	-	COG4707-Uncharacterized protein conserved in bacteria[S]
T479_RS09015	WP_025219303.1	8.13667	15.29	-0.910079	0.0566578	0.0910752	-	T479_RS09015	peptidase	GO:0005737;GO:0030435;GO:0008234	-	COG0791-Cell wall-associated hydrolases (invasion-associated proteins)[M]
T479_RS11595	WP_025219644.1	5.55	14.77	-1.41211	0.0378528	0.064429	-	T479_RS11595	DNA-binding protein	-	-	-
T479_RS03120	WP_025218634.1	89.8833	188.66	-1.06966	0.0025805	0.00573032	down	T479_RS03120	flagellar hook-associated protein FlgK	GO:0044780;GO:0005576;GO:0071973;GO:0009424;GO:0005198	K02396-ko02040 Flagellar assembly	COG1256-Flagellar hook-associated protein[N]
T479_RS16480	WP_024363844.1	0.59	2.04667	-1.79449	0.35617	0.443847	-	T479_RS16480	small acid-soluble spore protein SspI	GO:0030435;GO:0030436	-	-
T479_RS22005	WP_024364387.1	136.097	37.2867	1.8679	1.96e-11	1.45e-10	up	T479_RS22005	hypothetical protein	-	-	COG3688-Predicted RNA-binding protein containing a PIN domain[R]
T479_RS16485	WP_025220279.1	11.72	41.1967	-1.81356	2.23e-08	1.13e-07	down	T479_RS16485	2-hydroxy-acid oxidase	GO:0004458;GO:0050660;GO:0016614;GO:0005739;GO:0005743	K00102-ko00620 Pyruvate metabolism	COG0277-FAD/FMN-containing dehydrogenases[C]
T479_RS03125	WP_025218635.1	59.2433	177.85	-1.58594	4.63e-06	1.7e-05	down	T479_RS03125	flagellar hook-associated protein FlgL	GO:0005576;GO:0071973;GO:0009424;GO:0005198	K02397-ko02040 Flagellar assembly	COG1344-Flagellin and related hook-associated proteins[N]
T479_RS22000	WP_024364386.1	101.013	34.07	1.56797	1.16e-11	8.72e-11	up	T479_RS22000	RNA polymerase sporulation sigma factor SigH	GO:0003700;GO:0016987;GO:0030435;GO:0006352;GO:0003677;GO:0003899	-	-
T479_RS18150	WP_038509921.1	15.6433	31.4367	-1.0069	0.121379	0.176363	-	T479_RS18150	M23 family peptidase	GO:0016021;GO:0046872;GO:0008237;GO:0005886	-	COG0739-Membrane proteins related to metalloendopeptidases[M]
T479_RS00615	WP_025218351.1	25.5833	61.45	-1.26421	0.00157246	0.00366964	down	T479_RS00615	ABC transporter ATP-binding protein	GO:0043190;GO:0016820;GO:0015408;GO:0055072;GO:0016887;GO:0005524	K02010-ko02010 ABC transporters	COG3842-ABC-type spermidine/putrescine transport systems, ATPase components[E]
T479_RS08430	WP_025219224.1	2.15667	3.64	-0.755135	0.277954	0.360562	-	T479_RS08430	transposase	GO:0006310;GO:0046872;GO:0032196;GO:0003677	-	COG0675-Transposase and inactivated derivatives[L]
T479_RS18155	WP_025220441.1	0.363333	1.29667	-1.83544	0.335747	0.422693	-	T479_RS18155	N-acetyltransferase	GO:0008080	-	-
T479_RS08435	WP_081769871.1	1.81	1.9	-0.0700097	0.695006	0.759839	-	T479_RS08435	cyclically-permuted mutarotase family protein	GO:0016857;GO:0005975;GO:0042597	-	COG3055-Uncharacterized protein conserved in bacteria[S]
T479_RS00610	WP_025218350.1	41.9867	43.93	-0.0652752	0.497175	0.581072	-	T479_RS00610	iron ABC transporter permease	GO:0016021;GO:0006810;GO:0005886	K02011-ko02010 ABC transporters	COG0555-ABC-type sulfate transport system, permease component[O]
T479_RS16310	WP_025220266.1	371.613	2227.19	-2.58335	3.11e-09	1.77e-08	down	T479_RS16310	hemolysin D	GO:0019835;GO:0016021;GO:0044179;GO:0005886	-	COG1272-Predicted membrane protein, hemolysin III homolog[R]
T479_RS16645	WP_025220298.1	14.65	12.8367	0.19063	0.162138	0.227818	-	T479_RS16645	dephospho-CoA kinase	GO:0005737;GO:0015937;GO:0005524;GO:0004140	K00859-ko00770 Pantothenate and CoA biosynthesis	COG0237-Dephospho-CoA kinase[H]
T479_RS23020	WP_025220551.1	0.153333	0.146667	0.0641303	0.770062	0.824004	-	T479_RS23020	hypothetical protein	GO:0046718;GO:0016021;GO:0019012	-	COG5280-Phage-related minor tail protein[S]
T479_RS16315	WP_024363268.1	25.39	74.85	-1.55974	0.0038062	0.00816183	down	T479_RS16315	glutamate racemase	GO:0071555;GO:0008360;GO:0009252;GO:0008881	K01776-ko00471 D-Glutamine and D-glutamate metabolism	COG0796-Glutamate racemase[M]
T479_RS23025	WP_025220565.1	0.0001	0.7	-12.7731	0.0917893	0.138552	-	T479_RS23025	hypothetical protein	-	-	-
T479_RS16640	WP_025220297.1	202.67	616.763	-1.60558	2.78e-08	1.39e-07	down	T479_RS16640	glyceraldehyde-3-phosphate dehydrogenase	GO:0005737;GO:0004365;GO:0051287;GO:0016620;GO:0043891;GO:0006006;GO:0050661;GO:0006094	K00134-ko00710 Carbon fixation in photosynthetic organisms;ko00010 Glycolysis / Gluconeogenesis;ko04066 HIF-1 signaling pathway;ko01230 Biosynthesis of amino acids;ko01200 Carbon metabolism;ko05010 Alzheimer's disease	COG0057-Glyceraldehyde-3-phosphate dehydrogenase/erythrose-4-phosphate dehydrogenase[G]
T479_RS02835	WP_081769853.1	15.01	7.86667	0.9321	0.000136006	0.000387745	-	T479_RS02835	NERD domain-containing protein	-	-	-
T479_RS02830	WP_025218593.1	176.94	85.9867	1.04108	1.76e-07	8.04e-07	up	T479_RS02830	flagellin	GO:0005576;GO:0071973;GO:0009420;GO:0005198	K02406-ko02040 Flagellar assembly;ko02020 Two-component system;ko04626 Plant-pathogen interaction;ko05132 Salmonella infection;ko05134 Legionellosis	COG1344-Flagellin and related hook-associated proteins[N]
T479_RS17990	WP_024362694.1	76.43	546.347	-2.83761	1.26e-13	1.16e-12	down	T479_RS17990	acyl-CoA dehydrogenase	GO:0050660;GO:0033539;GO:0052890;GO:0000062;GO:0055088;GO:0003995;GO:0009055	-	COG1960-Acyl-CoA dehydrogenases[I]
T479_RS12145	WP_025219748.1	9.41333	4.43333	1.08631	0.00011387	0.000329893	up	T479_RS12145	site-specific integrase	GO:0006310;GO:0016787;GO:0075713;GO:0015074;GO:0016740;GO:0003677;GO:0046718	-	COG4974-Site-specific recombinase XerD[L]
T479_RS17995	WP_024362693.1	7.83	58.5367	-2.90226	2.05e-10	1.34e-09	down	T479_RS17995	acetyl-CoA acetyltransferase	GO:0008152;GO:0003985;GO:0006635;GO:0003988	K00632-ko00071 Fatty acid degradation;ko00280 Valine, leucine and isoleucine degradation;ko00642 Ethylbenzene degradation;ko00592 alpha-Linolenic acid metabolism;ko01212 Fatty acid metabolism;ko00281 Geraniol degradation;ko00362 Benzoate degradation	COG0183-Acetyl-CoA acetyltransferase[I]
T479_RS16465	WP_024363847.1	1.88	10.5733	-2.49163	0.0240884	0.0431848	down	T479_RS16465	H-type small acid-soluble spore protein	GO:0030435;GO:0030436;GO:0042601	-	-
T479_RS18170	WP_025220443.1	3.40333	13.6533	-2.00423	9.71e-07	3.96e-06	down	T479_RS18170	Zn-dependent hydrolase	GO:0016787	-	-
T479_RS16460	#N/A	2.71333	4.98	-0.876079	0.131081	0.188294	-	T479_RS16460	spore gernimation protein	-	-	-
T479_RS02615	WP_024362885.1	288.93	437.253	-0.597749	0.133684	0.191714	-	T479_RS02615	transcription termination factor Rho	GO:0004386;GO:0006355;GO:0003723;GO:0006353;GO:0008186;GO:0005524	K03628-ko03018 RNA degradation	COG1158-Transcription termination factor[K]
T479_RS15425	WP_025220125.1	11.07	81.0467	-2.8721	2.01e-07	9.13e-07	down	T479_RS15425	pilus assembly protein HicB	-	-	COG1598-Uncharacterized conserved protein[S]
T479_RS02610	WP_024362884.1	165.55	325.927	-0.97728	0.00287886	0.00632438	-	T479_RS02610	fructose-bisphosphatase class II	GO:0005737;GO:0042132;GO:0030388;GO:0006071;GO:0046872;GO:0006094	K02446-ko00710 Carbon fixation in photosynthetic organisms;ko00010 Glycolysis / Gluconeogenesis;ko00030 Pentose phosphate pathway;ko01200 Carbon metabolism;ko00680 Methane metabolism;ko00051 Fructose and mannose metabolism	COG1494-Fructose-1,6-bisphosphatase/sedoheptulose 1,7-bisphosphatase and related proteins[G]
T479_RS17795	WP_025220399.1	6.83333	20.3033	-1.57106	0.0153418	0.0289372	down	T479_RS17795	DUF1462 domain-containing protein	-	-	COG4837-Uncharacterized protein conserved in bacteria[S]
T479_RS21970	WP_010860618.1	4550.26	797.863	2.51173	3.72e-10	2.34e-09	up	T479_RS21970	50S ribosomal protein L7/L12	GO:0003735;GO:0005840;GO:0006412	K02935-ko03010 Ribosome	COG0222-Ribosomal protein L7/L12[J]
T479_RS21975	WP_024364383.1	12669.6	1756.43	2.85064	1.1e-12	9.35e-12	up	T479_RS21975	50S ribosomal protein L10	GO:0003735;GO:0042254;GO:0070180;GO:0005840;GO:0006412	K02864-ko03010 Ribosome	COG0244-Ribosomal protein L10[J]
T479_RS13810	WP_025219944.1	1.99667	2.89	-0.533476	0.812499	0.860645	-	T479_RS13810	hypothetical protein	-	-	-
T479_RS13895	WP_025219960.1	4.18667	7.31667	-0.805384	0.286388	0.369832	-	T479_RS13895	DUF4280 domain-containing protein	-	-	-
T479_RS13815	WP_025219945.1	5.72667	30.4867	-2.41241	2.03e-06	7.9e-06	down	T479_RS13815	hypothetical protein	-	-	-
T479_RS15420	WP_025220124.1	0.34	0.673333	-0.985786	0.782517	1	-	T479_RS15420	addiction module toxin, HicA family	GO:0003729	-	COG1724-Predicted periplasmic or secreted lipoprotein[N]
T479_RS17840	WP_024364831.1	43.81	73.34	-0.74334	0.0546475	0.0885709	-	T479_RS17840	lipoyl synthase	GO:0005737;GO:0009249;GO:0009107;GO:0051539;GO:0016992;GO:0046872	K03644-ko00785 Lipoic acid metabolism	COG0320-Lipoate synthase[H]
T479_RS16725	WP_024363803.1	143.713	184.647	-0.361573	0.679332	0.746001	-	T479_RS16725	pyruvate kinase	GO:0004743;GO:0000287;GO:0016301;GO:0030955;GO:0005524	K00873-ko00230 Purine metabolism;ko05203 Viral carcinogenesis;ko00620 Pyruvate metabolism;ko04922 Glucagon signaling pathway;ko00010 Glycolysis / Gluconeogenesis;ko04930 Type II diabetes mellitus;ko01230 Biosynthesis of amino acids;ko05230 Central carbon metabolism in cancer;ko01200 Carbon metabolism	COG0469-Pyruvate kinase[G]
T479_RS07065	WP_024362361.1	2.54	17.75	-2.80492	2.71e-07	1.21e-06	down	T479_RS07065	N-acetyltransferase	GO:0005737;GO:0017198;GO:0008080	-	COG1670-Acetyltransferases, including N-acetylases of ribosomal proteins[J]
T479_RS03235	WP_038510129.1	80.74	201.13	-1.31677	0.00159884	0.00372716	down	T479_RS03235	competence protein	GO:0006355;GO:0030420;GO:0006351;GO:0003677	K02250-ko02024 Quorum sensing	COG4903-Genetic competence transcription factor[K]
T479_RS22450	WP_025220891.1	292.54	207.13	0.498097	0.0373387	0.063705	-	T479_RS22450	zinc ribbon domain-containing protein	GO:0016021	-	-
T479_RS12815	WP_025219833.1	0.96	0.433333	1.14756	0.172736	0.240279	-	T479_RS12815	FAD:protein FMN transferase	GO:0016740;GO:0046872;GO:0017013;GO:0005886	-	COG1477-Membrane-associated lipoprotein involved in thiamine biosynthesis[H]
T479_RS03230	WP_025218653.1	76.6733	92.2833	-0.267345	0.942068	0.958074	-	T479_RS03230	preprotein translocase subunit SecA	GO:0005737;GO:0017038;GO:0006605;GO:0065002;GO:0005886;GO:0046872;GO:0005524	K03070-ko03060 Protein export;ko02024 Quorum sensing;ko03070 Bacterial secretion system	COG0653-Preprotein translocase subunit SecA (ATPase, RNA helicase)[U]
T479_RS07060	WP_025219060.1	37.0133	197.503	-2.41576	1.6e-05	5.45e-05	down	T479_RS07060	flotillin family protein	GO:0016021	K07192-ko04910 Insulin signaling pathway	COG2268-Uncharacterized protein conserved in bacteria[S]
T479_RS12810	WP_024361017.1	2.49333	1.16667	1.09568	0.0633645	0.10058	-	T479_RS12810	hypothetical protein	GO:0016021	-	-
T479_RS08095	WP_025219178.1	13.5733	26.8067	-0.981817	0.0374615	0.0638617	-	T479_RS08095	sulfurtransferase	GO:0005737;GO:0016740;GO:0016784	K01011-ko04122 Sulfur relay system;ko00920 Sulfur metabolism;ko00270 Cysteine and methionine metabolism	COG2897-Rhodanese-related sulfurtransferase[P]
T479_RS08725	WP_025219267.1	4.99667	84.7	-4.08332	1.61e-20	2.96e-19	down	T479_RS08725	peptidase S8	GO:0004252;GO:0005576	K14647-ko02024 Quorum sensing	COG1404-Subtilisin-like serine proteases[O]
T479_RS16055	WP_025220221.1	3.05667	2.56667	0.252063	0.326222	0.412009	-	T479_RS16055	sulfite exporter TauE/SafE family protein	GO:0016021;GO:0005886	-	-
T479_RS08090	WP_025219177.1	17.25	29.91	-0.794032	0.0241625	0.0432995	-	T479_RS08090	GTPase	GO:0003924;GO:0005524;GO:0000917	-	-
T479_RS08720	WP_025219266.1	9.58667	58.9767	-2.62104	7.52e-15	7.85e-14	down	T479_RS08720	cellulosome anchor protein	GO:0005618;GO:0016020;GO:0030246;GO:0000272;GO:0005576;GO:0005509;GO:0030115;GO:0007156	-	-
T479_RS12030	WP_025219725.1	51.1667	0.47	6.7664	1.68e-14	1.68e-13	up	T479_RS12030	hypothetical protein	-	-	-
T479_RS16720	WP_024363804.1	345.387	1046.23	-1.59891	6.9e-05	0.000208042	down	T479_RS16720	hypothetical protein	GO:0016021;GO:0005886	-	COG3030-Protein affecting phage T7 exclusion by the F plasmid[R]
T479_RS23155	WP_036204891.1	3.55667	3.53667	0.00813552	0.816797	0.8635	-	T479_RS23155	hypothetical protein	GO:0008080	-	-
T479_RS12035	WP_025219726.1	17.66	0.416667	5.40545	5.42e-09	2.99e-08	up	T479_RS12035	hypothetical protein	-	-	-
T479_RS23150	WP_025219306.1	2.09	9.58333	-2.19702	5e-06	1.82e-05	down	T479_RS23150	hypothetical protein	GO:0005737;GO:0047480;GO:0051301;GO:0071555;GO:0008360;GO:0005524;GO:0009252;GO:0007049	-	COG0770-UDP-N-acetylmuramyl pentapeptide synthase[M]
T479_RS07245	WP_024364273.1	21.1533	21.8833	-0.0489475	0.487426	0.572317	-	T479_RS07245	protein-glutamate O-methyltransferase CheR	GO:0008757;GO:0008983;GO:0006935	K00575-ko02020 Two-component system;ko02030 Bacterial chemotaxis	COG1352-Methylase of chemotaxis methyl-accepting proteins[NT]
T479_RS15170	WP_024363148.1	18.4367	32.04	-0.797296	0.179632	0.248031	-	T479_RS15170	DUF2642 domain-containing protein	-	-	-
T479_RS07715	WP_024363337.1	104.223	34.8633	1.5799	0.000864691	0.00211653	up	T479_RS07715	6,7-dimethyl-8-ribityllumazine synthase	GO:0000906;GO:0016740;GO:0009349;GO:0009231	K00794-ko00740 Riboflavin metabolism	COG0054-Riboflavin synthase beta-chain[H]
T479_RS07240	WP_024364274.1	3.04	0.93	1.70877	0.146806	0.208795	-	T479_RS07240	hypothetical protein	GO:0016021	-	-
T479_RS07710	WP_051147754.1	31.3267	7.75333	2.0145	1.43e-05	4.94e-05	up	T479_RS07710	3,4-dihydroxy-2-butanone-4-phosphate synthase	GO:0008686;GO:0003935;GO:0000287;GO:0030145;GO:0009231;GO:0008270;GO:0005525	K14652-ko00740 Riboflavin metabolism	COG0108-3,4-dihydroxy-2-butanone 4-phosphate synthase[H]
T479_RS17200	WP_025220357.1	0.87	0.673333	0.369695	0.644882	0.716757	-	T479_RS17200	hypothetical protein	-	-	-
T479_RS13780	WP_025219938.1	22.9533	14	0.713277	0.00246457	0.00550122	-	T479_RS13780	glutaminase	GO:0006541;GO:0004359	K01425-ko05206 MicroRNAs in cancer;ko04964 Proximal tubule bicarbonate reclamation;ko00250 Alanine, aspartate and glutamate metabolism;ko04727 GABAergic synapse;ko05230 Central carbon metabolism in cancer;ko00471 D-Glutamine and D-glutamate metabolism;ko04724 Glutamatergic synapse;ko00220 Arginine biosynthesis	COG2066-Glutaminase[E]
T479_RS08945	WP_024363572.1	22.4033	8.84333	1.34105	0.000114361	0.000330871	up	T479_RS08945	alanine:cation symporter family protein	GO:0015655;GO:0016021;GO:0005886	-	COG1115-Na+/alanine symporter[E]
T479_RS22025	WP_024364391.1	2.76	1.45667	0.921997	0.0835928	0.127656	-	T479_RS22025	serine O-acetyltransferase	GO:0005737;GO:0006535;GO:0009001	K00640-ko01230 Biosynthesis of amino acids;ko01200 Carbon metabolism;ko00920 Sulfur metabolism;ko00270 Cysteine and methionine metabolism	COG1045-Serine acetyltransferase[E]
T479_RS13785	WP_025219939.1	21.9667	61.27	-1.47986	0.000451672	0.00116655	down	T479_RS13785	hypothetical protein	-	-	-
T479_RS17205	WP_024363696.1	25.3233	990.817	-5.29008	1.05e-29	3.25e-28	down	T479_RS17205	membrane protein insertion efficiency factor YidD	GO:0005886	-	COG0759-Uncharacterized conserved protein[S]
T479_RS08940	WP_025219292.1	2.89	0.863333	1.74308	0.0118139	0.0227714	-	T479_RS08940	DUF1572 domain-containing protein	-	-	-
T479_RS14835	WP_024363081.1	216.573	641.333	-1.56622	5.57e-05	0.00017101	down	T479_RS14835	30S ribosomal protein S20	GO:0003735;GO:0019843;GO:0005840;GO:0006412	-	COG0268-Ribosomal protein S20[J]
T479_RS15175	WP_024363149.1	4.29	6.52333	-0.604632	0.487606	0.572372	-	T479_RS15175	D-tyrosyl-tRNA(Tyr) deacylase	GO:0005737;GO:0019478;GO:0016788	-	COG1490-D-Tyr-tRNAtyr deacylase[J]
T479_RS09505	WP_025219371.1	0.176667	0.99	-2.4864	0.263058	0.344769	-	T479_RS09505	hypothetical protein	-	-	-
T479_RS02055	WP_025218524.1	2.68667	53.9767	-4.32845	1.8e-14	1.79e-13	down	T479_RS02055	hypothetical protein	-	-	-
T479_RS22345	WP_024364301.1	4.16667	0.373333	3.48036	5e-05	0.000155283	-	T479_RS22345	hypothetical protein	GO:0016021	-	-
T479_RS08895	WP_024363562.1	0.326667	30.5567	-6.54752	2.42e-15	2.67e-14	down	T479_RS08895	hypothetical protein	-	-	-
T479_RS12635	WP_024360983.1	2.08	6.08333	-1.54828	0.0177597	0.0329922	down	T479_RS12635	hypothetical protein	-	-	-
T479_RS07390	WP_025219089.1	27.8567	53.13	-0.931504	0.0203841	0.0372255	-	T479_RS07390	ATP-dependent helicase DinG	GO:0006310;GO:0008026;GO:0006281;GO:0003887;GO:0006260;GO:0003677;GO:0005524	-	COG1199-Rad3-related DNA helicases[KL]
T479_RS08890	WP_024363561.1	0.31	14.77	-5.57426	1.03e-15	1.17e-14	down	T479_RS08890	NAD(P)/FAD-dependent oxidoreductase	GO:0070221;GO:0070813;GO:0070224;GO:0005743;GO:0048038;GO:0016491	K17218-ko00920 Sulfur metabolism	COG1252-NADH dehydrogenase, FAD-containing subunit[C]
T479_RS07395	WP_052599562.1	21.4533	32.92	-0.617763	0.157786	0.222574	-	T479_RS07395	GGDEF domain-containing protein	GO:0016021;GO:0005886	-	COG3706-Response regulator containing a CheY-like receiver domain and a GGDEF domain[T]
T479_RS21200	WP_024360817.1	11.76	32.6233	-1.47202	0.00057795	0.00146305	down	T479_RS21200	DinB family protein	-	-	-
T479_RS08540	WP_025219241.1	0.426667	0.17	1.32757	0.126515	0.182711	-	T479_RS08540	aldehyde dehydrogenase	GO:0004030;GO:0004029;GO:0016620;GO:0006081	K00149-ko00380 Tryptophan metabolism;ko00561 Glycerolipid metabolism;ko00340 Histidine metabolism;ko00071 Fatty acid degradation;ko00280 Valine, leucine and isoleucine degradation;ko00620 Pyruvate metabolism;ko00010 Glycolysis / Gluconeogenesis;ko00410 beta-Alanine metabolism;ko00330 Arginine and proline metabolism;ko00053 Ascorbate and aldarate metabolism;ko00310 Lysine degradation	COG1012-NAD-dependent aldehyde dehydrogenases[C]
T479_RS21205	WP_025220775.1	4.88667	17.3	-1.82385	0.000597337	0.00150663	down	T479_RS21205	hypothetical protein	-	-	COG3575-Uncharacterized protein conserved in bacteria[S]
T479_RS08545	WP_025219242.1	2.12	1.01333	1.06496	0.0330192	0.0571731	-	T479_RS08545	ABC transporter ATP-binding protein	GO:0030420;GO:0030435;GO:0015833;GO:0016887;GO:0005886;GO:0015031;GO:0005524	K02031-ko02024 Quorum sensing	COG0444-ABC-type dipeptide/oligopeptide/nickel transport system, ATPase component[EP]
T479_RS22950	WP_025220156.1	0.173333	0.0001	10.7593	0.607862	1	-	T479_RS22950	hypothetical protein	-	-	-
T479_RS22775	WP_025219233.1	0.413333	0.79	-0.934547	0.609302	0.685524	-	T479_RS22775	XRE family transcriptional regulator	GO:0006355;GO:0016021;GO:0006351;GO:0043565	-	COG1476-Predicted transcriptional regulators[K]
T479_RS12960	WP_025219850.1	2.83333	73.2967	-4.69318	2.42e-25	6.04e-24	down	T479_RS12960	DUF3298 domain-containing protein	GO:0016021;GO:0005886	-	-
T479_RS07660	WP_025219128.1	0.563333	0.703333	-0.32022	0.966118	0.975858	-	T479_RS07660	DNA-binding response regulator	GO:0019220;GO:0019217;GO:0000160;GO:0080134;GO:0005622;GO:0006355;GO:0009405;GO:0006351;GO:0003677	-	COG0745-Response regulators consisting of a CheY-like receiver domain and a winged-helix DNA-binding domain[TK]
T479_RS22770	WP_025219171.1	14.7033	32.2367	-1.13256	0.0411196	0.0692778	-	T479_RS22770	hypothetical protein	GO:0016021	-	-
T479_RS22955	WP_025220173.1	1.67333	0.293333	2.51211	0.00726766	0.0146647	-	T479_RS22955	hypothetical protein	GO:0010200;GO:0003700;GO:0004519;GO:0005634;GO:0009873;GO:0006952;GO:0006351;GO:0003677	-	-
T479_RS07665	WP_025219129.1	1.84333	0.8	1.20425	0.0438565	0.0731734	-	T479_RS07665	sensor histidine kinase	GO:0000155;GO:0016021;GO:0005886;GO:0005524;GO:0005622	-	COG2205-Osmosensitive K+ channel histidine kinase[T]
T479_RS12965	WP_025219851.1	2.28	5.29667	-1.21605	0.0826645	0.126552	-	T479_RS12965	spore gernimation protein	GO:0016021;GO:0006865;GO:0009405;GO:0009847;GO:0005886	-	-
T479_RS13565	WP_024361169.1	67.7867	587.217	-3.11482	9.51e-14	8.94e-13	down	T479_RS13565	sporulation transcription factor Spo0A	GO:0005737;GO:0051606;GO:0003700;GO:0000160;GO:0042173;GO:0030435;GO:0006351;GO:0003677;GO:0005509	K07699-ko02024 Quorum sensing;ko02020 Two-component system	COG2197-Response regulator containing a CheY-like receiver domain and an HTH DNA-binding domain[TK]
T479_RS06535	WP_025218977.1	986.493	1715.54	-0.798284	0.147235	0.209226	-	T479_RS06535	HicB family protein	-	-	-
T479_RS20150	WP_025220675.1	29.29	13.32	1.13681	0.000242287	0.000661452	up	T479_RS20150	methionine synthase	GO:0031419;GO:0008898;GO:0005829;GO:0042558;GO:0005622;GO:0008705;GO:0008270;GO:0009086	K00548-ko01230 Biosynthesis of amino acids;ko00670 One carbon pool by folate;ko00450 Selenocompound metabolism;ko00270 Cysteine and methionine metabolism	COG1410-Methionine synthase I, cobalamin-binding domain[E]
T479_RS06825	WP_024362377.1	6.86333	41.0233	-2.57946	4.39e-10	2.74e-09	down	T479_RS06825	YitT family protein	GO:0016021;GO:0005886	-	COG1284-Uncharacterized conserved protein[S]
T479_RS13560	WP_025219920.1	0.0866667	0.146667	-0.758992	0.87403	1	-	T479_RS13560	NADH-flavin reductase	-	-	COG2910-Putative NADH-flavin reductase[R]
T479_RS06820	WP_025219018.1	12.96	13.5467	-0.0638722	0.535505	0.617329	-	T479_RS06820	peptidase M48	GO:0071586;GO:0016021;GO:0046872;GO:0004222	-	-
T479_RS17230	WP_025220361.1	4.21	5.93	-0.494212	0.579328	0.657641	-	T479_RS17230	2-succinyl-6-hydroxy-2, 4-cyclohexadiene-1-carboxylate synthase	GO:0016787;GO:0009234;GO:0070205	K08680-ko00130 Ubiquinone and other terpenoid-quinone biosynthesis	COG0596-Predicted hydrolases or acyltransferases (alpha/beta hydrolase superfamily)[R]
T479_RS14645	WP_025220033.1	21.5133	23.7633	-0.143506	0.837068	0.879534	-	T479_RS14645	16S rRNA (uracil(1498)-N(3))-methyltransferase	GO:0005737;GO:0008168;GO:0070475;GO:0006364;GO:0070042	-	COG1385-Uncharacterized protein conserved in bacteria[S]
T479_RS06280	WP_025218944.1	6.63	8.20667	-0.307787	0.920375	0.942695	-	T479_RS06280	carboxylesterase	GO:0052689	-	COG1647-Esterase/lipase[R]
T479_RS12565	WP_024360969.1	0.453333	1.49333	-1.71989	0.0715451	0.111511	-	T479_RS12565	phosphonate ABC transporter substrate-binding protein	GO:0043190;GO:0006817;GO:0055085	-	COG3221-ABC-type phosphate/phosphonate transport system, periplasmic component[P]
T479_RS14640	WP_025220032.1	5.17333	9.74667	-0.913815	0.161583	0.227129	-	T479_RS14640	chemotaxis protein	GO:0016020;GO:0004871	-	COG0840-Methyl-accepting chemotaxis protein[NT]
T479_RS12560	WP_081769957.1	1.25333	1.02667	0.287802	0.533265	0.61557	-	T479_RS12560	phosphonate ABC transporter ATP-binding protein	GO:0015416;GO:0005524;GO:0043190	K02041-ko02010 ABC transporters	COG3638-ABC-type phosphate/phosphonate transport system, ATPase component[P]
T479_RS06285	WP_025218945.1	11.1667	45.84	-2.03741	1.07e-08	5.67e-08	down	T479_RS06285	EamA/RhaT family transporter	GO:0016021;GO:0006810;GO:0005886	-	-
T479_RS17515	WP_025220373.1	22.25	0.983333	4.49998	1.78e-28	5.12e-27	up	T479_RS17515	EamA/RhaT family transporter	GO:0016021;GO:0006810;GO:0005886	-	-
T479_RS07800	WP_025219145.1	3.48333	4.15333	-0.253801	0.997849	0.998545	-	T479_RS07800	hypothetical protein	-	-	-
T479_RS17510	#N/A	269.987	0.943333	8.1609	8.5e-123	7.32e-120	up	T479_RS17510	16S ribosomal RNA	-	-	-
T479_RS07805	WP_025219146.1	3.40333	10.55	-1.63222	0.00942212	0.0185769	down	T479_RS07805	transcriptional regulator	GO:0003700;GO:0006351;GO:0003677	-	COG1846-Transcriptional regulators[K]
T479_RS15130	WP_025220091.1	8.11333	4.5	0.85037	0.000170716	0.000477871	-	T479_RS15130	phosphoenolpyruvate--protein phosphotransferase	GO:0005737;GO:0009401;GO:0016301;GO:0008965;GO:0046872	K08483-ko02060 Phosphotransferase system (PTS)	COG1080-Phosphoenolpyruvate-protein kinase (PTS system EI component in bacteria)[G]
T479_RS12765	WP_025219830.1	371.027	80.9767	2.19594	2.25e-10	1.47e-09	up	T479_RS12765	ABC transporter ATP-binding protein	GO:0042626;GO:0016021;GO:0046677;GO:0034040;GO:0005886;GO:0005524	K18889-ko02010 ABC transporters	COG1132-ABC-type multidrug transport system, ATPase and permease components[V]
T479_RS12760	WP_024361007.1	733.757	159.123	2.20516	2.55e-08	1.28e-07	up	T479_RS12760	ABC transporter ATP-binding protein	GO:0042626;GO:0016021;GO:0046677;GO:0034040;GO:0005886;GO:0005524	K18890-ko02010 ABC transporters	COG1132-ABC-type multidrug transport system, ATPase and permease components[V]
T479_RS16220	WP_025220251.1	4.77	12.9867	-1.44497	0.0416922	0.0701327	-	T479_RS16220	hypothetical protein	-	-	-
T479_RS14830	WP_025220063.1	3.16	3.99333	-0.337669	0.941853	0.958074	-	T479_RS14830	GPR endopeptidase	GO:0004222;GO:0009847	-	-
T479_RS01620	WP_025218466.1	0.176667	1.09	-2.62523	0.307174	0.391742	-	T479_RS01620	hypothetical protein	-	-	-
T479_RS16860	WP_024363775.1	281.82	476.553	-0.757864	0.0387501	0.0657485	-	T479_RS16860	GGDEF domain-containing protein	GO:0016301	-	COG3706-Response regulator containing a CheY-like receiver domain and a GGDEF domain[T]
T479_RS01625	WP_025218467.1	0.263333	0.323333	-0.296132	0.946802	0.961533	-	T479_RS01625	hypothetical protein	GO:0016021;GO:0019076	-	COG5280-Phage-related minor tail protein[S]
T479_RS22645	WP_024364633.1	400.793	236.627	0.760246	0.000456321	0.0011765	-	T479_RS22645	tRNA uridine-5-carboxymethylaminomethyl(34) synthesis enzyme MnmG	GO:0005737;GO:0016491;GO:0050660;GO:0002098	-	COG0445-NAD/FAD-utilizing enzyme apparently involved in cell division[D]
T479_RS16865	WP_025220317.1	6625.63	5861.51	0.176785	0.189691	0.260085	-	T479_RS16865	30S ribosomal protein S4	GO:0003735;GO:0019843;GO:0006412;GO:0015935	K02986-ko03010 Ribosome	COG0522-Ribosomal protein S4 and related proteins[J]
T479_RS13960	WP_025219973.1	0.513333	1.46667	-1.51457	0.223653	0.299409	-	T479_RS13960	J domain-containing protein	GO:0005737;GO:0006457;GO:0006260;GO:0008270;GO:0009408;GO:0005524	-	COG0484-DnaJ-class molecular chaperone with C-terminal Zn finger domain[O]
T479_RS13965	WP_025219974.1	13.04	123.823	-3.24727	7.31e-06	2.61e-05	down	T479_RS13965	hypothetical protein	-	-	-
T479_RS20000	WP_024364453.1	42.1033	52.1167	-0.30781	0.995064	0.996452	-	T479_RS20000	NETI motif-containing protein	-	-	-
T479_RS07485	WP_025219102.1	3.73333	10.3733	-1.47434	3.98e-05	0.000126474	down	T479_RS07485	helix-turn-helix transcriptional regulator	GO:0005975;GO:0003700;GO:0006355;GO:0006351;GO:0003677;GO:0045913;GO:0005524;GO:0045893	-	COG2771-DNA-binding HTH domain-containing proteins[K]
T479_RS07480	WP_025219101.1	0.62	0.553333	0.164119	0.724797	0.785408	-	T479_RS07480	LysM peptidoglycan-binding domain-containing protein	-	-	COG2340-Uncharacterized protein with SCP/PR1 domains[S]
T479_RS17190	WP_024363699.1	14.3967	21.4667	-0.576363	0.344035	0.431095	-	T479_RS17190	XRE family transcriptional regulator	GO:0043565;GO:0003700;GO:0045892;GO:0006351;GO:0003677;GO:0045893	-	-
T479_RS17195	WP_025220356.1	2.72	1.02333	1.41033	0.00130093	0.00306923	-	T479_RS17195	L-lactate permease	GO:0015129;GO:0005887	-	COG1620-L-lactate permease[C]
T479_RS13145	WP_025219880.1	29.29	25.74	0.186396	0.38623	0.474938	-	T479_RS13145	carboxymuconolactone decarboxylase family protein	GO:0042952;GO:0047575;GO:0051920	K01607-ko01220 Degradation of aromatic compounds;ko00362 Benzoate degradation	COG0599-Uncharacterized homolog of gamma-carboxymuconolactone decarboxylase subunit[S]
T479_RS21190	WP_025220773.1	9.57	18.1567	-0.923909	0.0560517	0.090337	-	T479_RS21190	iron-uptake system-binding protein	GO:0005737;GO:0006811;GO:0055072;GO:0005886	K02016-ko02010 ABC transporters	COG0614-ABC-type Fe3+-hydroxamate transport system, periplasmic component[P]
T479_RS06750	WP_025219007.1	23.81	21.0533	0.177519	0.263455	0.345184	-	T479_RS06750	molybdopterin-guanine dinucleotide biosynthesis protein B	GO:0006777;GO:0005525	-	COG1763-Molybdopterin-guanine dinucleotide biosynthesis protein[H]
T479_RS15910	WP_025220199.1	365.29	99.2867	1.87937	5.31e-07	2.26e-06	up	T479_RS15910	lipoprotein	GO:0043190;GO:0042597;GO:0055085	K02035-ko02024 Quorum sensing	COG0747-ABC-type dipeptide transport system, periplasmic component[E]
T479_RS06755	WP_025219008.1	67.56	61.4033	0.137852	0.286549	0.369929	-	T479_RS06755	molybdenum cofactor biosynthesis protein MoaE	GO:0006777;GO:0030366	K03635-ko00790 Folate biosynthesis;ko04122 Sulfur relay system	COG0314-Molybdopterin converting factor, large subunit[H]
T479_RS15915	WP_025220200.1	511.177	85.3833	2.5818	1.37e-09	7.99e-09	up	T479_RS15915	ABC transporter permease	GO:0016021;GO:0006810;GO:0005886	K02034-ko02024 Quorum sensing	COG1173-ABC-type dipeptide/oligopeptide/nickel transport systems, permease components[EP]
T479_RS01390	WP_025218425.1	28.65	7.11	2.01061	4.72e-10	2.94e-09	up	T479_RS01390	TetR/AcrR family transcriptional regulator	GO:0006355;GO:0006351;GO:0003677	-	COG1309-Transcriptional regulator[K]
T479_RS22510	WP_025220898.1	156.18	112.693	0.470808	0.00896365	0.0177542	-	T479_RS22510	hypothetical protein	GO:0016021;GO:0046872;GO:0005886	-	COG4863-Uncharacterized protein conserved in bacteria[S]
T479_RS01395	WP_025218426.1	31.8767	5.38333	2.56593	1.01e-19	1.74e-18	up	T479_RS01395	MFS transporter	GO:0016021;GO:0046677;GO:0055085;GO:0005886	-	-
T479_RS18585	WP_025220500.1	14.4433	30.7667	-1.09096	0.00351454	0.00759691	down	T479_RS18585	ABC transporter ATP-binding protein	GO:0006810;GO:0016887;GO:0005524	K11635-ko02020 Two-component system	COG1136-ABC-type antimicrobial peptide transport system, ATPase component[V]
T479_RS21555	WP_025220824.1	6.76667	21.8533	-1.69134	4.33e-05	0.000136217	down	T479_RS21555	hypothetical protein	-	-	-
T479_RS09840	WP_024361844.1	3.69667	18.9933	-2.3612	2.23e-08	1.13e-07	down	T479_RS09840	DegV family protein	GO:0008289	-	COG1307-Uncharacterized protein conserved in bacteria[S]
T479_RS21295	WP_025220787.1	620.263	326.64	0.925179	0.000421624	0.00109485	-	T479_RS21295	DUF541 domain-containing protein	GO:0042597	-	COG2968-Uncharacterized conserved protein[S]
T479_RS13360	WP_024361126.1	24.29	18.97	0.356643	0.0176844	0.0328665	-	T479_RS13360	PLP-dependent aminotransferase family protein	GO:0008483;GO:0009058;GO:0030170;GO:0080130;GO:0008793	K05825-ko00300 Lysine biosynthesis;ko01230 Biosynthesis of amino acids;ko01210 2-Oxocarboxylic acid metabolism	COG1167-Transcriptional regulators containing a DNA-binding HTH domain and an aminotransferase domain (MocR family) and their eukaryotic orthologs[KE]
T479_RS09845	WP_024361843.1	29.0833	43.3167	-0.57473	0.304045	0.388673	-	T479_RS09845	diguanylate phosphodiesterase	-	-	COG2200-FOG: EAL domain[T]
T479_RS21370	WP_025220796.1	562.527	2.76667	7.66763	2.13e-68	3.16e-66	up	T479_RS21370	ring-cleaving dioxygenase	GO:0005737;GO:0019439;GO:0046872;GO:0009636;GO:0051213	-	COG0346-Lactoylglutathione lyase and related lyases[E]
T479_RS13365	WP_025219899.1	25.1567	27.17	-0.111074	0.591757	0.668403	-	T479_RS13365	XRE family transcriptional regulator	GO:0043565;GO:0003700;GO:0045892;GO:0006351;GO:0003677;GO:0045893	-	-
T479_RS07935	WP_025219161.1	15.69	24.1867	-0.624367	0.220017	0.295367	-	T479_RS07935	class I SAM-dependent RNA methyltransferase	GO:0008168;GO:0003723	-	COG0116-Predicted N6-adenine-specific DNA methylase[L]
T479_RS17900	WP_080653326.1	3.83667	2.20333	0.800166	0.00195071	0.00445818	-	T479_RS17900	hypothetical protein	GO:0000155;GO:0016021;GO:0005622	-	COG3275-Putative regulator of cell autolysis[T]
T479_RS07930	WP_024363375.1	51.07	33.3133	0.616376	0.000456665	0.00117662	-	T479_RS07930	phosphodiesterase	GO:0000155;GO:0016021;GO:0005886;GO:0005622	-	COG5001-Predicted signal transduction protein containing a membrane domain, an EAL and a GGDEF domain[T]
T479_RS17420	#N/A	0.0001	0.0001	0	1	1	-	T479_RS17420	tRNA-Gly	-	-	-
T479_RS17425	#N/A	0.0001	0.0001	0	1	1	-	T479_RS17425	tRNA-Phe	-	-	-
T479_RS01715	WP_081769940.1	0.943333	1.31667	-0.481051	0.814265	0.861577	-	T479_RS01715	helix-turn-helix domain-containing protein	-	-	-
T479_RS16915	WP_025220326.1	36.9267	135.37	-1.87417	3.65e-06	1.35e-05	down	T479_RS16915	acetate--CoA ligase	GO:0003987;GO:0046872;GO:0008152;GO:0005524	K01895-ko00620 Pyruvate metabolism;ko00010 Glycolysis / Gluconeogenesis;ko00640 Propanoate metabolism;ko01200 Carbon metabolism;ko00720 Carbon fixation pathways in prokaryotes;ko00680 Methane metabolism	COG0365-Acyl-coenzyme A synthetases/AMP-(fatty) acid ligases[I]
T479_RS01710	WP_025218484.1	3.99667	10.02	-1.32601	0.180061	0.248543	-	T479_RS01710	XRE family transcriptional regulator	GO:0043565	-	-
T479_RS10525	WP_024361705.1	0.133333	0.266667	-1	0.747667	1	-	T479_RS10525	MaoC family dehydratase	-	-	COG2030-Acyl dehydratase[I]
T479_RS20930	WP_025220746.1	34.56	155.117	-2.16618	7.65e-15	7.94e-14	down	T479_RS20930	protein-tyrosine-phosphatase	GO:0004725	-	COG2365-Protein tyrosine/serine phosphatase[T]
T479_RS19260	#N/A	463.687	18.6433	4.63642	7.93e-19	1.23e-17	up	T479_RS19260	tRNA-Gly	-	-	-
T479_RS20935	WP_025220747.1	23.71	6.64333	1.83552	8.17e-08	3.84e-07	up	T479_RS20935	cobalamin-binding protein	GO:0036094;GO:0006810;GO:0030288;GO:0005886	K06858-ko02010 ABC transporters	COG0614-ABC-type Fe3+-hydroxamate transport system, periplasmic component[P]
T479_RS21150	WP_025220767.1	15.41	481.047	-4.96424	1.56e-16	1.91e-15	down	T479_RS21150	hypothetical protein	-	-	-
T479_RS21155	WP_025220768.1	21.8133	278.437	-3.67407	3.15e-18	4.58e-17	down	T479_RS21155	metal-dependent hydrolase	GO:0005737;GO:0016787;GO:0008270	-	-
T479_RS17440	#N/A	0.0001	0.0001	0	1	1	-	T479_RS17440	tRNA-Ser	-	-	-
T479_RS22640	WP_024364634.1	64.2733	34.8067	0.884857	9.4e-05	0.000276099	-	T479_RS22640	16S rRNA (guanine(527)-N(7))-methyltransferase RsmG	GO:0005737;GO:0070043	-	COG0357-Predicted S-adenosylmethionine-dependent methyltransferase involved in bacterial cell division[M]
T479_RS01575	WP_025218457.1	0.14	0.0001	10.4512	0.148051	1	-	T479_RS01575	phage portal protein	-	-	-
T479_RS10450	WP_024361719.1	18.24	33.11	-0.860161	0.0821562	0.125908	-	T479_RS10450	arsenical-resistance protein	GO:0015297;GO:0015700;GO:0005342;GO:0005887;GO:0016021;GO:0015105;GO:0015104;GO:0015103;GO:0015699;GO:0046685	-	COG0798-Arsenite efflux pump ACR3 and related permeases[P]
T479_RS05630	WP_038510140.1	19.9333	30.7033	-0.623212	0.208785	0.282312	-	T479_RS05630	peptidylprolyl isomerase	GO:0071013;GO:0006457;GO:0003755	-	COG0652-Peptidyl-prolyl cis-trans isomerase (rotamase) - cyclophilin family[O]
T479_RS01570	WP_025218456.1	1.15	2.72	-1.24197	0.0289428	0.0508713	-	T479_RS01570	terminase large subunit	GO:0019076	-	COG4626-Phage terminase-like protein, large subunit[R]
T479_RS05635	WP_025218859.1	7.49	13.4733	-0.847069	0.21158	0.285553	-	T479_RS05635	DNA polymerase III subunit epsilon	GO:0006260;GO:0046872;GO:0003911;GO:0006281	-	COG0272-NAD-dependent DNA ligase (contains BRCT domain type II)[L]
T479_RS15350	WP_024363181.1	3153.86	4275.38	-0.438934	0.57637	0.655146	-	T479_RS15350	50S ribosomal protein L27	GO:0003735;GO:0005840;GO:0006412	K02899-ko03010 Ribosome	COG0211-Ribosomal protein L27[J]
T479_RS20200	WP_036205433.1	20.3467	4.25667	2.257	4.23e-06	1.56e-05	up	T479_RS20200	hypothetical protein	-	-	-
T479_RS11510	WP_025219631.1	8.59	103.433	-3.5899	1.03e-12	8.84e-12	down	T479_RS11510	toxin-antitoxin system HicB family antitoxin	GO:0006355	-	-
T479_RS20205	WP_025220680.1	30.4333	4.39	2.79336	3.49e-23	7.83e-22	up	T479_RS20205	ABC transporter ATP-binding protein	GO:0006811;GO:0055072;GO:0016887;GO:0005524;GO:0005886	K02013-ko02010 ABC transporters	COG1120-ABC-type cobalamin/Fe3+-siderophores transport systems, ATPase components[PH]
T479_RS01085	WP_038510073.1	218.063	280.97	-0.365669	0.731842	0.791757	-	T479_RS01085	iron ABC transporter permease	GO:0005215;GO:0006811;GO:0055072;GO:0016021;GO:0005886	K02015-ko02010 ABC transporters	COG4139-ABC-type cobalamin transport system, permease component[H]
T479_RS21375	WP_025220797.1	3885.13	3292.02	0.23899	0.185852	0.255799	-	T479_RS21375	cupin domain-containing protein	GO:0005524	-	COG0662-Mannose-6-phosphate isomerase[G]
T479_RS01080	WP_025218394.1	119.453	85.3767	0.484533	0.0395821	0.0670019	-	T479_RS01080	iron ABC transporter	GO:0005215;GO:0016021;GO:0005886;GO:0015620;GO:0055072;GO:0015685	K02015-ko02010 ABC transporters	COG4779-ABC-type enterobactin transport system, permease component[P]
T479_RS09935	WP_024361827.1	1446.1	1898.34	-0.39257	0.581705	0.659817	-	T479_RS09935	aconitate hydratase AcnA	GO:0051539;GO:0047456;GO:0019679;GO:0043937;GO:0006099;GO:0003730;GO:0008152;GO:0003994;GO:0046872;GO:0003729	K01681-ko00020 Citrate cycle (TCA cycle);ko01230 Biosynthesis of amino acids;ko01200 Carbon metabolism;ko01210 2-Oxocarboxylic acid metabolism;ko00630 Glyoxylate and dicarboxylate metabolism;ko00720 Carbon fixation pathways in prokaryotes	COG1048-Aconitase A[C]
T479_RS13215	WP_025219885.1	34.0233	4.48333	2.92388	1.07e-17	1.46e-16	up	T479_RS13215	class I SAM-dependent methyltransferase	GO:0005737;GO:0008168;GO:0032259;GO:0008757	-	-
T479_RS15595	WP_025220157.1	0.92	0.0733333	3.64909	0.0544204	0.0882693	-	T479_RS15595	hypothetical protein	-	-	-
T479_RS09930	WP_025219434.1	1.67667	2.88	-0.780473	0.261026	0.342417	-	T479_RS09930	hypothetical protein	GO:0004888;GO:0016021;GO:0006935;GO:0004871;GO:0005886	-	COG0840-Methyl-accepting chemotaxis protein[NT]
T479_RS20995	WP_024364583.1	1.38667	1.48333	-0.0972218	0.832225	0.875299	-	T479_RS20995	sulfurtransferase TusA family protein	-	-	COG0425-Predicted redox protein, regulator of disulfide bond formation[O]
T479_RS10455	WP_024361718.1	2.07667	4.11	-0.984869	0.352806	0.440164	-	T479_RS10455	ArsR family transcriptional regulator	GO:0003700;GO:0005737;GO:0046872;GO:0006351;GO:0003677	-	COG0640-Predicted transcriptional regulators[K]
T479_RS18190	WP_025220447.1	2.04333	7.23667	-1.8244	0.00036551	0.000960131	down	T479_RS18190	hypothetical protein	-	-	-
T479_RS20250	WP_024363949.1	6.19333	25.44	-2.03831	0.000134777	0.00038477	down	T479_RS20250	hypothetical protein	-	-	-
T479_RS09445	WP_025219363.1	1.19667	4.45667	-1.89694	0.0047073	0.0098874	-	T479_RS09445	DNA-binding response regulator	GO:0005737;GO:0000160;GO:0030420;GO:0005622;GO:0006355;GO:0006351;GO:0003677	-	COG2197-Response regulator containing a CheY-like receiver domain and an HTH DNA-binding domain[TK]
T479_RS17735	WP_080653409.1	1805.69	270.577	2.73844	9.72e-22	1.98e-20	up	T479_RS17735	hypothetical protein	-	-	COG1329-Transcriptional regulators, similar to M. xanthus CarD[K]
T479_RS11515	WP_024364074.1	1.14667	41.8	-5.18798	3.23e-12	2.58e-11	down	T479_RS11515	hypothetical protein	GO:0016021	-	-
T479_RS17730	WP_038509904.1	51.02	6.85333	2.89619	2.93e-19	4.77e-18	up	T479_RS17730	MarR family transcriptional regulator	GO:0003700;GO:0006351;GO:0003677	-	-
T479_RS09440	WP_025219362.1	1.47667	3.18667	-1.1097	0.585437	0.662829	-	T479_RS09440	hypothetical protein	GO:0016021	-	-
T479_RS00970	#N/A	203.763	18.7367	3.44296	0.00698682	0.0141311	up	T479_RS00970	tRNA-Gln	-	-	-
T479_RS05125	WP_025218810.1	500.133	480.103	0.0589678	0.347321	0.43458	-	T479_RS05125	translation initiation factor IF-2	GO:0005737;GO:0005525;GO:0003924;GO:0003743	-	COG0532-Translation initiation factor 2 (IF-2; GTPase)[J]
T479_RS05120	WP_024361993.1	246.307	131.093	0.909861	0.000213707	0.000589404	-	T479_RS05120	50S ribosomal protein L7	GO:0042254;GO:0003723;GO:0005840	-	COG1358-Ribosomal protein HS6-type (S12/L30/L7a)[J]
T479_RS00975	#N/A	122.913	19.16	2.68147	9.35e-05	0.000275059	up	T479_RS00975	tRNA-Lys	-	-	-
T479_RS01400	WP_025218427.1	492.29	69.5567	2.82325	7.1e-33	2.55e-31	up	T479_RS01400	TetR/AcrR family transcriptional regulator	GO:0006355;GO:0006351;GO:0003677	-	-
T479_RS01150	WP_024360851.1	4.94333	12.9033	-1.38419	0.00303484	0.00664967	down	T479_RS01150	DUF1273 domain-containing protein	-	-	COG4474-Uncharacterized protein conserved in bacteria[S]
T479_RS01405	WP_025218428.1	166.29	3.21	5.69498	1.28e-56	1.2e-54	up	T479_RS01405	MFS transporter	GO:0016021;GO:0055085;GO:0005886	-	-
T479_RS01155	WP_025218401.1	15.5433	8.54333	0.863425	0.00240874	0.00539336	-	T479_RS01155	DUF418 domain-containing protein	GO:0016021;GO:0006810;GO:0005886	-	COG2311-Predicted membrane protein[S]
T479_RS04655	WP_024362081.1	115.993	81.8067	0.503752	0.0362971	0.0621001	-	T479_RS04655	ribosome small subunit-dependent GTPase A	GO:0046872;GO:0003924;GO:0005525	-	COG1162-Predicted GTPases[R]
T479_RS00575	WP_025218345.1	16.48	13.3967	0.298842	0.0614529	0.0979428	-	T479_RS00575	sel1 repeat family protein	GO:0050777;GO:0019862;GO:0009986;GO:1902564;GO:0009405;GO:0046872	-	COG0790-FOG: TPR repeat, SEL1 subfamily[R]
T479_RS20005	#N/A	191285	8190.74	4.54558	7.11e-59	7.29e-57	up	rrf	5S ribosomal RNA	-	-	-
T479_RS00570	WP_024360807.1	35.11	31.28	0.166641	0.135848	0.194558	-	T479_RS00570	hypothetical protein	GO:0016021	-	-
T479_RS04650	WP_024362082.1	27.5833	21.3267	0.371138	0.112191	0.164338	-	T479_RS04650	serine/threonine protein kinase	GO:0006468;GO:0016021;GO:0071224;GO:0004674;GO:0007165;GO:0009847;GO:0005886;GO:0042834;GO:0005524	-	COG0515-Serine/threonine protein kinase[RTKL]
T479_RS01885	WP_025218504.1	5.62	0.916667	2.6161	1.1e-06	4.48e-06	up	T479_RS01885	EamA family transporter	GO:0016021;GO:0006810;GO:0005886	-	-
T479_RS05255	WP_025218820.1	33.7067	30.4933	0.14454	0.293221	0.377298	-	T479_RS05255	KR domain-containing protein	GO:0016491	K00059-ko01212 Fatty acid metabolism;ko00780 Biotin metabolism;ko00061 Fatty acid biosynthesis;ko01040 Biosynthesis of unsaturated fatty acids	COG1028-Dehydrogenases with different specificities (related to short-chain alcohol dehydrogenases)[IQR]
T479_RS05705	WP_025218870.1	14.4967	63.6733	-2.13497	1.22e-06	4.91e-06	down	T479_RS05705	type I polyketide synthase	GO:0006633;GO:0034081;GO:0071766;GO:0016740;GO:0048037;GO:0031177;GO:0008152;GO:0004315;GO:0008610;GO:0016491	-	COG3321-Polyketide synthase modules and related proteins[Q]
T479_RS05250	WP_025218819.1	110.29	264.72	-1.26317	0.000124238	0.000357289	down	T479_RS05250	insulinase family protein	GO:0016485;GO:0008233;GO:0046872;GO:0004222;GO:0008270	-	COG0612-Predicted Zn-dependent peptidases[R]
T479_RS01880	WP_024362743.1	2.20333	6.59667	-1.58205	0.0844562	0.128883	-	T479_RS01880	excisionase	GO:0003677	-	-
T479_RS05700	WP_025218869.1	16.4567	125.31	-2.92876	2.92e-10	1.86e-09	down	T479_RS05700	type I polyketide synthase	GO:0006633;GO:0004315;GO:0016740;GO:0031177;GO:0008152;GO:0005886;GO:0071770;GO:0016491	-	COG3321-Polyketide synthase modules and related proteins[Q]
T479_RS20440	#N/A	26.7267	3.51667	2.926	0.000135515	0.000386622	up	T479_RS20440	tRNA-Asn	-	-	-
T479_RS00375	WP_025218330.1	24.1167	15.1367	0.671983	0.000187715	0.000521391	-	T479_RS00375	polysaccharide biosynthesis protein	GO:0016021;GO:0006810;GO:0005886	-	-
T479_RS00370	WP_024362596.1	16.3933	7.57667	1.11347	0.000593413	0.00149849	up	T479_RS00370	stage V sporulation protein T	GO:0006355;GO:0030435;GO:0006351;GO:0003677	-	COG2002-Regulators of stationary/sporulation gene expression[K]
T479_RS20445	WP_025220700.1	32.1533	5.87667	2.4519	5.75e-09	3.17e-08	up	T479_RS20445	SprT family protein	GO:0005737;GO:0008270	-	COG3091-Uncharacterized protein conserved in bacteria[S]
T479_RS21315	WP_025220790.1	0.403333	3.19667	-2.98652	0.0145725	0.0275828	-	T479_RS21315	hypothetical protein	-	-	-
T479_RS15770	WP_024363201.1	139.66	326.517	-1.22524	5.79e-05	0.00017758	down	T479_RS15770	uroporphyrinogen-III synthase	GO:0006782;GO:0033014;GO:0004852	K01719-ko00860 Porphyrin and chlorophyll metabolism	COG1587-Uroporphyrinogen-III synthase[H]
T479_RS15775	WP_024363202.1	30.3633	79.3567	-1.38602	4.18e-05	0.000132037	down	T479_RS15775	hydroxymethylbilane synthase	GO:0006782;GO:0018160;GO:0004418	K01749-ko00860 Porphyrin and chlorophyll metabolism	COG0181-Porphobilinogen deaminase[H]
T479_RS19930	WP_024364467.1	12.98	22.3133	-0.781616	0.049505	0.0811829	-	T479_RS19930	adenine deaminase	GO:0046101;GO:0000034;GO:0006146	K01486-ko00230 Purine metabolism	COG1001-Adenine deaminase[F]
T479_RS14350	WP_024362987.1	3.38333	1.54667	1.12928	0.00037828	0.000989454	-	T479_RS14350	K(+)-transporting ATPase subunit B	GO:0008556;GO:0000287;GO:0005887;GO:0005524	K01547-ko02020 Two-component system	COG2216-High-affinity K+ transport system, ATPase chain B[P]
T479_RS19935	WP_025220655.1	62.42	209.587	-1.74747	0.000282425	0.000761859	down	T479_RS19935	DUF2892 domain-containing protein	-	-	-
T479_RS14355	WP_024362988.1	0.926667	0.126667	2.87101	0.00134763	0.00316899	-	T479_RS14355	potassium-transporting ATPase subunit KdpA	GO:0030955;GO:0008556;GO:0005887	K01546-ko02020 Two-component system	COG2060-K+-transporting ATPase, A chain[P]
T479_RS09620	WP_025219385.1	5.14	41.28	-3.0056	2.97e-09	1.7e-08	down	T479_RS09620	formimidoylglutamase	GO:0050415;GO:0019556;GO:0019557;GO:0030145	K01479-ko00340 Histidine metabolism	COG0010-Arginase/agmatinase/formimionoglutamate hydrolase, arginase family[E]
T479_RS21930	WP_024364376.1	9390.15	9368.76	0.00328958	0.599424	0.675293	-	T479_RS21930	elongation factor Tu	GO:0005737;GO:0003746;GO:0003924;GO:0005525	-	COG0050-GTPases - translation elongation factors[J]
T479_RS09625	WP_025219386.1	2.72667	2.11333	0.367618	0.229023	0.305838	-	T479_RS09625	LysR family transcriptional regulator	GO:0003700;GO:0006355;GO:0006537;GO:0006351;GO:0003677	-	COG0583-Transcriptional regulator[K]
T479_RS14495	WP_024363017.1	30.5367	162.847	-2.4149	2.88e-10	1.84e-09	down	T479_RS14495	cytochrome c551	GO:0020037;GO:0016021;GO:0005886;GO:0005506;GO:0055114;GO:0009055	-	-
T479_RS05380	WP_024361944.1	2.86	8.78333	-1.61875	0.00441017	0.00932238	down	T479_RS05380	ABC transporter permease	GO:0016021;GO:0006810;GO:0005886	K02053-ko02024 Quorum sensing	COG1177-ABC-type spermidine/putrescine transport system, permease component II[E]
T479_RS05385	WP_025218831.1	3	7.29667	-1.28228	0.0221614	0.0400635	down	T479_RS05385	ABC transporter ATP-binding protein	GO:0016887;GO:0043190;GO:0015594;GO:0005524;GO:0015595	K02052-ko02024 Quorum sensing	COG3842-ABC-type spermidine/putrescine transport systems, ATPase components[E]
T479_RS04890	WP_024362036.1	28.7333	63.9967	-1.15527	0.0118424	0.0228162	down	T479_RS04890	flagellar motor switch protein FliG	GO:0006935;GO:0005886;GO:0009425;GO:0003774;GO:0009288;GO:0071973	K02410-ko02040 Flagellar assembly;ko02030 Bacterial chemotaxis	COG1536-Flagellar motor switch protein[N]
T479_RS04720	WP_025218783.1	96.6367	144.347	-0.578895	0.226402	0.302431	-	T479_RS04720	DNA helicase RecG	GO:0006310;GO:0006281;GO:0004003;GO:0004004;GO:0003676;GO:0003677;GO:0010501;GO:0005524	K03655-ko03440 Homologous recombination	COG1200-RecG-like helicase[LK]
T479_RS04895	WP_025218792.1	10.4033	22.12	-1.08831	0.0857912	0.130412	-	T479_RS04895	flagellar assembly protein FliH	GO:0015031;GO:0044781	K02411-ko02040 Flagellar assembly	-
T479_RS04725	WP_024362067.1	77.84	5.86667	3.7299	1.32e-20	2.45e-19	up	T479_RS04725	transcription factor FapR	GO:0006633;GO:0003700;GO:0045892;GO:0006351;GO:0003677;GO:0045717	-	-
T479_RS10635	WP_025219528.1	9.09	14.2267	-0.646245	0.136157	0.194936	-	T479_RS10635	DNA helicase RecQ	GO:0005737;GO:0006310;GO:0009378;GO:0009432;GO:0006281;GO:0005622;GO:0006260;GO:0043590;GO:0003676;GO:0003677;GO:0005694;GO:0005524;GO:0043140	K03654-ko03018 RNA degradation	COG0514-Superfamily II DNA helicase[L]
T479_RS04470	WP_025218761.1	17.8433	180.503	-3.33857	1.56e-20	2.88e-19	down	T479_RS04470	dihydroorotase	GO:0004151;GO:0008270;GO:0044205	K01465-ko00240 Pyrimidine metabolism	COG0044-Dihydroorotase and related cyclic amidohydrolases[F]
T479_RS10630	WP_081769887.1	3.42	2.59	0.401044	0.33576	0.422693	-	T479_RS10630	peptide-methionine (S)-S-oxide reductase	GO:0008113;GO:0006979;GO:0006464;GO:0030091	-	COG0225-Peptide methionine sulfoxide reductase[O]
T479_RS04475	WP_024362115.1	46.1667	454.15	-3.29825	1.69e-12	1.41e-11	down	T479_RS04475	carbamoyl-phosphate synthase small subunit	GO:0044205;GO:0000050;GO:0006541;GO:0006526;GO:0006207;GO:0004088;GO:0005951;GO:0005524	K01956-ko00240 Pyrimidine metabolism;ko00250 Alanine, aspartate and glutamate metabolism	COG0505-Carbamoylphosphate synthase small subunit[EF]
T479_RS10180	WP_025219468.1	94.3733	48.1133	0.971943	9.94e-05	0.000291311	-	T479_RS10180	DNA topoisomerase IV subunit A	GO:0005737;GO:0019897;GO:0009330;GO:0006268;GO:0009295;GO:0006265;GO:0003677;GO:0007059;GO:0005694;GO:0003918;GO:0005524	-	COG0188-Type IIA topoisomerase (DNA gyrase/topo II, topoisomerase IV), A subunit[L]
T479_RS03710	WP_025218702.1	71.1333	140.49	-0.98187	0.0408201	0.068827	-	T479_RS03710	two-component sensor histidine kinase	GO:0000155;GO:0030435;GO:0006355;GO:0005524;GO:0005622	K13533-ko02020 Two-component system	COG5002-Signal transduction histidine kinase[T]
T479_RS03715	WP_024362265.1	99.5	221.617	-1.1553	0.0234848	0.0422432	down	T479_RS03715	MarR family transcriptional regulator	GO:0003700;GO:0006355;GO:0044212;GO:0006351;GO:0003677	-	COG1846-Transcriptional regulators[K]
T479_RS10185	WP_024361782.1	16.6767	2.29333	2.86231	3.56e-16	4.22e-15	up	T479_RS10185	ABC transporter substrate-binding protein	GO:0006810;GO:0009229;GO:0009228;GO:0005886	-	COG0715-ABC-type nitrate/sulfonate/bicarbonate transport systems, periplasmic components[P]
T479_RS00110	WP_025218317.1	233.97	1066.91	-2.18904	1.19e-07	5.5e-07	down	T479_RS00110	peptidase S8	GO:0005737;GO:0004252	K14645-ko02024 Quorum sensing	COG1404-Subtilisin-like serine proteases[O]
T479_RS23235	WP_081769902.1	3.5	0.0001	15.0951	0.000262115	0.000711078	-	T479_RS23235	hypothetical protein	-	-	-
T479_RS00115	WP_036205262.1	21.5433	26.1533	-0.279753	0.992798	0.995339	-	T479_RS00115	nucleoside deaminase	GO:0002100;GO:0052717;GO:0008270	-	COG0590-Cytosine/adenosine deaminases[FJ]
T479_RS23230	#N/A	3.71333	0.64	2.53657	0.0321624	0.0558466	-	T479_RS23230	transcriptional regulator	-	-	-
T479_RS01970	WP_024362761.1	19.8567	18.5067	0.101578	0.219612	0.294915	-	T479_RS01970	threonine/serine exporter	GO:0016021;GO:0005886	-	COG2966-Uncharacterized conserved protein[S]
T479_RS05410	WP_025218834.1	1.22	23.67	-4.27811	5.63e-12	4.35e-11	down	T479_RS05410	outer spore coat protein CotE	GO:0030435;GO:0042802;GO:0019028;GO:0031160	-	-
T479_RS01975	WP_024362762.1	23.9933	13.89	0.788587	0.0183548	0.0339284	-	T479_RS01975	threonine/serine exporter	GO:0016021;GO:0005886	-	COG3610-Uncharacterized conserved protein[S]
T479_RS05415	WP_024361937.1	10.28	35.74	-1.7977	9.83e-09	5.25e-08	down	T479_RS05415	DNA mismatch repair protein MutS	GO:0030983;GO:0003684;GO:0005524;GO:0006298	K03555-ko03430 Mismatch repair	COG0249-Mismatch repair ATPase (MutS family)[L]
T479_RS00280	WP_024362580.1	154	18.3467	3.06934	1.11e-31	3.82e-30	up	T479_RS00280	AbrB/MazE/SpoVT family DNA-binding domain-containing protein	GO:0006355;GO:0030435;GO:0043937;GO:0006351;GO:0003677	-	COG2002-Regulators of stationary/sporulation gene expression[K]
T479_RS11320	WP_025219604.1	4.05667	10.7033	-1.39969	0.0183582	0.0339284	down	T479_RS11320	cytochrome c oxidase assembly protein	GO:0016021;GO:0005886	-	COG3336-Predicted membrane protein[S]
T479_RS11325	WP_025219605.1	2.11	6.33667	-1.58648	0.0438527	0.0731734	-	T479_RS11325	DUF2243 domain-containing protein	GO:0016021	-	COG4329-Predicted membrane protein[S]
T479_RS00285	WP_025218326.1	39.6033	134.97	-1.76895	3.37e-06	1.26e-05	down	T479_RS00285	methionine--tRNA ligase	GO:0005737;GO:0004825;GO:0000049;GO:0006431;GO:0005829;GO:0046872;GO:0005524	K01874-ko00970 Aminoacyl-tRNA biosynthesis;ko00450 Selenocompound metabolism	COG0143-Methionyl-tRNA synthetase[J]
T479_RS22960	#N/A	2.93333	3.00667	-0.0356239	0.705038	0.768354	-	T479_RS22960	hypothetical protein	-	-	-
T479_RS19845	WP_025220648.1	3.58667	10.9367	-1.60846	2.98e-05	9.66e-05	down	T479_RS19845	hypothetical protein	-	-	-
T479_RS15685	WP_025220175.1	16.7067	72.7033	-2.1216	1.25e-06	5.03e-06	down	T479_RS15685	hypothetical protein	-	-	-
T479_RS19840	WP_025220647.1	6.77333	8.09	-0.256274	0.997506	0.998433	-	T479_RS19840	DNA methyltransferase	GO:0009307;GO:0009007;GO:0003676	K06223-ko03430 Mismatch repair	COG0338-Site-specific DNA methylase[L]
T479_RS22215	WP_025220868.1	2.15333	1.09333	0.977838	0.0647833	0.102484	-	T479_RS22215	putative sulfate exporter family transporter	GO:0016021;GO:0005886	K19239-ko01503 Cationic antimicrobial peptide (CAMP) resistance	COG2855-Predicted membrane protein[S]
T479_RS09715	WP_024361871.1	14	80.9733	-2.53202	4.59e-07	1.97e-06	down	T479_RS09715	sigma-70 family RNA polymerase sigma factor	GO:0003700;GO:0016987;GO:0006352;GO:0003677	-	-
T479_RS04090	WP_024362190.1	9.06	3.37333	1.42534	2.81e-05	9.14e-05	up	T479_RS04090	amidohydrolase	GO:0016787;GO:0046872;GO:0008152	-	COG1473-Metal-dependent amidase/aminoacylase/carboxypeptidase[R]
T479_RS12675	WP_024360991.1	4.75333	38.4733	-3.01685	4.84e-05	0.000150831	down	T479_RS12675	DUF3231 domain-containing protein	-	-	-
T479_RS04095	WP_024362189.1	109.887	8.34333	3.71925	1.06e-20	1.99e-19	up	T479_RS04095	hypothetical protein	GO:0016021;GO:0005886	-	-
T479_RS09710	WP_024361872.1	48.7933	130.357	-1.41771	0.00145219	0.00340371	down	T479_RS09710	polysaccharide deacetylase family protein	GO:0005975;GO:0016021;GO:0009405;GO:0005886;GO:0046872;GO:0016810	-	COG0726-Predicted xylanase/chitin deacetylase[G]
T479_RS20225	#N/A	16.5967	4.39	1.9186	1.92e-10	1.26e-09	up	T479_RS20225	two-component sensor histidine kinase	-	-	-
T479_RS03955	WP_025218729.1	60.6833	30.5367	0.990758	1.99e-05	6.66e-05	-	T479_RS03955	TetR/AcrR family transcriptional regulator	GO:0003700;GO:0006355;GO:0006351;GO:0003677	-	COG1309-Transcriptional regulator[K]
T479_RS22965	WP_052599519.1	2.92333	4.70333	-0.686069	0.402035	0.491374	-	T479_RS22965	hypothetical protein	-	-	-
T479_RS03950	WP_025218728.1	149.107	396.927	-1.41253	1.54e-05	5.27e-05	down	T479_RS03950	AcrB/AcrD/AcrF family protein	GO:0005215;GO:0016021;GO:0016020;GO:0046677	-	COG3696-Putative silver efflux pump[P]
T479_RS03825	WP_025218714.1	1.42333	23.6333	-4.05348	3.06e-15	3.34e-14	down	T479_RS03825	2,4-dienoyl-CoA reductase	GO:0008670;GO:0006635	-	COG1028-Dehydrogenases with different specificities (related to short-chain alcohol dehydrogenases)[IQR]
T479_RS22020	WP_025220848.1	60.7	34.2433	0.825873	0.000116473	0.000336078	-	T479_RS22020	cysteine--tRNA ligase	GO:0005737;GO:0008270;GO:0005524;GO:0004817;GO:0006423	K01883-ko00970 Aminoacyl-tRNA biosynthesis	COG0215-Cysteinyl-tRNA synthetase[J]
T479_RS10980	WP_025219570.1	19.7667	6.2	1.67273	0.0005965	0.0015054	up	T479_RS10980	ABC transporter ATP-binding protein	GO:0030420;GO:0030435;GO:0015833;GO:0016887;GO:0005886;GO:0015031;GO:0005524	K15583-ko02024 Quorum sensing;ko01501 beta-Lactam resistance;ko02010 ABC transporters	COG0444-ABC-type dipeptide/oligopeptide/nickel transport system, ATPase component[EP]
T479_RS03820	WP_025218713.1	2.23	4.49333	-1.01074	0.246004	0.325386	-	T479_RS03820	DUF1700 domain-containing protein	GO:0016021	-	COG4709-Predicted membrane protein[S]
T479_RS02530	WP_024362868.1	74.4767	98.24	-0.399522	0.625735	0.699628	-	T479_RS02530	iron ABC transporter ATPase	GO:0006810;GO:0016887;GO:0005524	K02013-ko02010 ABC transporters	COG1120-ABC-type cobalamin/Fe3+-siderophores transport systems, ATPase components[PH]
T479_RS04270	WP_024362155.1	14.7133	9.07333	0.69742	0.00421523	0.00893662	-	T479_RS04270	nucleotidyltransferase	-	-	COG1323-Predicted nucleotidyltransferase[R]
T479_RS11920	WP_025219703.1	0.09	0.0001	9.81378	0.468643	1	-	T479_RS11920	hypothetical protein	GO:0019012	-	COG3500-Phage protein D[R]
T479_RS04275	WP_024362154.1	1172.43	925.18	0.341692	0.0211965	0.0384644	-	T479_RS04275	metal-binding protein	-	-	COG1399-Predicted metal-binding, possibly nucleic acid-binding protein[R]
T479_RS02535	WP_024362869.1	6.88667	12.4967	-0.859666	0.153712	0.217183	-	T479_RS02535	ATP:cob(I)alamin adenosyltransferase	GO:0005737;GO:0008817;GO:0009236;GO:0006779;GO:0016740;GO:0005524	K00798-ko00860 Porphyrin and chlorophyll metabolism	COG2096-Uncharacterized conserved protein[S]
T479_RS11925	WP_025219704.1	0.0001	0.0001	0	1	1	-	T479_RS11925	hypothetical protein	-	-	-
T479_RS03005	WP_025218621.1	27.96	82.3267	-1.558	2.71e-08	1.36e-07	down	T479_RS03005	endo-beta-N-acetylglucosaminidase	GO:0071555;GO:0005576;GO:0033925;GO:0004040	K01227-ko00511 Other glycan degradation	-
T479_RS03000	WP_024362448.1	446.1	273.753	0.704491	0.000223738	0.000614709	-	T479_RS03000	membrane protein	GO:0016021	-	-
T479_RS18090	WP_025220431.1	217.253	175.03	0.311776	0.0698617	0.109203	-	T479_RS18090	MerR family DNA-binding transcriptional regulator	GO:0031419;GO:0006355;GO:0006351;GO:0003677;GO:0016117;GO:0046872	-	COG0789-Predicted transcriptional regulators[K]
T479_RS00025	WP_052599445.1	434.163	121.677	1.83519	1.72e-16	2.1e-15	up	T479_RS00025	DNA topoisomerase (ATP-hydrolyzing) subunit B	GO:0005737;GO:0009330;GO:0006268;GO:0000287;GO:0009295;GO:0006265;GO:0006261;GO:0003677;GO:0007059;GO:0005694;GO:0003918;GO:0005524	-	COG0187-Type IIA topoisomerase (DNA gyrase/topo II, topoisomerase IV), B subunit[L]
T479_RS04075	WP_025218735.1	21.4167	35.5633	-0.731657	0.114493	0.167312	-	T479_RS04075	inositol monophosphatase family protein	GO:0005737;GO:0008934;GO:0052832;GO:0000287;GO:0052833;GO:0007165;GO:0046855;GO:0046854;GO:0006020	K01092-ko00562 Inositol phosphate metabolism;ko00521 Streptomycin biosynthesis;ko04070 Phosphatidylinositol signaling system	COG0483-Archaeal fructose-1,6-bisphosphatase and related enzymes of inositol monophosphatase family[G]
T479_RS00755	WP_025218365.1	4.60667	3.99	0.207334	0.296396	0.380589	-	T479_RS00755	twin-arginine translocase subunit TatC	GO:0033281;GO:0043953;GO:0005887;GO:0008320	K03118-ko03060 Protein export;ko03070 Bacterial secretion system	COG0805-Sec-independent protein secretion pathway component TatC[U]
T479_RS00020	WP_024364625.1	293.51	51.7667	2.50331	4.78e-30	1.51e-28	up	T479_RS00020	DNA replication and repair protein RecF	GO:0005737;GO:0006281;GO:0006260;GO:0009432;GO:0003697;GO:0005524	K03629-ko03440 Homologous recombination	COG1195-Recombinational DNA repair ATPase (RecF pathway)[L]
T479_RS18095	WP_025220432.1	152.513	308.543	-1.01654	0.0679054	0.106571	-	T479_RS18095	hypothetical protein	GO:0016021	-	-
T479_RS00750	WP_025218364.1	101.66	61.5433	0.724078	0.000351124	0.000925731	-	T479_RS00750	metallophosphoesterase	GO:0016787;GO:0016021;GO:0046872	-	COG1408-Predicted phosphohydrolases[R]
T479_RS04070	WP_024362194.1	4.09333	6.34333	-0.631965	0.746333	0.802396	-	T479_RS04070	hypothetical protein	-	-	-
T479_RS23305	WP_081769917.1	26.8467	285.067	-3.40848	8.68e-22	1.78e-20	down	T479_RS23305	hypothetical protein	GO:0016021	-	-
T479_RS11215	WP_024364138.1	1.21333	0.823333	0.559427	0.264981	0.346834	-	T479_RS11215	hypothetical protein	-	-	-
T479_RS00595	WP_025218347.1	9.30667	46.0533	-2.30697	7.21e-09	3.93e-08	down	T479_RS00595	S-layer protein	GO:0005856;GO:0008233;GO:0030018	-	COG5279-Uncharacterized protein involved in cytokinesis, contains TGc (transglutaminase/protease-like) domain[D]
T479_RS00590	WP_025218346.1	24.39	371.34	-3.92838	6.86e-40	3.74e-38	down	T479_RS00590	protease	GO:0005856;GO:0007528;GO:0007517;GO:0008233;GO:0030018	-	COG5279-Uncharacterized protein involved in cytokinesis, contains TGc (transglutaminase/protease-like) domain[D]
T479_RS11210	WP_024364139.1	10.2	196.657	-4.26904	1.34e-10	9.06e-10	down	T479_RS11210	hypothetical protein	-	-	-
T479_RS18300	WP_025220469.1	3.96333	26.37	-2.73411	1.61e-17	2.17e-16	down	T479_RS18300	hypothetical protein	-	-	-
T479_RS15005	WP_024363115.1	52.4533	389.4	-2.89215	1.48e-16	1.81e-15	down	T479_RS15005	DUF1292 domain-containing protein	-	-	COG3906-Uncharacterized protein conserved in bacteria[S]
T479_RS04385	WP_024362133.1	0.363333	3.94333	-3.44005	8.39e-05	0.000249856	-	T479_RS04385	RNA polymerase sporulation sigma factor SigE	GO:0030435;GO:0003700;GO:0005829;GO:0003677;GO:0016987;GO:0006355;GO:0006352;GO:0005886	-	COG1191-DNA-directed RNA polymerase specialized sigma subunit[K]
T479_RS10650	WP_038509651.1	3.65667	3.76333	-0.041482	0.65775	0.727494	-	T479_RS10650	arginine--tRNA ligase	GO:0005737;GO:0006420;GO:0004814;GO:0005524	K01887-ko00970 Aminoacyl-tRNA biosynthesis	COG0018-Arginyl-tRNA synthetase[J]
T479_RS03480	WP_024362539.1	42.2867	25.7467	0.715817	0.000418472	0.00108798	-	T479_RS03480	magnesium transporter	GO:0015693;GO:0046872;GO:0016021;GO:0015095;GO:0005886	-	COG2239-Mg/Co/Ni transporter MgtE (contains CBS domain)[P]
T479_RS04380	WP_025218757.1	4.09	24.36	-2.57434	7.91e-06	2.81e-05	down	T479_RS04380	sporulation protein	GO:0016021;GO:0004190;GO:0030436	-	-
T479_RS03485	WP_024362540.1	32.2333	35.6433	-0.145079	0.66725	0.736259	-	T479_RS03485	hypothetical protein	-	-	-
T479_RS11075	WP_024364165.1	0.87	1.88333	-1.1142	0.272068	0.354527	-	T479_RS11075	metallophosphoesterase	-	-	-
T479_RS02285	WP_024362822.1	75.5933	10.9633	2.78557	4.78e-11	3.39e-10	up	T479_RS02285	ABC transporter ATP-binding protein	GO:0043190;GO:0006810;GO:0016887;GO:0005524	-	COG1101-ABC-type uncharacterized transport system, ATPase component[R]
T479_RS11070	WP_025219580.1	0.08	0.273333	-1.77259	0.359409	0.447236	-	T479_RS11070	transposase	-	-	COG3666-Transposase and inactivated derivatives[L]
T479_RS02280	WP_024362821.1	110.567	11.6867	3.24198	1.85e-19	3.1e-18	up	T479_RS02280	ABC transporter permease	GO:0005215;GO:0016021;GO:0005886	-	COG4120-ABC-type uncharacterized transport system, permease component[R]
T479_RS15000	WP_025220079.1	2.22	9.63333	-2.11748	0.000465479	0.00119718	down	T479_RS15000	DUF1292 domain-containing protein	-	-	COG3906-Uncharacterized protein conserved in bacteria[S]
T479_RS22460	WP_024364324.1	0.623333	1.68333	-1.43325	0.494399	0.578927	-	T479_RS22460	NINE protein	GO:0016021	-	-
T479_RS21240	WP_025220780.1	11.3867	77.3333	-2.76374	7.7e-14	7.3e-13	down	T479_RS21240	hypothetical protein	-	-	-
T479_RS21430	WP_024364029.1	578.623	134.36	2.10652	1.42e-12	1.19e-11	up	T479_RS21430	iron ABC transporter permease	GO:0005215;GO:0006811;GO:0055072;GO:0016021;GO:0005886	K02015-ko02010 ABC transporters	COG0609-ABC-type Fe3+-siderophore transport system, permease component[P]
T479_RS18305	WP_038509926.1	8.63667	36.9767	-2.09807	6.98e-05	0.000210519	down	T479_RS18305	hypothetical protein	-	-	-
T479_RS11585	WP_025219642.1	14.15	6.74667	1.06856	0.00745284	0.0150243	up	T479_RS11585	hypothetical protein	-	-	-
T479_RS02445	WP_025218566.1	2.18333	5.36667	-1.29749	0.00806832	0.0161291	down	T479_RS02445	choloylglycine hydrolase	GO:0016811	-	COG4927-Predicted choloylglycine hydrolase[R]
T479_RS11855	WP_025219695.1	16.0367	170.19	-3.4077	2.29e-23	5.2e-22	down	T479_RS11855	hypothetical protein	-	-	COG5492-Bacterial surface proteins containing Ig-like domains[N]
T479_RS07440	WP_025219097.1	0.806667	2.45667	-1.60666	0.356048	0.443824	-	T479_RS07440	hypothetical protein	-	-	-
T479_RS02440	WP_025218565.1	1.69	2.86	-0.758992	0.314517	0.399805	-	T479_RS02440	choloylglycine hydrolase	GO:0016811	-	COG4927-Predicted choloylglycine hydrolase[R]
T479_RS11580	WP_025219641.1	6.93	6.92667	0.000694104	0.640374	0.713035	-	T479_RS11580	hypothetical protein	GO:0016740	-	-
T479_RS08390	WP_025219219.1	3.91	0.7	2.48174	0.000456344	0.0011765	-	T479_RS08390	N-acetylneuraminate lyase	GO:0005737;GO:0005975;GO:0008747;GO:0019262;GO:0008152;GO:0016829	K01639-ko00520 Amino sugar and nucleotide sugar metabolism	COG0329-Dihydrodipicolinate synthase/N-acetylneuraminate lyase[EM]
T479_RS11850	WP_024364685.1	2.42667	4.98	-1.03717	0.163146	0.229085	-	T479_RS11850	BrxA/BrxB family bacilliredoxin	-	-	-
T479_RS10855	WP_025219553.1	10.0367	7.15667	0.487921	0.148193	0.210212	-	T479_RS10855	amino acid ABC transporter ATP-binding protein	GO:0015424;GO:0005524;GO:0005886	K17076-ko02010 ABC transporters	COG1126-ABC-type polar amino acid transport system, ATPase component[E]
T479_RS02990	WP_081769941.1	460.39	758.907	-0.721066	0.0380616	0.0647109	-	T479_RS02990	N-acetylmuramoyl-L-alanine amidase	GO:0071555;GO:0005618;GO:0009253;GO:0008745;GO:0005576;GO:0030288;GO:0046872	K01448-ko01503 Cationic antimicrobial peptide (CAMP) resistance	COG0860-N-acetylmuramoyl-L-alanine amidase[M]
T479_RS10850	WP_025219552.1	25.6833	15.7233	0.707925	0.0488427	0.0801579	-	T479_RS10850	hypothetical protein	-	-	-
T479_RS08365	WP_052599467.1	4.82667	18.9733	-1.97487	0.000904529	0.00220652	down	T479_RS08365	hypothetical protein	-	-	-
T479_RS02995	WP_025218620.1	10.6933	17.67	-0.72459	0.0979593	0.146837	-	T479_RS02995	hypothetical protein	GO:0005975;GO:0005618;GO:0005199;GO:0009273;GO:0005576;GO:0004565;GO:0030115	-	-
T479_RS08155	WP_025219186.1	4.32333	1.71333	1.33534	0.000883353	0.0021573	-	T479_RS08155	hypothetical protein	GO:0000293;GO:0016021;GO:0052851;GO:0055072;GO:0006826;GO:0005886;GO:0015677;GO:0046872;GO:0016491	-	COG4097-Predicted ferric reductase[P]
T479_RS22545	WP_025220900.1	30.1167	78.5433	-1.38293	0.000180058	0.000501739	down	T479_RS22545	50S ribosomal protein L9	GO:0003735;GO:0019843;GO:0005840;GO:0006412	K02939-ko03010 Ribosome	COG0359-Ribosomal protein L9[J]
T479_RS03130	WP_025218636.1	7.85667	6.67667	0.234789	0.249649	0.3294	-	T479_RS03130	hypothetical protein	-	-	-
T479_RS08150	WP_025219185.1	6.55	20.3867	-1.63806	4.29e-06	1.57e-05	down	T479_RS08150	MFS transporter	GO:0016021;GO:0055085;GO:0005886	-	-
T479_RS07445	WP_024364233.1	20.99	12.84	0.709057	0.00132851	0.00313086	-	T479_RS07445	amino acid permease	GO:0015297;GO:0016021;GO:0015171;GO:0005887;GO:0015179	-	COG0531-Amino acid transporters[E]
T479_RS03135	WP_025218637.1	24.3067	82.6467	-1.7656	6.66e-07	2.8e-06	down	T479_RS03135	flagellar assembly protein FliW	GO:0005737;GO:0044780	-	COG1699-Uncharacterized protein conserved in bacteria[S]
T479_RS19310	#N/A	127.63	1.92333	6.05221	5.92e-16	6.82e-15	up	T479_RS19310	tRNA-Val	-	-	-
T479_RS20790	WP_025220730.1	33.3633	27.3467	0.286898	0.0301534	0.0528052	-	T479_RS20790	membrane protein	GO:0016021;GO:0005886	-	COG3949-Uncharacterized membrane protein[S]
T479_RS00620	WP_025218352.1	12.5133	32.81	-1.39067	0.000157462	0.000444234	down	T479_RS00620	ABC transporter ATP-binding protein	GO:0043213;GO:0042626;GO:0016021;GO:0005886;GO:0015031;GO:0005524	-	COG1132-ABC-type multidrug transport system, ATPase and permease components[V]
T479_RS23015	WP_025220548.1	0.296667	0.713333	-1.26573	0.319328	0.405204	-	T479_RS23015	hypothetical protein	-	-	-
T479_RS19140	WP_025220572.1	0.0001	0.0001	0	1	1	-	T479_RS19140	hypothetical protein	-	-	-
T479_RS23010	WP_025220542.1	0.393333	0.116667	1.75336	0.272428	0.354782	-	T479_RS23010	hypothetical protein	GO:0071555;GO:0008745;GO:0030420;GO:0030435;GO:0005576;GO:0009253;GO:0042834	-	COG5632-N-acetylmuramoyl-L-alanine amidase[M]
T479_RS00625	WP_025218353.1	3.57667	12.65	-1.82245	0.000656769	0.00164594	down	T479_RS00625	iron ABC transporter substrate-binding protein	-	K02012-ko02010 ABC transporters	COG1840-ABC-type Fe3+ transport system, periplasmic component[P]
T479_RS23310	#N/A	6.25667	1.75333	1.83529	0.0280264	0.0494219	up	T479_RS23310	hypothetical protein	-	-	-
T479_RS18415	WP_024363910.1	20.2933	2.34333	3.11437	8.66e-07	3.56e-06	up	T479_RS18415	glutaredoxin family protein	-	-	-
T479_RS16670	WP_025220302.1	4.09333	5.14333	-0.329428	0.986029	0.989936	-	T479_RS16670	FtsH protease activity modulator HflK	GO:0009408;GO:0005829;GO:0016021;GO:0071575	-	COG0330-Membrane protease subunits, stomatin/prohibitin homologs[O]
T479_RS18410	WP_024363911.1	1656.82	2228.09	-0.427391	0.511813	0.596239	-	T479_RS18410	central glycolytic genes regulator	GO:0030246;GO:0006355;GO:0006351;GO:0003677	-	COG2390-Transcriptional regulator, contains sigma factor-related N-terminal domain[K]
T479_RS16675	WP_024363813.1	130.873	16.59	2.97979	3.4e-25	8.42e-24	up	T479_RS16675	LrgB family protein	GO:0016021;GO:0005886	-	COG1346-Putative effector of murein hydrolase[M]
T479_RS02840	WP_024362930.1	90.8933	138.177	-0.604268	0.198649	0.270389	-	T479_RS02840	nucleotide sugar dehydrogenase	GO:0005975;GO:0016628;GO:0016616;GO:0051287;GO:0000271;GO:0006065;GO:0003979;GO:0089714	K02472-ko00520 Amino sugar and nucleotide sugar metabolism	COG0677-UDP-N-acetyl-D-mannosaminuronate dehydrogenase[M]
T479_RS11100	WP_024364160.1	0.72	3.04333	-2.07958	0.00414231	0.00879935	-	T479_RS11100	hypothetical protein	GO:0003824;GO:0008152	-	-
T479_RS15180	WP_024363150.1	19.08	40.1567	-1.07358	0.024331	0.0435471	down	T479_RS15180	bifunctional (p)ppGpp synthetase/guanosine-3',5'-bis(diphosphate) 3'-pyrophosphohydrolase	GO:0016787;GO:0015969;GO:0008728;GO:0005618;GO:0016301;GO:0008893;GO:0015970;GO:0042594;GO:0005886;GO:0016597;GO:0005524;GO:0005525	K00951-ko00230 Purine metabolism	COG0317-Guanosine polyphosphate pyrophosphohydrolases/synthetases[TK]
T479_RS11450	WP_024364086.1	3.32333	6.68333	-1.00794	0.158465	0.223313	-	T479_RS11450	hypothetical protein	GO:0016021	-	-
T479_RS11105	WP_024364159.1	0.03	0.0766667	-1.35364	0.815108	1	-	T479_RS11105	hypothetical protein	GO:0016311;GO:0046872;GO:0016791;GO:0019899	-	COG0647-Predicted sugar phosphatases of the HAD superfamily[G]
T479_RS02845	WP_024362931.1	12.01	16.89	-0.491933	0.473246	0.560095	-	T479_RS02845	glycosyltransferase	GO:0047244;GO:0005618;GO:0019350;GO:0071555;GO:0009058;GO:0005576;GO:0016757	-	COG1922-Teichoic acid biosynthesis proteins[M]
T479_RS11455	WP_025219622.1	6.55	6.71	-0.0348179	0.676664	0.74345	-	T479_RS11455	hypothetical protein	GO:0016021	-	-
T479_RS16105	WP_038509858.1	0.963333	0.38	1.34204	0.273033	0.355176	-	T479_RS16105	transposase	GO:0006310;GO:0032196;GO:0006974;GO:0015074;GO:0003676;GO:0003677	-	-
T479_RS12155	WP_025219750.1	0.82	0.65	0.335184	0.732301	0.791856	-	T479_RS12155	hypothetical protein	GO:0016021	-	-
T479_RS17980	WP_024362696.1	103.253	271.633	-1.39547	2.43e-05	8.01e-05	down	T479_RS17980	glycine cleavage system protein H	GO:0005960;GO:0019464;GO:0009249	K02437-ko00260 Glycine, serine and threonine metabolism;ko00630 Glyoxylate and dicarboxylate metabolism	COG0509-Glycine cleavage system H protein (lipoate-binding)[E]
T479_RS16100	WP_025220230.1	0.603333	0.803333	-0.413043	0.851809	0.891111	-	T479_RS16100	transposase	GO:0004803;GO:0006313;GO:0043565	-	-
T479_RS17985	WP_025220417.1	4.71667	5.74667	-0.284958	0.931476	0.951577	-	T479_RS17985	hypothetical protein	GO:0016491	-	COG1393-Arsenate reductase and related proteins, glutaredoxin family[P]
T479_RS12150	WP_025219749.1	6.09	12.77	-1.06824	0.0188485	0.0346962	down	T479_RS12150	hypothetical protein	-	-	-
T479_RS18635	WP_025220503.1	11.9133	51.5867	-2.11442	6.12e-05	0.00018677	down	T479_RS18635	hypothetical protein	-	-	-
T479_RS16450	WP_024363850.1	8.31	17.2967	-1.05757	0.0624871	0.0993338	-	T479_RS16450	alpha/beta hydrolase	GO:0016787	-	COG0596-Predicted hydrolases or acyltransferases (alpha/beta hydrolase superfamily)[R]
T479_RS18630	WP_024363867.1	3.47	13.43	-1.95245	0.00227855	0.00512585	down	T479_RS18630	DNA-binding response regulator	GO:0005737;GO:0000160;GO:0005622;GO:0006355;GO:0006351;GO:0003677	K07659-ko02020 Two-component system	COG0745-Response regulators consisting of a CheY-like receiver domain and a winged-helix DNA-binding domain[TK]
T479_RS16455	WP_025220276.1	4.51667	2.73667	0.722839	0.0255444	0.0454733	-	T479_RS16455	FAD-binding oxidoreductase	GO:0050660;GO:0016614	-	COG0277-FAD/FMN-containing dehydrogenases[C]
T479_RS02660	WP_024362893.1	15.68	129.133	-3.04186	8.55e-17	1.07e-15	down	T479_RS02660	methyl-accepting chemotaxis protein	GO:0016021;GO:0006935;GO:0004871;GO:0005886	-	COG0840-Methyl-accepting chemotaxis protein[NT]
T479_RS02190	WP_024362803.1	52.5	180.453	-1.78124	1.9e-09	1.1e-08	down	T479_RS02190	glycine C-acetyltransferase	GO:0009058;GO:0016740;GO:0016874;GO:0008890;GO:0030170	K00639-ko00260 Glycine, serine and threonine metabolism	COG0156-7-keto-8-aminopelargonate synthetase and related enzymes[H]
T479_RS21945	WP_010860613.1	10332.1	2513.71	2.03924	3.6e-08	1.77e-07	up	T479_RS21945	30S ribosomal protein S12	GO:0003735;GO:0019843;GO:0000049;GO:0006412;GO:0015935	K02950-ko03010 Ribosome	COG0048-Ribosomal protein S12[J]
T479_RS02665	WP_024362894.1	35.9667	298.493	-3.05297	3.24e-21	6.39e-20	down	T479_RS02665	ribose 5-phosphate isomerase B	GO:0004751;GO:0005975;GO:0006098	K01808-ko00030 Pentose phosphate pathway;ko00710 Carbon fixation in photosynthetic organisms;ko01230 Biosynthesis of amino acids;ko01200 Carbon metabolism;ko00051 Fructose and mannose metabolism	COG0698-Ribose 5-phosphate isomerase RpiB[G]
T479_RS21940	WP_024364378.1	7886.25	3540.29	1.15547	0.000439606	0.0011388	up	T479_RS21940	30S ribosomal protein S7	GO:0003735;GO:0019843;GO:0000049;GO:0006412;GO:0015935	K02992-ko03010 Ribosome	COG0049-Ribosomal protein S7[J]
T479_RS02195	WP_025218540.1	62.5533	10.3333	2.59778	7.65e-07	3.18e-06	up	T479_RS02195	methionine ABC transporter ATP-binding protein	GO:0043190;GO:0015424;GO:0015821;GO:0005524	K02071-ko02010 ABC transporters	COG1135-ABC-type metal ion transport system, ATPase component[P]
T479_RS17850	WP_024364829.1	107.74	66.5867	0.694249	0.00175966	0.00407778	-	T479_RS17850	HD-GYP domain-containing protein	GO:0005737;GO:0000160;GO:0016301;GO:0071111;GO:0009405;GO:0004871	-	COG2206-HD-GYP domain[T]
T479_RS17855	WP_025220402.1	17.4933	12.12	0.529416	0.0278942	0.0492291	-	T479_RS17855	bifunctional metallophosphatase/5'-nucleotidase	GO:0009166;GO:0016787;GO:0046872;GO:0000166	-	COG0737-5'-nucleotidase/2',3'-cyclic phosphodiesterase and related esterases[F]
T479_RS07010	WP_025219050.1	19.1	8.59333	1.15228	7.82e-05	0.000233372	up	T479_RS07010	hypothetical protein	-	-	-
T479_RS12800	WP_024361015.1	11.6733	21.5333	-0.883355	0.0915648	0.13831	-	T479_RS12800	DNA-binding response regulator	GO:0005737;GO:0000160;GO:0005622;GO:0006355;GO:0009405;GO:0006351;GO:0003677	K07774-ko02020 Two-component system	COG0745-Response regulators consisting of a CheY-like receiver domain and a winged-helix DNA-binding domain[TK]
T479_RS03225	WP_025218652.1	158.213	3503.17	-4.46872	1.59e-14	1.61e-13	down	T479_RS03225	ribosomal subunit interface protein	GO:0005737;GO:0006417;GO:0044238	-	COG1544-Ribosome-associated protein Y (PSrp-1)[J]
T479_RS12805	WP_025219832.1	21.9233	47.3633	-1.1113	0.00762634	0.0153238	down	T479_RS12805	sensor histidine kinase	GO:0000155;GO:0016021;GO:0005622;GO:0006355;GO:0005886;GO:0005524	K07645-ko02024 Quorum sensing;ko02020 Two-component system	COG5002-Signal transduction histidine kinase[T]
T479_RS07015	WP_025219051.1	0.363333	0.0001	11.8271	0.196744	1	-	T479_RS07015	hypothetical protein	-	-	-
T479_RS03220	WP_024362489.1	4.48333	6.89667	-0.621327	0.488177	0.572887	-	T479_RS03220	PilZ domain-containing protein	GO:0035438	-	-
T479_RS04820	WP_024362049.1	11.0233	5.00333	1.1396	0.0414942	0.0698269	-	T479_RS04820	hypothetical protein	GO:0009306;GO:0016020	-	COG2257-Uncharacterized homolog of the cytoplasmic domain of flagellar protein FhlB[S]
T479_RS08710	WP_025219265.1	2.04667	30.78	-3.91065	2.71e-18	3.97e-17	down	T479_RS08710	tail collar protein	-	-	COG4675-Microcystin-dependent protein[S]
T479_RS13885	WP_025219958.1	0.0001	0.0001	0	1	1	-	T479_RS13885	hypothetical protein	-	-	-
T479_RS08715	WP_024363529.1	0.676667	7.33667	-3.43861	0.000114298	0.000330871	down	T479_RS08715	tail collar protein	-	-	COG4675-Microcystin-dependent protein[S]
T479_RS16070	WP_025220224.1	0.0001	0.0001	0	1	1	-	T479_RS16070	hypothetical protein	-	-	-
T479_RS23160	WP_081769879.1	0.866667	0.38	1.18948	0.483313	0.568573	-	T479_RS23160	GNAT family N-acetyltransferase	GO:0046677;GO:0008080	-	-
T479_RS12020	WP_025219723.1	5.42667	7.56667	-0.479592	0.660451	0.730106	-	T479_RS12020	hypothetical protein	GO:0016021	-	-
T479_RS16075	WP_025220225.1	5.40667	30.2633	-2.48476	1.15e-06	4.66e-06	down	T479_RS16075	serine protease	GO:0004252	-	COG1404-Subtilisin-like serine proteases[O]
T479_RS12025	WP_025219724.1	15.1067	11.1133	0.442894	0.0753227	0.116555	-	T479_RS12025	hypothetical protein	-	-	-
T479_RS23165	WP_081769948.1	3.59	14.3133	-1.9953	0.00509468	0.0106337	down	T479_RS23165	hypothetical protein	GO:0016021	-	-
T479_RS07230	WP_025219076.1	19.1867	27.41	-0.514598	0.517838	0.601144	-	T479_RS07230	3-hydroxyacyl-CoA dehydrogenase	GO:0008033;GO:0047015;GO:0005739;GO:0003857;GO:0030283;GO:0016491	K08683-ko05010 Alzheimer's disease;ko00280 Valine, leucine and isoleucine degradation	COG4221-Short-chain alcohol dehydrogenase of unknown specificity[R]
T479_RS13775	WP_025219937.1	2.05	2.25	-0.134301	0.99912	0.999352	-	T479_RS13775	hypothetical protein	-	-	-
T479_RS07720	WP_038509582.1	200.983	70.5	1.51138	4.32e-07	1.87e-06	up	T479_RS07720	spore germination protein	GO:0016021;GO:0009405;GO:0009847;GO:0005886	-	-
T479_RS12370	WP_024364918.1	3.52	6.03333	-0.77738	0.557211	0.637061	-	T479_RS12370	hypothetical protein	GO:0016021	-	-
T479_RS13770	WP_025219936.1	276.617	19.6567	3.8148	8.85e-16	1.01e-14	up	T479_RS13770	amino acid permease	GO:0015297;GO:0016021;GO:0015171;GO:0005887;GO:0015179	-	COG1113-Gamma-aminobutyrate permease and related permeases[E]
T479_RS07235	WP_025219077.1	40.47	57.3233	-0.50227	0.442077	0.530788	-	T479_RS07235	fatty-acid--CoA ligase	GO:0046872;GO:0004467;GO:0016874;GO:0008152;GO:0005524	-	COG0318-Acyl-CoA synthetases (AMP-forming)/AMP-acid ligases II[IQ]
T479_RS12375	WP_038510412.1	2.60667	4.53	-0.797305	0.291108	0.375252	-	T479_RS12375	oligosaccharide deacetylase	GO:0005737;GO:0046872;GO:0016810;GO:0009877;GO:0005975	-	COG0726-Predicted xylanase/chitin deacetylase[G]
T479_RS07725	WP_025219139.1	106.933	53.6767	0.994345	2.82e-05	9.17e-05	-	T479_RS07725	DUF1540 domain-containing protein	-	-	-
T479_RS08970	WP_025219296.1	0.69	0.533333	0.371559	0.584514	0.662131	-	T479_RS08970	amino acid amidase	GO:0004177;GO:0046872;GO:0008237;GO:0030435	-	COG2362-D-aminopeptidase[E]
T479_RS17210	WP_025220358.1	19.3167	252.693	-3.70947	2.97e-28	8.42e-27	down	T479_RS17210	adhesin	GO:0007155;GO:0046872;GO:0006829;GO:0030001;GO:0008270	K09815-ko02010 ABC transporters	COG0803-ABC-type metal ion transport system, periplasmic component/surface adhesin[P]
T479_RS16540	WP_024363839.1	22.57	1.08	4.3853	2.1e-10	1.37e-09	up	T479_RS16540	L-cystine-binding protein TcyJ	GO:0006865;GO:0005886	K16957-ko02010 ABC transporters	COG0834-ABC-type amino acid transport/signal transduction systems, periplasmic component/domain[ET]
T479_RS17215	WP_025220359.1	1.48667	13.2033	-3.15075	3.96e-08	1.95e-07	down	T479_RS17215	S-layer protein	GO:0005856;GO:0007528;GO:0007517;GO:0008233;GO:0030018	-	COG5279-Uncharacterized protein involved in cytokinesis, contains TGc (transglutaminase/protease-like) domain[D]
T479_RS04825	WP_024362048.1	95.7133	87.5967	0.127844	0.214817	0.289469	-	T479_RS04825	ADP-forming succinate--CoA ligase subunit beta	GO:0004775;GO:0006099;GO:0000287;GO:0030145;GO:0005524	K01903-ko00720 Carbon fixation pathways in prokaryotes;ko00660 C5-Branched dibasic acid metabolism;ko00020 Citrate cycle (TCA cycle);ko01200 Carbon metabolism;ko00640 Propanoate metabolism	COG0045-Succinyl-CoA synthetase, beta subunit[C]
T479_RS02065	WP_024362778.1	11.7933	10.66	0.145764	0.427256	0.516303	-	T479_RS02065	RNA polymerase sigma factor	GO:0003700;GO:0016987;GO:0006352;GO:0003677	-	COG1595-DNA-directed RNA polymerase specialized sigma subunit, sigma24 homolog[K]
T479_RS22985	WP_052599533.1	48.62	113.69	-1.22548	0.000151171	0.000428731	down	T479_RS22985	hypothetical protein	-	-	-
T479_RS02060	WP_025218525.1	34.71	695.383	-4.32439	2.73e-27	7.3e-26	down	T479_RS02060	alcohol dehydrogenase	GO:0000721;GO:0016491;GO:0004029;GO:0004022;GO:0008270	K18369-ko00640 Propanoate metabolism	COG1063-Threonine dehydrogenase and related Zn-dependent dehydrogenases[ER]
T479_RS18525	WP_024363888.1	274.913	83.0933	1.72617	1.21e-08	6.39e-08	up	T479_RS18525	ATP phosphoribosyltransferase	GO:0005737;GO:0000105;GO:0003879;GO:0005524	K00765-ko01230 Biosynthesis of amino acids;ko00340 Histidine metabolism	COG0040-ATP phosphoribosyltransferase[E]
T479_RS22465	WP_038510056.1	1.15333	2.6	-1.1727	0.0403656	0.0681407	-	T479_RS22465	ABC transporter ATP-binding protein	GO:0042626;GO:0016021;GO:0046677;GO:0034040;GO:0005886;GO:0005524	K18104-ko01501 beta-Lactam resistance;ko02010 ABC transporters	COG1132-ABC-type multidrug transport system, ATPase and permease components[V]
T479_RS22525	WP_025220899.1	461.737	40.5833	3.50811	8.84e-24	2.08e-22	up	T479_RS22525	M23 family peptidase	GO:0016021;GO:0071555;GO:0005886;GO:0045227;GO:0046872;GO:0008237	-	COG0739-Membrane proteins related to metalloendopeptidases[M]
T479_RS02265	WP_025218551.1	6.14333	18.38	-1.58104	8.71e-05	0.000258661	down	T479_RS02265	hypothetical protein	-	-	-
T479_RS08575	WP_025219248.1	10.6867	3.92333	1.44566	0.000125018	0.000358812	up	T479_RS08575	GNAT family N-acetyltransferase	GO:0016747;GO:0008080	-	COG2153-Predicted acyltransferase[R]
T479_RS02260	WP_024362817.1	159.423	151.373	0.0747517	0.205405	0.278353	-	T479_RS02260	QueT transporter family protein	GO:0016021;GO:0006810;GO:0005886	-	COG4708-Predicted membrane protein[S]
T479_RS08570	WP_025219247.1	4.98	3.31667	0.586412	0.0466413	0.0771327	-	T479_RS08570	ABC transporter permease	GO:0015031;GO:0015833;GO:0006810;GO:0016021;GO:0005886	K02034-ko02024 Quorum sensing	COG1173-ABC-type dipeptide/oligopeptide/nickel transport systems, permease components[EP]
T479_RS12975	WP_038509753.1	2.97	7.88667	-1.40895	0.00408479	0.00870721	down	T479_RS12975	Ger(x)C family spore germination protein	GO:0016020;GO:0009405;GO:0009847;GO:0005886	-	-
T479_RS07125	WP_025219068.1	16.5567	82.6633	-2.31984	4.22e-14	4.09e-13	down	T479_RS07125	asparaginase	GO:0005737;GO:0006520;GO:0004067	K01424-ko00460 Cyanoamino acid metabolism;ko00250 Alanine, aspartate and glutamate metabolism	COG0252-L-asparaginase/archaeal Glu-tRNAGln amidotransferase subunit D[EJ]
T479_RS07655	WP_025219127.1	1.09333	0.146667	2.89812	0.213737	0.288194	-	T479_RS07655	hypothetical protein	-	-	-
T479_RS07120	WP_024362350.1	42.2933	39.51	0.0982124	0.407549	0.49709	-	T479_RS07120	GNAT family acetyltransferase	GO:0047304;GO:0008080;GO:0019700	-	COG0075-Serine-pyruvate aminotransferase/archaeal aspartate aminotransferase[E]
T479_RS12970	WP_025219852.1	8.32667	15.0767	-0.856507	0.0847854	0.129203	-	T479_RS12970	spore germination protein	GO:0016021;GO:0009405;GO:0009847;GO:0005886	-	-
T479_RS07650	WP_024363321.1	2.96333	1.37333	1.10954	0.294813	0.379007	-	T479_RS07650	hypothetical protein	-	-	-
T479_RS08375	WP_025219216.1	33.27	1.68667	4.30198	6.27e-23	1.39e-21	up	T479_RS08375	hypothetical protein	-	-	-
T479_RS22765	WP_025219058.1	37.5133	2.89	3.69826	1.37e-29	4.21e-28	up	T479_RS22765	hypothetical protein	GO:0009254;GO:0019867;GO:0004553	-	COG3584-Uncharacterized protein conserved in bacteria[S]
T479_RS22940	WP_025220140.1	22.34	1.54667	3.85239	2.68e-06	1.02e-05	up	T479_RS22940	hypothetical protein	-	-	-
T479_RS08370	WP_025219215.1	8.12	32.9333	-2.02	0.000343395	0.000907018	down	T479_RS08370	flavin reductase	GO:0019439;GO:0036382;GO:0016491;GO:0010181	-	COG1853-Conserved protein/domain typically associated with flavoprotein oxygenases, DIM6/NTAB family[R]
T479_RS22945	WP_025220155.1	0.293333	0.0001	11.5183	0.319451	1	-	T479_RS22945	hypothetical protein	GO:0016787	-	-
T479_RS22760	WP_025219045.1	1.38	2.40333	-0.800368	0.615186	0.689803	-	T479_RS22760	hypothetical protein	-	-	-
T479_RS06295	WP_025218947.1	6.03333	20.0767	-1.73449	1.27e-06	5.08e-06	down	T479_RS06295	methyl-accepting chemotaxis protein	GO:0016021;GO:0006935;GO:0004871;GO:0005886	-	COG0840-Methyl-accepting chemotaxis protein[NT]
T479_RS06830	WP_024362376.1	115.187	33.45	1.7839	7.29e-09	3.96e-08	up	T479_RS06830	MmcQ/YjbR family DNA-binding protein	-	-	COG2315-Uncharacterized protein conserved in bacteria[S]
T479_RS06525	WP_025218975.1	1.90333	2.63667	-0.470187	0.923559	0.945507	-	T479_RS06525	hypothetical protein	GO:0016021	-	-
T479_RS18945	WP_024362341.1	21.92	72.97	-1.73506	3.17e-08	1.57e-07	down	T479_RS18945	LD-carboxypeptidase	GO:0005737;GO:0016998;GO:0004180;GO:0071555;GO:0008236	-	COG1619-Uncharacterized proteins, homologs of microcin C7 resistance protein MccF[V]
T479_RS06835	WP_024362375.1	99.4233	27.11	1.87476	3.1e-12	2.49e-11	up	T479_RS06835	LuxR family transcriptional regulator	-	-	-
T479_RS06290	WP_025218946.1	2.93333	2.47	0.24803	0.532764	0.615156	-	T479_RS06290	hypothetical protein	GO:0016021	-	-
T479_RS18940	WP_025220538.1	3.55333	4.48	-0.334326	0.88182	0.914952	-	T479_RS18940	catalase	GO:0005737;GO:0020037;GO:0042542;GO:0042744;GO:0004096;GO:0046872;GO:0006979	K03781-ko04146 Peroxisome;ko00380 Tryptophan metabolism;ko04011 MAPK signaling pathway - yeast;ko04212 Longevity regulating pathway - worm;ko04213 Longevity regulating pathway - multiple species;ko04068 FoxO signaling pathway;ko01200 Carbon metabolism;ko00630 Glyoxylate and dicarboxylate metabolism;ko05014 Amyotrophic lateral sclerosis (ALS);ko04211 Longevity regulating pathway - mammal	COG0753-Catalase[P]
T479_RS06520	WP_025218974.1	13.5167	12.32	0.133737	0.252396	0.332682	-	T479_RS06520	hypothetical protein	-	-	-
T479_RS14630	WP_025220031.1	25.6833	7.74	1.73043	2.3e-06	8.87e-06	up	T479_RS14630	deoxyribose-phosphate aldolase	GO:0005737;GO:0004139;GO:0016052;GO:0009264;GO:0046386	K01619-ko00030 Pentose phosphate pathway	COG0274-Deoxyribose-phosphate aldolase[F]
T479_RS07345	WP_025219084.1	12.7333	38.4433	-1.59412	1.77e-06	6.95e-06	down	T479_RS07345	CCA tRNA nucleotidyltransferase	GO:0052929;GO:0052927;GO:0000049;GO:0000287;GO:0052928;GO:0042245;GO:0001680;GO:0016437;GO:0005524	K00974-ko03013 RNA transport	COG0617-tRNA nucleotidyltransferase/poly(A) polymerase[J]
T479_RS07835	WP_025219151.1	4.33333	9.89	-1.19049	0.0205316	0.0374471	down	T479_RS07835	GGDEF domain-containing protein	GO:0046872;GO:0052621;GO:0005525	-	COG3706-Response regulator containing a CheY-like receiver domain and a GGDEF domain[T]
T479_RS07340	WP_024364254.1	44.0367	85.95	-0.964792	0.0121414	0.0233505	-	T479_RS07340	N-acetyl-alpha-D-glucosaminyl L-malate synthase BshA	GO:0071793;GO:0016757;GO:0000166	-	COG0438-Glycosyltransferase[M]
T479_RS14635	WP_024363045.1	93.37	130.333	-0.481175	0.405069	0.494484	-	T479_RS14635	tRNA (N(6)-L-threonylcarbamoyladenosine(37)-C(2))- methylthiotransferase MtaB	GO:0005737;GO:0035600;GO:0005840;GO:0061712;GO:0009451;GO:0016740;GO:0035598;GO:0046872;GO:0051539	-	COG0621-2-methylthioadenine synthetase[J]
T479_RS07830	WP_025219150.1	5.78333	5.01333	0.206131	0.182068	0.251072	-	T479_RS07830	copper oxidase	GO:0016722;GO:0052716;GO:0030435;GO:0030288;GO:0005507;GO:0016491	-	COG2132-Putative multicopper oxidases[Q]
T479_RS13680	WP_025219930.1	10.88	248.567	-4.51388	5.42e-33	1.96e-31	down	T479_RS13680	nitronate monooxygenase	GO:0018580;GO:0051213	K00459-ko00910 Nitrogen metabolism	COG2070-Dioxygenases related to 2-nitropropane dioxygenase[R]
T479_RS05100	WP_025218809.1	163.767	56.6233	1.53217	1.54e-07	7.08e-07	up	T479_RS05100	PolC-type DNA polymerase III	GO:0005737;GO:0008408;GO:0003887;GO:0046677;GO:0006261;GO:0003677	K03763-ko00230 Purine metabolism;ko03030 DNA replication;ko00240 Pyrimidine metabolism;ko03430 Mismatch repair;ko03440 Homologous recombination	COG2176-DNA polymerase III, alpha subunit (gram-positive type)[L]
T479_RS17505	#N/A	353.107	17.7567	4.31367	1.03e-30	3.39e-29	up	T479_RS17505	23S ribosomal RNA	-	-	-
T479_RS13685	WP_024361192.1	4.71	26.1833	-2.47485	6.04e-05	0.000184429	down	T479_RS13685	elongation factor P	GO:0005737;GO:0003746	-	COG0231-Translation elongation factor P (EF-P)/translation initiation factor 5A (eIF-5A)[J]
T479_RS17500	#N/A	2306.2	17.23	7.06445	3.26e-108	2.01e-105	up	rrf	5S ribosomal RNA	-	-	-
T479_RS12775	WP_025219831.1	12.12	3.05667	1.98736	7.31e-05	0.000219832	up	T479_RS12775	fluoride efflux transporter CrcB	GO:0015103;GO:0005887	-	-
T479_RS16855	WP_024363776.1	61.6533	46.0333	0.4215	0.00986423	0.0193622	-	T479_RS16855	GAF domain-containing protein	-	K08968-ko00270 Cysteine and methionine metabolism	COG1956-GAF domain-containing protein[T]
T479_RS16850	WP_025220316.1	61.7767	28.0233	1.14043	3.77e-07	1.64e-06	up	T479_RS16850	histidinol-phosphatase	GO:0000105;GO:0004401	K04486-ko01230 Biosynthesis of amino acids;ko00340 Histidine metabolism	-
T479_RS12770	WP_024361009.1	20.66	8.96333	1.20473	0.000109048	0.00031699	up	T479_RS12770	fluoride efflux transporter CrcB	GO:0015103;GO:0005887	-	-
T479_RS13995	WP_024361263.1	161.103	339.62	-1.07594	0.0180615	0.0334805	down	T479_RS13995	shikimate kinase	GO:0005737;GO:0009423;GO:0000287;GO:0004765;GO:0005524;GO:0009073	K00891-ko01230 Biosynthesis of amino acids;ko00400 Phenylalanine, tyrosine and tryptophan biosynthesis	COG0703-Shikimate kinase[E]
T479_RS13990	WP_025219978.1	55.7333	201.347	-1.85307	3.39e-08	1.67e-07	down	T479_RS13990	glycine cleavage system protein T	GO:0004047;GO:0019464;GO:0008483	K00605-ko00260 Glycine, serine and threonine metabolism;ko00670 One carbon pool by folate;ko01200 Carbon metabolism;ko00630 Glyoxylate and dicarboxylate metabolism	COG0404-Glycine cleavage system T protein (aminomethyltransferase)[E]
T479_RS19445	WP_025220605.1	5.24	25.2067	-2.26617	3e-05	9.71e-05	down	T479_RS19445	ABC transporter substrate-binding protein	GO:0043190;GO:0042277;GO:0006935;GO:0015833;GO:0030288;GO:0015031;GO:0055085	K12368-ko02010 ABC transporters;ko02030 Bacterial chemotaxis	COG0747-ABC-type dipeptide transport system, periplasmic component[E]
T479_RS22780	WP_052599573.1	1.71667	0.9	0.931613	0.437184	0.525939	-	T479_RS22780	hypothetical protein	-	-	-
T479_RS21090	WP_025220759.1	32.4667	26.2667	0.305726	0.0351694	0.0604106	-	T479_RS21090	MTA/SAH nucleosidase	-	-	-
T479_RS20255	WP_025220685.1	209.463	1974.67	-3.23684	5.86e-21	1.12e-19	down	T479_RS20255	hypothetical protein	-	-	-
T479_RS10955	WP_025219566.1	16.4033	4.84667	1.75892	0.0060156	0.012323	up	T479_RS10955	hypothetical protein	GO:0016021	-	-
T479_RS21095	WP_024364603.1	13.5533	2.91333	2.21791	1.66e-07	7.6e-07	up	T479_RS21095	fosfomycin resistance protein FosB	GO:0005737;GO:0016765;GO:0000287;GO:0046677	-	-
T479_RS05105	WP_024361996.1	412.54	129.93	1.6668	1.26e-09	7.4e-09	up	T479_RS05105	ribosome maturation factor RimP	GO:0005737;GO:0042274	-	COG0779-Uncharacterized protein conserved in bacteria[S]
T479_RS08395	WP_025219220.1	6.91667	1.92333	1.84647	2.19e-07	9.91e-07	up	T479_RS08395	sugar ABC transporter substrate-binding protein	GO:0005215;GO:0042597	-	COG1653-ABC-type sugar transport system, periplasmic component[G]
T479_RS13170	WP_024361088.1	7.33333	6.32	0.214545	0.500504	0.58417	-	T479_RS13170	pyrroline-5-carboxylate reductase	GO:0005737;GO:0055129;GO:0004735	K00286-ko01230 Biosynthesis of amino acids;ko00330 Arginine and proline metabolism	COG0345-Pyrroline-5-carboxylate reductase[E]
T479_RS12485	WP_025219800.1	25.5533	21.68	0.237147	0.0807104	0.123957	-	T479_RS12485	hypothetical protein	-	-	-
T479_RS06630	WP_025218991.1	5.85667	3.42333	0.774678	0.0169227	0.0316145	-	T479_RS06630	pyridine nucleotide-disulfide oxidoreductase	GO:0050661;GO:0050660;GO:0050451;GO:0005623;GO:0003756;GO:0045454;GO:0016491	-	COG0446-Uncharacterized NAD(FAD)-dependent dehydrogenases[R]
T479_RS12480	WP_025219799.1	72.82	20.2933	1.84333	5.49e-16	6.34e-15	up	T479_RS12480	ribonucleoside-diphosphate reductase subunit alpha	GO:0004748;GO:0006260;GO:0005524	K00525-ko00230 Purine metabolism;ko00240 Pyrimidine metabolism	COG0209-Ribonucleotide reductase, alpha subunit[F]
T479_RS06635	WP_025218992.1	3.73333	1.53333	1.28379	0.00172649	0.00400308	-	T479_RS06635	hypothetical protein	GO:0015886;GO:0046872;GO:0020037;GO:0005886	-	COG0614-ABC-type Fe3+-hydroxamate transport system, periplasmic component[P]
T479_RS17760	WP_025220395.1	0.11	0.323333	-1.55552	0.547295	1	-	T479_RS17760	hypothetical protein	-	-	-
T479_RS01365	WP_024360891.1	49.21	19.7	1.32076	7.97e-07	3.29e-06	up	T479_RS01365	hypothetical protein	-	-	-
T479_RS06740	WP_025219005.1	21.8	13.02	0.743599	0.00411286	0.00874542	-	T479_RS06740	thiamine biosynthesis protein MoeB	GO:0016779;GO:0009229;GO:0009228;GO:0005829;GO:0008641;GO:0006464;GO:0046872;GO:0005524	K03148-ko00730 Thiamine metabolism;ko04122 Sulfur relay system	COG0476-Dinucleotide-utilizing enzymes involved in molybdopterin and thiamine biosynthesis family 2[H]
T479_RS01360	WP_025218421.1	20.78	15.3867	0.433515	0.140294	0.20046	-	T479_RS01360	hypothetical protein	GO:0016021	-	-
T479_RS06745	WP_025219006.1	28.92	21.8733	0.402894	0.0268361	0.0475369	-	T479_RS06745	molybdopterin molybdenumtransferase MoeA	GO:0005737;GO:0006777;GO:0061599;GO:0061598;GO:0018315;GO:0016740;GO:0032324;GO:0046872	-	COG0303-Molybdopterin biosynthesis enzyme[H]
T479_RS20295	WP_024363940.1	64.77	154.373	-1.25303	6.84e-06	2.45e-05	down	T479_RS20295	methyl-accepting chemotaxis protein	GO:0016021;GO:0006935;GO:0004871;GO:0005886	K03406-ko02020 Two-component system;ko02030 Bacterial chemotaxis	COG0840-Methyl-accepting chemotaxis protein[NT]
T479_RS13425	WP_025219907.1	6.95	1.34333	2.3712	4.91e-08	2.34e-07	up	T479_RS13425	EamA/RhaT family transporter	GO:0016021;GO:0006810;GO:0005886	-	-
T479_RS13355	WP_025219898.1	2.30333	1.36667	0.753062	0.0351466	0.0603956	-	T479_RS13355	PLP-dependent aminotransferase family protein	GO:0008483;GO:0003700;GO:0003824;GO:0030170;GO:0003677;GO:0006351	-	COG1167-Transcriptional regulators containing a DNA-binding HTH domain and an aminotransferase domain (MocR family) and their eukaryotic orthologs[KE]
T479_RS13420	WP_025219906.1	3.56	2.9	0.295824	0.244049	0.322999	-	T479_RS13420	AraC family transcriptional regulator	GO:0043565;GO:0003700;GO:0005829;GO:0006355;GO:0006351;GO:0000987	-	COG2207-AraC-type DNA-binding domain-containing proteins[K]
T479_RS10540	WP_025219515.1	15.61	9.07	0.783296	0.00626544	0.0127922	-	T479_RS10540	hypothetical protein	-	-	-
T479_RS13350	WP_025219897.1	1.72333	8.47	-2.29716	0.0030943	0.00676662	down	T479_RS13350	GNAT family N-acetyltransferase	GO:0004042;GO:0008080	K00619-ko01230 Biosynthesis of amino acids;ko00220 Arginine biosynthesis;ko01210 2-Oxocarboxylic acid metabolism	COG1246-N-acetylglutamate synthase and related acetyltransferases[E]
T479_RS21520	WP_025220819.1	0.94	2.80667	-1.57813	0.128884	0.185634	-	T479_RS21520	hypothetical protein	GO:0016021	-	-
T479_RS14745	WP_025220047.1	30.75	30.78	-0.00140682	0.535197	0.617138	-	T479_RS14745	hypothetical protein	GO:0016021	-	-
T479_RS14740	WP_025220046.1	2.05667	5.12667	-1.31771	0.0958133	0.14409	-	T479_RS14740	1,3-beta-glucan synthase regulator	-	-	-
T479_RS21525	WP_025220820.1	0.68	3.51333	-2.36923	0.00839615	0.0167302	-	T479_RS21525	hypothetical protein	GO:0016021	-	-
T479_RS19530	WP_024364537.1	45.74	21.1833	1.11053	0.00306299	0.00670497	up	T479_RS19530	hypothetical protein	-	-	-
T479_RS13195	WP_024361093.1	4.09	5.08667	-0.31462	0.886389	0.917262	-	T479_RS13195	hypothetical protein	GO:0030435;GO:0016779;GO:0005524;GO:0004016	-	COG1624-Uncharacterized conserved protein[S]
T479_RS07900	WP_025219156.1	11.1933	22.9567	-1.03627	0.0982744	0.147197	-	T479_RS07900	transcriptional regulator	GO:0006355;GO:0006351;GO:0003677	-	COG1733-Predicted transcriptional regulators[K]
T479_RS13190	WP_024361092.1	55.4233	7.13333	2.95785	1.2e-22	2.63e-21	up	T479_RS13190	MarR family transcriptional regulator	GO:0003700;GO:0006351;GO:0003677	-	COG1846-Transcriptional regulators[K]
T479_RS20075	WP_024363982.1	28.1067	16.12	0.802061	0.111892	0.164124	-	T479_RS20075	hypothetical protein	-	-	-
T479_RS07905	WP_038509587.1	6.87667	2	1.78171	1.85e-05	6.2e-05	up	T479_RS07905	zinc-binding alcohol dehydrogenase family protein	GO:0008270;GO:0016491	-	COG0604-NADPH:quinone reductase and related Zn-dependent oxidoreductases[CR]
T479_RS18890	WP_025220530.1	37.6867	28.67	0.394512	0.114156	0.166876	-	T479_RS18890	disulfide bond formation protein B	GO:0016021;GO:0015035;GO:0005886	-	-
T479_RS17430	#N/A	0.0001	0.0001	0	1	1	-	T479_RS17430	tRNA-Asp	-	-	-
T479_RS18015	WP_025220421.1	19.0267	41.97	-1.14134	0.00212048	0.00480791	down	T479_RS18015	5'-3' exonuclease	GO:0004527;GO:0003677	K02335-ko00230 Purine metabolism;ko03410 Base excision repair;ko03420 Nucleotide excision repair;ko03030 DNA replication;ko00240 Pyrimidine metabolism;ko03440 Homologous recombination	COG0258-5'-3' exonuclease (including N-terminal domain of PolI)[L]
T479_RS18895	WP_025220531.1	100.087	137.57	-0.458916	0.457046	0.545115	-	T479_RS18895	RluA family pseudouridine synthase	GO:0000455;GO:0005829;GO:0001522;GO:0003723;GO:0009982	-	COG0564-Pseudouridylate synthases, 23S RNA-specific[J]
T479_RS17435	#N/A	0.0001	0.0001	0	1	1	-	T479_RS17435	tRNA-Met	-	-	-
T479_RS01760	#N/A	7.19667	72.88	-3.34012	1.39e-17	1.89e-16	down	T479_RS01760	transposase	-	-	-
T479_RS16920	WP_025220327.1	7.95	13.43	-0.756433	0.191397	0.262007	-	T479_RS16920	GNAT family N-acetyltransferase	GO:0034078;GO:0031669;GO:0019152;GO:0008080;GO:0043894;GO:0042149;GO:0045150	-	-
T479_RS10545	WP_025219516.1	14.4067	10.6367	0.43769	0.113227	0.165687	-	T479_RS10545	N-acetyltransferase	GO:0006474;GO:0008080	-	COG1670-Acetyltransferases, including N-acetylases of ribosomal proteins[J]
T479_RS01765	WP_024364655.1	2.5	6.76667	-1.43652	0.0301256	0.0527779	-	T479_RS01765	superoxide dismutase family protein	GO:0046872;GO:0042597;GO:0019430;GO:0008270;GO:0005886;GO:0004784;GO:0005507;GO:0055114;GO:0006801	K04565-ko04146 Peroxisome;ko05014 Amyotrophic lateral sclerosis (ALS);ko05020 Prion diseases;ko05016 Huntington's disease;ko04213 Longevity regulating pathway - multiple species	COG2032-Cu/Zn superoxide dismutase[P]
T479_RS16925	WP_024363762.1	71.03	118.627	-0.739928	0.147489	0.20942	-	T479_RS16925	CBS domain-containing protein	GO:0003824;GO:0045150;GO:0016597;GO:0008152;GO:0030435	-	COG0517-FOG: CBS domain[R]
T479_RS20920	WP_025220744.1	5.86667	11.2733	-0.942301	0.0471867	0.0779449	-	T479_RS20920	SAM-dependent methyltransferase	GO:0005737;GO:0008168;GO:0032259;GO:0046872;GO:0008757	-	-
T479_RS20925	WP_038510666.1	4.30667	5.21667	-0.276557	0.97027	0.978675	-	T479_RS20925	MATE family efflux transporter	GO:0006855;GO:0015238;GO:0016021;GO:0015297;GO:0005886	-	COG0534-Na+-driven multidrug efflux pump[V]
T479_RS20145	WP_025220674.1	9.00333	2.28	1.98143	5.96e-05	0.000182442	up	T479_RS20145	N-acetyltransferase	GO:0031248;GO:0006474;GO:0004596;GO:0008080	K03823-ko00440 Phosphonate and phosphinate metabolism	COG1247-Sortase and related acyltransferases[M]
T479_RS20140	WP_024363969.1	402.48	1160.84	-1.52818	1.84e-05	6.17e-05	down	T479_RS20140	fatty acid desaturase	GO:0006633;GO:0016021;GO:0016491;GO:0006629;GO:0005886	K10255-ko02020 Two-component system	COG3239-Fatty acid desaturase[I]
T479_RS01500	WP_025218442.1	1.65	0.566667	1.54189	0.193678	0.264375	-	T479_RS01500	hypothetical protein	-	-	-
T479_RS01505	WP_025218443.1	636.47	6987.58	-3.45663	3.15e-09	1.79e-08	down	T479_RS01505	hypothetical protein	-	-	-
T479_RS22010	WP_024364388.1	77.5867	34.4267	1.17228	1.89e-06	7.41e-06	up	T479_RS22010	23S rRNA (guanosine(2251)-2'-O)-methyltransferase RlmB	GO:0000453;GO:0005829;GO:0008173;GO:0003723;GO:0070039;GO:0006396	-	COG0566-rRNA methylases[J]
T479_RS15340	WP_025220116.1	83.41	88.1633	-0.0799584	0.477855	0.564309	-	T479_RS15340	GTPase ObgE	GO:0005737;GO:0000287;GO:0003924;GO:0042254;GO:0005525	-	COG0536-Predicted GTPase[R]
T479_RS15345	WP_025220117.1	52.88	26.52	0.995641	6.81e-05	0.00020586	-	T479_RS15345	sporulation protein	GO:0000155;GO:0005622	-	-
T479_RS14560	WP_024363031.1	6.78	44.8267	-2.725	2.36e-10	1.52e-09	down	T479_RS14560	rRNA maturation RNase YbeY	GO:0005737;GO:0004521;GO:0004222;GO:0006364;GO:0008270	-	COG0319-Predicted metal-dependent hydrolase[R]
T479_RS22220	WP_024364431.1	3.60667	4.67667	-0.374815	0.751014	0.806825	-	T479_RS22220	LysR family transcriptional regulator	GO:0003700;GO:0006351;GO:0003677	-	COG0583-Transcriptional regulator[K]
T479_RS14290	WP_025219999.1	22.39	270.58	-3.59513	1.06e-08	5.66e-08	down	T479_RS14290	hypothetical protein	-	-	-
T479_RS08405	WP_024363466.1	9.52333	1.88667	2.33563	9.31e-10	5.56e-09	up	T479_RS08405	carbohydrate ABC transporter permease	GO:0022891;GO:0055052;GO:0006810;GO:0001407;GO:0008643;GO:0015794;GO:0005887	-	COG0395-ABC-type sugar transport system, permease component[G]
T479_RS14565	WP_024363032.1	18	86.1767	-2.2593	2.55e-13	2.28e-12	down	T479_RS14565	HD family phosphohydrolase	GO:0016787;GO:0016021;GO:0046872;GO:0005886	-	COG1480-Predicted membrane-associated HD superfamily hydrolase[R]
T479_RS14295	WP_025220000.1	38.52	25.5833	0.590403	0.0186809	0.0344509	-	T479_RS14295	hypothetical protein	GO:0016021	-	-
T479_RS09940	WP_025219435.1	0.546667	0.383333	0.512062	0.574477	0.653166	-	T479_RS09940	IS200/IS605 family transposase	GO:0004803;GO:0006313;GO:0003677	-	COG1943-Transposase and inactivated derivatives[L]
T479_RS15580	WP_025220154.1	0.896667	0.586667	0.612031	0.526501	0.609395	-	T479_RS15580	class I SAM-dependent methyltransferase	GO:0008168	-	-
T479_RS13220	WP_025219886.1	15.6933	1.71667	3.19247	8.07e-22	1.66e-20	up	T479_RS13220	cobyric acid synthase	GO:0009236;GO:0006541;GO:0015420	K02232-ko00860 Porphyrin and chlorophyll metabolism	COG1492-Cobyric acid synthase[H]
T479_RS21630	#N/A	49.82	15.5967	1.67549	0.00194915	0.00445699	up	T479_RS21630	tRNA-Glu	-	-	-
T479_RS09945	WP_025219436.1	0.293333	0.633333	-1.11042	0.450132	0.538808	-	T479_RS09945	TIGR03943 family protein	GO:0016021;GO:0005886	-	COG3689-Predicted membrane protein[S]
T479_RS13225	WP_024361099.1	29.8433	2.59667	3.52268	1.83e-19	3.08e-18	up	T479_RS13225	cob(I)alamin adenolsyltransferase/cobinamide ATP-dependent adenolsyltransferase	GO:0005737;GO:0008817;GO:0009236;GO:0006779;GO:0019250;GO:0005524	K19221-ko00860 Porphyrin and chlorophyll metabolism	COG2109-ATP:corrinoid adenosyltransferase[H]
T479_RS08400	WP_024363465.1	9.46	1.70667	2.47066	2.16e-09	1.24e-08	up	T479_RS08400	sugar ABC transporter permease	GO:0016021;GO:0006810;GO:0005886	-	COG1175-ABC-type sugar transport systems, permease components[G]
T479_RS00965	#N/A	42.8533	5.44667	2.97596	7.74e-05	0.000231368	up	T479_RS00965	tRNA-His	-	-	-
T479_RS19475	WP_025220609.1	201.797	692.453	-1.77881	2.85e-08	1.42e-07	down	T479_RS19475	metal-dependent hydrolase	GO:0016021;GO:0005886	-	-
T479_RS17725	WP_024364850.1	59.7767	5.32667	3.48828	7.01e-22	1.45e-20	up	T479_RS17725	NUDIX domain-containing protein	GO:0016787;GO:0046872;GO:0009611	-	COG1051-ADP-ribose pyrophosphatase[F]
T479_RS22540	WP_024364653.1	78.52	114.783	-0.547781	0.267268	0.349171	-	T479_RS22540	replicative DNA helicase	GO:0005829;GO:1990077;GO:0003677;GO:0003678;GO:0006268;GO:0006269;GO:0005524	K02314-ko04112 Cell cycle - Caulobacter;ko03030 DNA replication	COG0305-Replicative DNA helicase[L]
T479_RS20630	WP_025220717.1	198.323	68.8167	1.52702	9.93e-14	9.3e-13	up	T479_RS20630	cadmium-translocating P-type ATPase	GO:0015297;GO:0046872;GO:0016021;GO:0000166;GO:0030001;GO:0005886;GO:0046686;GO:0008551;GO:0019829;GO:0005524	-	COG2217-Cation transport ATPase[P]
T479_RS00960	#N/A	20.71	0.0001	17.66	1.84e-06	7.21e-06	up	T479_RS00960	tRNA-Trp	-	-	-
T479_RS17720	WP_024364851.1	64.25	30.5467	1.07268	0.000806488	0.00198307	up	T479_RS17720	membrane protein	GO:0016021;GO:0005886	-	-
T479_RS05130	WP_024361991.1	603.41	473.973	0.348333	0.0221934	0.0401044	-	T479_RS05130	DUF503 domain-containing protein	-	-	COG1550-Uncharacterized protein conserved in bacteria[S]
T479_RS01165	WP_025218402.1	13.2233	15.21	-0.201934	0.822111	0.86699	-	T479_RS01165	sensor histidine kinase	GO:0000155;GO:0016021;GO:0005886;GO:0005524;GO:0005622	-	COG2205-Osmosensitive K+ channel histidine kinase[T]
T479_RS05135	WP_025218811.1	838.647	574.22	0.54646	0.0033145	0.00720427	-	T479_RS05135	30S ribosome-binding factor RbfA	GO:0005737;GO:0006364	-	COG0858-Ribosome-binding factor A[J]
T479_RS01160	WP_024360853.1	0.92	0.783333	0.232008	0.557355	0.637061	-	T479_RS01160	DNA-binding response regulator	GO:0005737;GO:0000160;GO:0005622;GO:0006355;GO:0006351;GO:0003677	-	COG0745-Response regulators consisting of a CheY-like receiver domain and a winged-helix DNA-binding domain[TK]
T479_RS20385	#N/A	49.3933	2.40667	4.35921	8.05e-09	4.35e-08	up	T479_RS20385	tRNA-Asp	-	-	-
T479_RS15905	WP_025220198.1	105.117	577.58	-2.45803	2.42e-05	7.97e-05	down	T479_RS15905	hypothetical protein	GO:0016021	-	-
T479_RS20320	WP_024363935.1	2.15333	0.623333	1.7885	0.0260939	0.0462984	-	T479_RS20320	DNA-binding response regulator	GO:0005737;GO:0071555;GO:0000160;GO:0005622;GO:0006355;GO:0046677;GO:0006351;GO:0003677	-	COG0745-Response regulators consisting of a CheY-like receiver domain and a winged-helix DNA-binding domain[TK]
T479_RS20855	WP_025220738.1	40.01	58.2733	-0.542475	0.450551	0.539159	-	T479_RS20855	carboxylesterase	GO:0005737;GO:0016787;GO:0009636;GO:0052689;GO:0002084;GO:0019439;GO:0008474	-	COG0400-Predicted esterase[R]
T479_RS20325	WP_024363934.1	186.357	3834.44	-4.36288	4.82e-51	3.84e-49	down	T479_RS20325	chaperonin GroEL	GO:0005737;GO:0042026;GO:0005524	K04077-ko04940 Type I diabetes mellitus;ko04212 Longevity regulating pathway - worm;ko05152 Tuberculosis;ko03018 RNA degradation;ko05134 Legionellosis	COG0459-Chaperonin GroEL (HSP60 family)[O]
T479_RS15900	WP_081769919.1	13.3633	12.0833	0.145261	0.246948	0.326536	-	T479_RS15900	hypothetical protein	GO:0016740;GO:0016746;GO:0017000;GO:0008152	-	COG0304-3-oxoacyl-(acyl-carrier-protein) synthase[IQ]
T479_RS20850	WP_025220737.1	58.8333	151.297	-1.36267	7.43e-07	3.1e-06	down	T479_RS20850	MMPL family transporter	GO:0016021;GO:0005886	-	COG2409-Predicted drug exporters of the RND superfamily[R]
T479_RS00560	WP_025218344.1	4.1	1.28667	1.67199	0.0270191	0.0478021	-	T479_RS00560	DNA-binding response regulator	GO:0005737;GO:0000160;GO:0005622;GO:0006355;GO:0009405;GO:0006351;GO:0003677	-	COG0745-Response regulators consisting of a CheY-like receiver domain and a winged-helix DNA-binding domain[TK]
T479_RS04660	WP_025218776.1	94.37	61.1933	0.624954	0.00984453	0.0193477	-	T479_RS04660	ribulose-phosphate 3-epimerase	GO:0019323;GO:0005975;GO:0005829;GO:0006098;GO:0009052;GO:0044262;GO:0004750;GO:0046872	K01783-ko00030 Pentose phosphate pathway;ko00710 Carbon fixation in photosynthetic organisms;ko01230 Biosynthesis of amino acids;ko00040 Pentose and glucuronate interconversions;ko01200 Carbon metabolism	COG0036-Pentose-5-phosphate-3-epimerase[G]
T479_RS00565	WP_024360808.1	21.3267	20.91	0.0284654	0.348185	0.435282	-	T479_RS00565	sensor histidine kinase	GO:0000155;GO:0016021;GO:0005622;GO:0009405;GO:0005886;GO:0005524	-	COG5002-Signal transduction histidine kinase[T]
T479_RS04665	WP_025218777.1	57.43	55.0733	0.0604506	0.358082	0.445843	-	T479_RS04665	thiamine diphosphokinase	GO:0009229;GO:0030975;GO:0016301;GO:0004788;GO:0006772;GO:0005524	K00949-ko00730 Thiamine metabolism	COG1564-Thiamine pyrophosphokinase[H]
T479_RS01215	WP_025218405.1	3.82667	3.45	0.149492	0.551379	0.631907	-	T479_RS01215	hypothetical protein	GO:0016021	-	-
T479_RS05245	WP_025218818.1	43.0433	107.93	-1.32623	3.87e-05	0.000122967	down	T479_RS05245	insulinase family protein	GO:0003824;GO:0046872	-	COG0612-Predicted Zn-dependent peptidases[R]
T479_RS01210	WP_025218404.1	12.41	23.0833	-0.895348	0.0308717	0.0539535	-	T479_RS01210	hypothetical protein	GO:0016021	-	-
T479_RS20055	WP_081769930.1	13.2267	72.0767	-2.44608	0.000192779	0.000534422	down	T479_RS20055	ABC transporter ATP-binding protein	GO:0015031;GO:0043213;GO:0016887;GO:0005524	-	COG4152-ABC-type uncharacterized transport system, ATPase component[R]
T479_RS05240	WP_025218817.1	65.4433	56.5967	0.209529	0.0845492	0.128966	-	T479_RS05240	ABC transporter permease	GO:0005215;GO:0016021;GO:0015145;GO:0005886	-	COG1079-Uncharacterized ABC-type transport system, permease component[R]
T479_RS15765	WP_024363200.1	75.4533	177.167	-1.23145	1.29e-05	4.46e-05	down	T479_RS15765	porphobilinogen synthase	GO:0006782;GO:0004655;GO:0046872;GO:0006779	K01698-ko00860 Porphyrin and chlorophyll metabolism	COG0113-Delta-aminolevulinic acid dehydratase[H]
T479_RS13160	WP_036204663.1	48.5333	28.8267	0.751572	0.0142766	0.0270702	-	T479_RS13160	KR domain-containing protein	GO:0016491	-	COG0300-Short-chain dehydrogenases of various substrate specificities[R]
T479_RS00365	WP_025218329.1	5.53	6.24	-0.174267	0.900123	0.928353	-	T479_RS00365	transcription-repair coupling factor	GO:0005737;GO:0000716;GO:0004386;GO:0006355;GO:0003684;GO:0005524	K03723-ko03420 Nucleotide excision repair	COG1197-Transcription-repair coupling factor (superfamily II helicase)[LK]
T479_RS20450	WP_025220701.1	38.7633	138.35	-1.83556	1.06e-11	7.99e-11	down	T479_RS20450	RNA-binding transcriptional accessory protein	GO:0006139;GO:0003676	-	COG2183-Transcriptional accessory protein[K]
T479_RS15760	WP_025220183.1	170.877	405.973	-1.24843	0.000108522	0.000315674	down	T479_RS15760	glutamate-1-semialdehyde-2,1-aminomutase	GO:0005737;GO:0006782;GO:0042286;GO:0030170;GO:0008483	K01845-ko00860 Porphyrin and chlorophyll metabolism	COG0001-Glutamate-1-semialdehyde aminotransferase[H]
T479_RS20455	WP_024361305.1	6.76667	11.2867	-0.738102	0.368211	0.457002	-	T479_RS20455	RNA polymerase sigma factor SigB	GO:0003700;GO:0043620;GO:0016987;GO:0006352;GO:0003677	-	COG1191-DNA-directed RNA polymerase specialized sigma subunit[K]
T479_RS00360	WP_024362594.1	10.68	22.9533	-1.10379	0.141664	0.202149	-	T479_RS00360	DUF2757 domain-containing protein	GO:0005737;GO:0030435;GO:0006355;GO:0006351;GO:0046872;GO:0010468	-	-
T479_RS01185	WP_025218403.1	46.2567	24.2633	0.930884	0.000250493	0.000681695	-	T479_RS01185	MFS transporter	GO:0016021;GO:0055085;GO:0005886	-	-
T479_RS14365	WP_024362990.1	19.0533	30.3	-0.669274	0.199237	0.271018	-	T479_RS14365	DNA-binding response regulator	GO:0005737;GO:0040007;GO:0000160;GO:0005622;GO:0006355;GO:0006351;GO:0003677	K07667-ko02024 Quorum sensing;ko02020 Two-component system	COG0745-Response regulators consisting of a CheY-like receiver domain and a winged-helix DNA-binding domain[TK]
T479_RS01180	WP_024360857.1	67.1267	41.9333	0.678788	0.00015407	0.00043552	-	T479_RS01180	TetR/AcrR family transcriptional regulator	GO:0003700;GO:0006355;GO:0006351;GO:0003677	-	COG1309-Transcriptional regulator[K]
T479_RS14360	WP_025220007.1	8.94	12.1867	-0.446957	0.530342	0.613345	-	T479_RS14360	sensor histidine kinase KdpD	GO:0000155;GO:0016021;GO:0005886;GO:0005524;GO:0005622	K07646-ko02020 Two-component system	COG2205-Osmosensitive K+ channel histidine kinase[T]
T479_RS21110	WP_025220761.1	3.47333	4.97333	-0.517892	0.702894	0.766384	-	T479_RS21110	isoprenylcysteine carboxyl methyltransferase	GO:0016021;GO:0004671;GO:0005886	-	COG1755-Uncharacterized protein conserved in bacteria[S]
T479_RS23395	WP_081769932.1	2.50333	3.48	-0.475237	0.820898	0.86656	-	T479_RS23395	hypothetical protein	-	-	-
T479_RS09385	WP_025219353.1	0.84	0.36	1.22239	0.275312	0.357781	-	T479_RS09385	hypothetical protein	-	-	-
T479_RS19925	WP_024364468.1	12.43	21.1367	-0.765922	0.0785343	0.121047	-	T479_RS19925	DUF3048 domain-containing protein	GO:0005886	-	-
T479_RS05395	WP_024361941.1	7.64667	14.09	-0.881769	0.0452423	0.0751685	-	T479_RS05395	histidinol-phosphatase	GO:0000105;GO:0004401	-	-
T479_RS14165	WP_024361295.1	77.7267	202.02	-1.37802	2.08e-06	8.07e-06	down	T479_RS14165	flavodoxin-dependent (E)-4-hydroxy-3-methylbut-2-enyl-diphosphate synthase	GO:0005506;GO:0016114;GO:0019288;GO:0046429;GO:0051539	K03526-ko00900 Terpenoid backbone biosynthesis	COG0821-Enzyme involved in the deoxyxylulose pathway of isoprenoid biosynthesis[I]
T479_RS20050	WP_025220667.1	137.9	65.01	1.08489	4.03e-09	2.27e-08	up	T479_RS20050	MoxR family ATPase	GO:0016887;GO:0005524	-	COG0714-MoxR-like ATPases[R]
T479_RS14160	WP_024361294.1	0.513333	4.87667	-3.24793	0.00537984	0.0111478	-	T479_RS14160	hypothetical protein	-	-	-
T479_RS05390	WP_025218832.1	1.79333	3.65667	-1.02789	0.192986	0.263597	-	T479_RS05390	DeoR/GlpR transcriptional regulator	GO:0003700;GO:0005622;GO:0006351;GO:0003677	-	COG1349-Transcriptional regulators of sugar metabolism[KG]
T479_RS20195	WP_038509973.1	2.18333	0.43	2.34412	6.14e-05	0.000187405	-	T479_RS20195	hypothetical protein	GO:0003824	-	COG1379-Uncharacterized conserved protein[S]
T479_RS04865	WP_024362040.1	88.11	242.93	-1.46316	1.93e-06	7.56e-06	down	T479_RS04865	GTP-sensing pleiotropic transcriptional regulator CodY	GO:0005737;GO:0003700;GO:0045892;GO:0006351;GO:0003677;GO:0005525	-	COG4465-Pleiotropic transcriptional repressor[K]
T479_RS21895	WP_024364370.1	4063.57	2319.33	0.809038	0.00832018	0.0165941	-	T479_RS21895	50S ribosomal protein L3	GO:0003735;GO:0019843;GO:0005840;GO:0006412	K02906-ko03010 Ribosome	COG0087-Ribosomal protein L3[J]
T479_RS04715	WP_024362069.1	54.7933	57.13	-0.0602482	0.446177	0.534816	-	T479_RS04715	L-serine ammonia-lyase, iron-sulfur-dependent, subunit alpha	GO:0046872;GO:0003941;GO:0051539;GO:0006094	K01752-ko00260 Glycine, serine and threonine metabolism;ko01230 Biosynthesis of amino acids;ko01200 Carbon metabolism;ko00270 Cysteine and methionine metabolism	COG1760-L-serine deaminase[E]
T479_RS04860	WP_024362041.1	28.1567	37.14	-0.399497	0.629968	0.703813	-	T479_RS04860	ATP-dependent protease ATPase subunit HslU	GO:0043335;GO:0016887;GO:0070011;GO:0009376;GO:0005524	-	COG1220-ATP-dependent protease HslVU (ClpYQ), ATPase subunit[O]
T479_RS15200	WP_025220100.1	6.12333	26.9667	-2.13879	1.65e-06	6.52e-06	down	T479_RS15200	MarR family transcriptional regulator	GO:0003700;GO:0006351;GO:0003677	-	COG1846-Transcriptional regulators[K]
T479_RS04710	WP_024362070.1	57.55	32.2333	0.836263	4.61e-05	0.00014414	-	T479_RS04710	L-serine ammonia-lyase, iron-sulfur-dependent, subunit beta	GO:0046872;GO:0003941;GO:0016597;GO:0051539;GO:0006094	K01752-ko00260 Glycine, serine and threonine metabolism;ko01230 Biosynthesis of amino acids;ko01200 Carbon metabolism;ko00270 Cysteine and methionine metabolism	COG1760-L-serine deaminase[E]
T479_RS12670	#N/A	4.28667	7.42	-0.791563	0.493773	0.578507	-	T479_RS12670	hypothetical protein	-	-	-
T479_RS05625	WP_025218857.1	20.1	1.92	3.38802	1.09e-19	1.88e-18	up	T479_RS05625	metallophosphoesterase	GO:0016787;GO:0046872	-	COG1408-Predicted phosphohydrolases[R]
T479_RS09890	WP_081769949.1	9.09333	10.76	-0.242797	0.956994	0.968915	-	T479_RS09890	RNA methyltransferase	GO:0005737;GO:0008168;GO:0000049;GO:0004809	-	COG1041-Predicted DNA modification methylase[L]
T479_RS05620	WP_024361563.1	39.58	202.92	-2.35807	2e-17	2.66e-16	down	T479_RS05620	hypothetical protein	-	-	-
T479_RS09895	WP_025219427.1	20.5433	62.39	-1.60264	6.23e-06	2.24e-05	down	T479_RS09895	tRNA-binding protein	GO:0005737;GO:0015031;GO:0000049	-	COG0073-EMAP domain[R]
T479_RS10195	WP_025219469.1	74.9833	10.53	2.83206	4.9e-21	9.47e-20	up	T479_RS10195	ABC transporter permease	GO:0016021;GO:0006810;GO:0009229;GO:0005886	-	COG0600-ABC-type nitrate/sulfonate/bicarbonate transport system, permease component[P]
T479_RS10625	WP_025219526.1	5.38333	2.79667	0.944791	0.0039671	0.00848153	-	T479_RS10625	LytR family transcriptional regulator	GO:0006355;GO:0016021;GO:0006351;GO:0005886	-	COG1316-Transcriptional regulator[K]
T479_RS03725	WP_024362263.1	271.27	941.517	-1.79526	7.79e-06	2.77e-05	down	T479_RS03725	CPBP family intramembrane metalloprotease	GO:0008233;GO:0016021	-	-
T479_RS10190	WP_024361781.1	34.8933	4.54667	2.94007	2.91e-09	1.66e-08	up	T479_RS10190	thiamine-binding protein	-	-	COG0011-Uncharacterized conserved protein[S]
T479_RS03720	WP_025218703.1	174.947	1082.49	-2.62937	1.03e-13	9.67e-13	down	T479_RS03720	hypothetical protein	-	-	-
T479_RS10620	WP_024361686.1	70.8467	342.413	-2.27297	1.12e-16	1.4e-15	down	T479_RS10620	AI-2E family transporter	GO:0016021;GO:0005886	-	COG0628-Predicted permease[R]
T479_RS15955	WP_024363234.1	10.4033	2.54	2.03415	5.14e-06	1.87e-05	up	T479_RS15955	hypothetical protein	GO:0016021	-	-
T479_RS09365	WP_025219349.1	5.41333	10.3533	-0.935506	0.168513	0.235547	-	T479_RS09365	hypothetical protein	-	-	-
T479_RS09360	WP_025219348.1	3.29	7.40667	-1.17074	0.107556	0.158487	-	T479_RS09360	hypothetical protein	-	-	-
T479_RS05405	WP_024361939.1	16.02	40.49	-1.33769	0.00356432	0.00769678	down	T479_RS05405	hypothetical protein	-	-	COG4550-Predicted membrane protein[S]
T479_RS01985	WP_024362764.1	9.65	2.16333	2.15727	6.9e-10	4.2e-09	up	T479_RS01985	EamA/RhaT family transporter	GO:0016021;GO:0006810;GO:0005886	-	-
T479_RS19230	WP_025220588.1	0.0001	0.0001	0	1	1	-	T479_RS19230	hypothetical protein	-	-	-
T479_RS00100	WP_025218315.1	13.49	16.4167	-0.283271	0.945242	0.960401	-	T479_RS00100	pyridoxal 5'-phosphate synthase glutaminase subunit PdxT	GO:0036381;GO:0004359;GO:0006543;GO:0016740;GO:0042823;GO:0042819	K08681-ko00750 Vitamin B6 metabolism	COG0311-Predicted glutamine amidotransferase involved in pyridoxine biosynthesis[H]
T479_RS01980	WP_025218514.1	37.0133	150.423	-2.02291	7.38e-11	5.17e-10	down	T479_RS01980	bifunctional diguanylate cyclase/phosphodiesterase	GO:0000155;GO:0016021;GO:0005886;GO:0005622	-	COG2200-FOG: EAL domain[T]
T479_RS05400	WP_025218833.1	25.54	34.87	-0.449228	0.449033	0.53794	-	T479_RS05400	tRNA (N6-isopentenyl adenosine(37)-C2)-methylthiotransferase MiaB	GO:0005737;GO:0006400;GO:0005506;GO:0016740;GO:0051539	-	COG0621-2-methylthioadenine synthetase[J]
T479_RS00105	WP_025218316.1	111.517	78.7867	0.501236	0.0767492	0.118503	-	T479_RS00105	serine--tRNA ligase	GO:0005737;GO:0006434;GO:0016260;GO:0097056;GO:0004828;GO:0005524	K01875-ko00970 Aminoacyl-tRNA biosynthesis	COG0172-Seryl-tRNA synthetase[J]
T479_RS22015	WP_024364389.1	103.54	41.8767	1.30597	5.09e-05	0.000157953	up	T479_RS22015	ribonuclease III	GO:0004525;GO:0005737;GO:0006364;GO:0019843	-	COG1939-Uncharacterized protein conserved in bacteria[S]
T479_RS13405	WP_025219903.1	50.6833	6.9	2.87684	5.57e-15	5.92e-14	up	T479_RS13405	hypothetical protein	GO:0016021;GO:0005886	-	-
T479_RS20335	WP_024363932.1	101.403	193.697	-0.933694	0.00752469	0.0151478	-	T479_RS20335	CPBP family intramembrane metalloprotease	GO:0008233;GO:0016021;GO:0005886	-	-
T479_RS00290	WP_024362582.1	343.267	13.41	4.67795	3.11e-65	4.05e-63	up	T479_RS00290	TatD family deoxyribonuclease	GO:0004536;GO:0016888;GO:0046872;GO:0006308	-	COG0084-Mg-dependent DNase[L]
T479_RS00295	WP_024362583.1	1016.58	38.9267	4.70682	5.79e-94	1.78e-91	up	T479_RS00295	DUF348 domain-containing protein	GO:0009254;GO:0016021;GO:0019867;GO:0004553	-	COG3583-Uncharacterized protein conserved in bacteria[S]
T479_RS22225	WP_029747416.1	20.36	7.18667	1.50234	5.96e-08	2.82e-07	up	T479_RS22225	LysR family transcriptional regulator	GO:0003700;GO:0006351;GO:0003677	-	COG0583-Transcriptional regulator[K]
T479_RS19855	WP_025220650.1	18.66	53.48	-1.51905	8.57e-05	0.000254741	down	T479_RS19855	hypothetical protein	-	-	-
T479_RS17790	WP_024364841.1	22.4467	44.5567	-0.98914	0.0478638	0.0787914	-	T479_RS17790	NifU family protein	GO:0005506;GO:0009399;GO:0051536;GO:0016226	-	COG0694-Thioredoxin-like proteins and domains[O]
T479_RS19850	WP_025220649.1	16.8933	32.62	-0.949303	0.0220508	0.0399138	-	T479_RS19850	hypothetical protein	-	-	-
T479_RS09760	WP_025219407.1	4.41667	2.88333	0.61522	0.067391	0.105956	-	T479_RS09760	ABC transporter ATP-binding protein	GO:0006810;GO:0016887;GO:0005524	-	COG4555-ABC-type Na+ transport system, ATPase component[CP]
T479_RS09090	WP_025219312.1	0.446667	0.273333	0.708537	0.573685	0.652437	-	T479_RS09090	hypothetical protein	GO:0016021	-	-
T479_RS13030	WP_025219863.1	1.99333	55.9067	-4.80977	7.64e-30	2.4e-28	down	T479_RS13030	GTP-binding protein	GO:0016021;GO:0005886;GO:0003924;GO:0008289;GO:0005525	-	-
T479_RS09765	WP_025219408.1	1.63	0.07	4.54137	0.00268199	0.00592513	-	T479_RS09765	MarR family transcriptional regulator	GO:0005737;GO:0044212;GO:0003700;GO:0006355;GO:0006351;GO:0003677	-	COG1846-Transcriptional regulators[K]
T479_RS09095	WP_025219313.1	0.07	0.216667	-1.63005	0.697286	1	-	T479_RS09095	hypothetical protein	GO:0016021	-	-
T479_RS03920	WP_024362223.1	166.873	31.33	2.41314	1.97e-19	3.26e-18	up	T479_RS03920	XRE family transcriptional regulator	GO:0006355;GO:0006351;GO:0043565	-	COG1396-Predicted transcriptional regulators[K]
T479_RS10530	WP_025219513.1	0.16	0.24	-0.584963	0.800754	0.850924	-	T479_RS10530	CoA-binding protein	GO:0016021;GO:0046872;GO:0048037;GO:0005524;GO:0043758	K01905-ko00620 Pyruvate metabolism;ko00010 Glycolysis / Gluconeogenesis;ko00640 Propanoate metabolism	COG1042-Acyl-CoA synthetase (NDP forming)[C]
T479_RS03925	WP_025218725.1	267.203	458.537	-0.779099	0.0331644	0.0573093	-	T479_RS03925	peroxiredoxin	GO:0016209;GO:0051920;GO:0016491	K03386-ko04214 Apoptosis - fly	COG0450-Peroxiredoxin[O]
T479_RS03850	WP_025218717.1	121.107	38.4167	1.65647	7.98e-06	2.83e-05	up	T479_RS03850	hypothetical protein	GO:0016021	-	-
T479_RS04285	WP_024362153.1	2.11333	3.31333	-0.648763	0.486568	0.571748	-	T479_RS04285	enoyl-CoA hydratase/isomerase family protein	GO:0003824;GO:0016829;GO:0019605;GO:0008152	K18426-ko00640 Propanoate metabolism	COG1024-Enoyl-CoA hydratase/carnithine racemase[I]
T479_RS03580	WP_025218690.1	12.67	9.63667	0.39481	0.0636277	0.100924	-	T479_RS03580	SrtB family sortase	-	-	COG4509-Uncharacterized protein conserved in bacteria[S]
T479_RS10440	WP_025219501.1	14.2633	29.0533	-1.02639	0.04556	0.0756057	-	T479_RS10440	arsenical resistance operon transcriptional repressor ArsD	GO:0046685;GO:0045892;GO:0006351;GO:0003677	-	-
T479_RS04280	WP_010858320.1	248.933	329.69	-0.405351	0.671733	0.739163	-	T479_RS04280	50S ribosomal protein L32	GO:0003735;GO:0015934;GO:0006412	K02911-ko03010 Ribosome	COG0333-Ribosomal protein L32[J]
T479_RS03855	WP_024362236.1	230.29	73.0967	1.65557	0.000285143	0.000767747	up	T479_RS03855	ABC transporter ATP-binding protein	GO:0006810;GO:0016887;GO:0005524	-	COG4555-ABC-type Na+ transport system, ATPase component[CP]
T479_RS10445	WP_025219502.1	8.46	17.17	-1.02116	0.087271	0.132428	-	T479_RS10445	arsenate reductase (thioredoxin)	GO:0004725;GO:0046685;GO:0030612	-	COG0394-Protein-tyrosine-phosphatase[T]
T479_RS03585	WP_024362561.1	178.813	29.8567	2.58233	1.58e-08	8.22e-08	up	T479_RS03585	polyisoprenoid-binding protein	-	-	COG2353-Uncharacterized conserved protein[S]
T479_RS20190	WP_025220678.1	25.0133	56.0933	-1.16513	0.000326452	0.00086705	down	T479_RS20190	N-acetylmuramoyl-L-alanine amidase	GO:0005975;GO:0005618;GO:0051060;GO:0004556;GO:0005576;GO:2001070;GO:0046872	-	-
T479_RS02520	WP_024362866.1	5.13667	8.71667	-0.762944	0.17104	0.238211	-	T479_RS02520	ABC transporter substrate-binding protein	GO:0036094;GO:0006810;GO:0030288;GO:0005886	K02016-ko02010 ABC transporters	COG0614-ABC-type Fe3+-hydroxamate transport system, periplasmic component[P]
T479_RS02525	WP_024362867.1	16.7567	22.5367	-0.427539	0.600794	0.676483	-	T479_RS02525	iron ABC transporter permease	GO:0005215;GO:0016021;GO:0005886	K02015-ko02010 ABC transporters	COG4139-ABC-type cobalamin transport system, permease component[H]
T479_RS03030	WP_025218625.1	3.86333	6.67667	-0.789282	0.375577	0.464805	-	T479_RS03030	TetR/AcrR family transcriptional regulator	GO:0003700;GO:0006355;GO:0006351;GO:0003677	-	COG1309-Transcriptional regulator[K]
T479_RS16510	WP_025220284.1	194.62	62.39	1.64127	8.69e-05	0.000258084	up	T479_RS16510	hypothetical protein	-	-	-
T479_RS03035	WP_025218626.1	55.2233	177.84	-1.68723	1.46e-05	5.01e-05	down	T479_RS03035	peptidase S41	GO:0008236	-	COG0793-Periplasmic protease[M]
T479_RS23315	WP_080653334.1	632.03	1460.19	-1.20809	0.0167072	0.031239	down	T479_RS23315	putative motility protein	-	-	-
T479_RS00740	WP_024360776.1	40.4133	34.95	0.209539	0.243855	0.322841	-	T479_RS00740	amino acid ABC transporter permease	GO:0005215;GO:0016021;GO:0015171;GO:0005886	-	COG0765-ABC-type amino acid transport system, permease component[E]
T479_RS04040	WP_024362200.1	39.2433	32.3133	0.280318	0.0437488	0.0730645	-	T479_RS04040	LrgB family protein	GO:0016021;GO:0005886	-	COG1346-Putative effector of murein hydrolase[M]
T479_RS18080	WP_038509917.1	14.6233	17.9033	-0.291956	0.972995	0.980647	-	T479_RS18080	tryptophan-rich sensory protein	GO:0016021	-	-
T479_RS00745	WP_024360775.1	24.8467	42.2333	-0.76533	0.150252	0.212713	-	T479_RS00745	amino acid ABC transporter ATP-binding protein	GO:0015424;GO:0005524;GO:0005886	-	COG1126-ABC-type polar amino acid transport system, ATPase component[E]
T479_RS12520	WP_038509739.1	25.98	12.9933	0.99963	0.0012919	0.00304958	-	T479_RS12520	pyridoxal phosphate-dependent class II aminotransferase	GO:0009236;GO:0008483;GO:0009058;GO:0030170;GO:0048472	K04720-ko00860 Porphyrin and chlorophyll metabolism	COG0079-Histidinol-phosphate/aromatic aminotransferase and cobyric acid decarboxylase[E]
T479_RS18085	WP_081769965.1	14.5867	11.54	0.338007	0.0634811	0.100728	-	T479_RS18085	chemotaxis protein	GO:0019825;GO:0006935;GO:0020037;GO:0009454;GO:0016020;GO:0007165;GO:0004871;GO:0046872	-	COG0840-Methyl-accepting chemotaxis protein[NT]
T479_RS00030	WP_024364623.1	471.753	220.637	1.09636	1.3e-07	6.03e-07	up	T479_RS00030	DNA gyrase subunit A	GO:0005737;GO:0009330;GO:0006268;GO:0009295;GO:0006265;GO:0006261;GO:0003677;GO:0007059;GO:0005694;GO:0003918;GO:0005524	-	COG0188-Type IIA topoisomerase (DNA gyrase/topo II, topoisomerase IV), A subunit[L]
T479_RS16515	WP_052599615.1	169.06	133.677	0.338788	0.190992	0.261703	-	T479_RS16515	hypothetical protein	-	-	-
T479_RS11260	WP_024364121.1	18.7067	119.443	-2.6747	1.03e-17	1.41e-16	down	T479_RS11260	peptide-methionine (S)-S-oxide reductase	GO:0008113;GO:0006979;GO:0006464;GO:0030091	-	COG0225-Peptide methionine sulfoxide reductase[O]
T479_RS00585	WP_024360805.1	1.65333	0.783333	1.07768	0.425606	0.514958	-	T479_RS00585	hypothetical protein	GO:0006355;GO:0046872;GO:0003677	-	COG1937-Uncharacterized protein conserved in bacteria[S]
T479_RS18310	WP_025220471.1	1.99333	6.10333	-1.61441	0.0386189	0.0655516	-	T479_RS18310	hypothetical protein	-	-	-
T479_RS11265	WP_024364120.1	6.61333	46.3233	-2.80829	2.67e-12	2.16e-11	down	T479_RS11265	DUF2140 domain-containing protein	GO:0016021	-	COG4698-Uncharacterized protein conserved in bacteria[S]
T479_RS18315	WP_052599621.1	3.93667	21.34	-2.43851	2.04e-06	7.92e-06	down	T479_RS18315	hypothetical protein	-	-	-
T479_RS00580	WP_029747046.1	2.98333	0.25	3.57693	0.00022898	0.000628309	-	T479_RS00580	glycosyltransferase family 2 protein	GO:0016021;GO:0004166;GO:0045232;GO:0006491;GO:0005886	-	-
T479_RS04915	WP_025218793.1	16.9767	51.61	-1.6041	0.00226162	0.00509842	down	T479_RS04915	flagellar hook-length control protein FliK	-	-	-
T479_RS22665	WP_024364629.1	403.747	144.61	1.48128	0.00121998	0.00289889	up	T479_RS22665	ribonuclease P protein component	GO:0001682;GO:0000049;GO:0004526	-	COG0594-RNase P protein component[J]
T479_RS04445	WP_024362121.1	2.31333	0.633333	1.86894	0.0133497	0.0254435	-	T479_RS04445	lipoprotein signal peptidase	GO:0016021;GO:0004190;GO:0005886	K03101-ko03060 Protein export	COG0597-Lipoprotein signal peptidase[MU]
T479_RS04910	WP_024362032.1	6.01	7.53667	-0.326562	0.814378	0.861577	-	T479_RS04910	hypothetical protein	GO:0044781;GO:0016021	-	COG3334-Uncharacterized conserved protein[S]
T479_RS04440	WP_024362122.1	1.87	2.25333	-0.269022	0.928814	0.949758	-	T479_RS04440	cation acetate symporter	GO:0015293;GO:0043879;GO:0005215;GO:0016021;GO:0015123;GO:0006814;GO:0005887;GO:0055085	-	COG4147-Predicted symporter[R]
T479_RS11000	WP_025219573.1	0.0001	0.223333	-11.125	0.534614	1	-	T479_RS11000	cupin domain-containing protein	GO:0005618;GO:0030145;GO:0033609;GO:0048046;GO:0045735;GO:0046564	-	-
T479_RS02290	WP_025218553.1	0.863333	0.0866667	3.31637	0.000968454	0.00234783	-	T479_RS02290	hypothetical protein	GO:0005576	-	-
T479_RS18530	WP_024363887.1	168.16	69.6933	1.27074	2.76e-07	1.23e-06	up	T479_RS18530	ATP phosphoribosyltransferase regulatory subunit	GO:0005737;GO:0000105;GO:0004812;GO:0016757;GO:0006418	K02502-ko01230 Biosynthesis of amino acids;ko00340 Histidine metabolism	COG3705-ATP phosphoribosyltransferase involved in histidine biosynthesis[E]
T479_RS02295	WP_025218554.1	31.46	20.0967	0.646562	0.0273393	0.0483092	-	T479_RS02295	threonine dehydratase	GO:0005737;GO:0006566;GO:0004794;GO:0030170;GO:0009097	K01754-ko00260 Glycine, serine and threonine metabolism;ko01230 Biosynthesis of amino acids;ko01200 Carbon metabolism;ko00290 Valine, leucine and isoleucine biosynthesis	COG1171-Threonine dehydratase[E]
T479_RS11005	WP_024364808.1	6.54333	3.10333	1.07621	0.00360839	0.00776973	up	T479_RS11005	carbamate kinase	GO:0005829;GO:0008804;GO:0006525;GO:0019546	K00926-ko00230 Purine metabolism;ko00220 Arginine biosynthesis;ko01200 Carbon metabolism;ko00910 Nitrogen metabolism	COG0549-Carbamate kinase[E]
T479_RS18535	WP_024363886.1	48.1567	64.3733	-0.418728	0.612621	0.688001	-	T479_RS18535	acyltransferase	GO:0016740;GO:0016746	-	COG0110-Acetyltransferase (isoleucine patch superfamily)[R]
T479_RS22405	WP_025220888.1	13.19	12.74	0.0500793	0.295152	0.379216	-	T479_RS22405	sensor histidine kinase	GO:0000155;GO:0016021;GO:0005886;GO:0005524;GO:0005622	K07718-ko02020 Two-component system	COG2972-Predicted signal transduction protein with a C-terminal ATPase domain[T]
T479_RS09525	WP_025219374.1	4.56333	3.67	0.314308	0.275752	0.358245	-	T479_RS09525	hypothetical protein	-	-	-
T479_RS12570	WP_025219806.1	2.89333	2.04	0.504163	0.38415	0.472966	-	T479_RS12570	PHP domain-containing protein	GO:0003887;GO:0016787;GO:0046872;GO:0006260;GO:0003677	-	COG0613-Predicted metal-dependent phosphoesterases (PHP family)[R]
T479_RS02985	WP_024362445.1	354.93	81.9633	2.11448	1.54e-12	1.29e-11	up	T479_RS02985	peptidase	GO:0005618;GO:0016787;GO:0005576	-	COG0791-Cell wall-associated hydrolases (invasion-associated proteins)[M]
T479_RS08380	WP_025219217.1	6.59	12.1067	-0.877451	0.0638225	0.101121	-	T479_RS08380	ABC transporter ATP-binding protein	GO:0015774;GO:0006810;GO:0016887;GO:0005524;GO:0005886	K10112-ko02010 ABC transporters	COG3839-ABC-type sugar transport systems, ATPase components[G]
T479_RS02455	WP_038509384.1	0.196667	3.96667	-4.3341	0.000977309	0.00236797	-	T479_RS02455	6-carboxyhexanoate--CoA ligase	GO:0000287;GO:0009102;GO:0005524;GO:0042410	K01906-ko00780 Biotin metabolism	COG1424-Pimeloyl-CoA synthetase[H]
T479_RS08385	WP_025219218.1	1.27667	1.89333	-0.568547	0.728548	0.788589	-	T479_RS08385	hypothetical protein	GO:0003677	-	COG2508-Regulator of polyketide synthase expression[TQ]
T479_RS02980	WP_025218618.1	1.50667	4.28333	-1.50737	0.0852549	0.129762	-	T479_RS02980	hypothetical protein	-	-	-
T479_RS02450	WP_024362855.1	0.416667	10.0833	-4.59694	3.14e-06	1.18e-05	down	T479_RS02450	protein BioX	GO:0016021;GO:0009102;GO:0005886	-	-
T479_RS03455	WP_025218676.1	6.52333	3.28	0.991914	0.0207303	0.0377137	-	T479_RS03455	CYTH domain-containing protein	GO:0016787	-	COG4116-Uncharacterized protein conserved in bacteria[S]
T479_RS10845	WP_025219551.1	399.983	2011.24	-2.33007	5.44e-10	3.36e-09	down	T479_RS10845	toxic anion resistance protein	-	-	COG3853-Uncharacterized protein involved in tellurite resistance[P]
T479_RS03105	WP_024362469.1	92.1967	62.1833	0.568187	0.07708	0.118933	-	T479_RS03105	membrane protein	GO:0044781	-	-
T479_RS03450	WP_025218675.1	102.83	306.223	-1.57432	4.77e-08	2.29e-07	down	T479_RS03450	lytic transglycosylase domain-containing protein	GO:0016829;GO:0016020;GO:0000270;GO:0008933	-	COG0741-Soluble lytic murein transglycosylase and related regulatory proteins (some contain LysM/invasin domains)[M]
T479_RS03100	WP_025218632.1	30.47	4.37333	2.80058	3.21e-12	2.57e-11	up	T479_RS03100	ComF family protein	GO:0030420	-	COG1040-Predicted amidophosphoribosyltransferases[R]
T479_RS10840	WP_024361642.1	114.817	562.997	-2.29379	1.04e-07	4.84e-07	down	T479_RS10840	hypothetical protein	GO:0016787;GO:0016021	-	COG4915-5-bromo-4-chloroindolyl phosphate hydrolysis protein[R]
T479_RS00635	WP_024360796.1	32.7533	44.85	-0.453466	0.498786	0.582442	-	T479_RS00635	N-acetyltransferase	GO:0008080	-	COG0456-Acetyltransferases[R]
T479_RS08410	WP_024363467.1	2.59	1.10333	1.23108	0.0354568	0.0608557	-	T479_RS08410	putative N-acetylmannosamine-6-phosphate 2-epimerase	GO:0047465;GO:0019262;GO:0005975;GO:0006051	K01788-ko00520 Amino sugar and nucleotide sugar metabolism	COG3010-Putative N-acetylmannosamine-6-phosphate epimerase[G]
T479_RS08145	WP_024363415.1	42.4367	59.11	-0.478091	0.668646	0.737085	-	T479_RS08145	hypothetical protein	GO:0016021	-	-
T479_RS08415	WP_025219221.1	2.72	0.546667	2.31487	0.000196229	0.000543287	-	T479_RS08415	ROK family protein	-	K00845-ko00500 Starch and sucrose metabolism;ko00520 Amino sugar and nucleotide sugar metabolism;ko00010 Glycolysis / Gluconeogenesis;ko01200 Carbon metabolism;ko00052 Galactose metabolism;ko00521 Streptomycin biosynthesis;ko00524 Neomycin, kanamycin and gentamicin biosynthesis	COG1940-Transcriptional regulator/sugar kinase[KG]
T479_RS00630	WP_025218354.1	203.463	241.777	-0.248906	0.976928	0.983722	-	T479_RS00630	EamA/RhaT family transporter	GO:0016021	-	-
T479_RS08140	WP_025219184.1	13.9633	12.4633	0.163953	0.27185	0.354351	-	T479_RS08140	alanine--glyoxylate aminotransferase family protein	GO:0008483;GO:0004760	-	COG0075-Serine-pyruvate aminotransferase/archaeal aspartate aminotransferase[E]
T479_RS16665	WP_025220301.1	30.6533	88.1467	-1.52386	0.00100188	0.00242205	down	T479_RS16665	protease modulator HflC	GO:0016021;GO:0052547	-	COG0330-Membrane protease subunits, stomatin/prohibitin homologs[O]
T479_RS23000	WP_025220465.1	2.69	6.77333	-1.33226	0.0170361	0.0317988	down	T479_RS23000	hypothetical protein	-	-	COG2333-Predicted hydrolase (metallo-beta-lactamase superfamily)[R]
T479_RS23005	WP_025220475.1	6.06	17.42	-1.52335	4.43e-05	0.000138959	down	T479_RS23005	hypothetical protein	GO:0009307;GO:0003924;GO:0006308;GO:0015666;GO:0016887;GO:0003677;GO:0005524;GO:0005525	-	COG1401-GTPase subunit of restriction endonuclease[V]
T479_RS16660	WP_025220300.1	9.41667	0.986667	3.25458	3.38e-08	1.67e-07	up	T479_RS16660	hypothetical protein	GO:0016021	-	-
T479_RS18405	WP_025220486.1	3133.87	10364.2	-1.72559	9.04e-11	6.23e-10	down	T479_RS18405	type I glyceraldehyde-3-phosphate dehydrogenase	GO:0005737;GO:0004365;GO:0051287;GO:0016620;GO:0006006;GO:0006096;GO:0050661	K00134-ko00710 Carbon fixation in photosynthetic organisms;ko00010 Glycolysis / Gluconeogenesis;ko04066 HIF-1 signaling pathway;ko01230 Biosynthesis of amino acids;ko01200 Carbon metabolism;ko05010 Alzheimer's disease	COG0057-Glyceraldehyde-3-phosphate dehydrogenase/erythrose-4-phosphate dehydrogenase[G]
T479_RS11465	WP_024364083.1	15.8633	2.37333	2.74071	1.87e-07	8.56e-07	up	T479_RS11465	hypothetical protein	GO:0016021	-	-
T479_RS11460	WP_025219623.1	78.89	73.3067	0.105898	0.217489	0.29252	-	T479_RS11460	GNAT family N-acetyltransferase	GO:0031248;GO:0006474;GO:0004596;GO:0008080	-	-
T479_RS18400	WP_025220485.1	34.8267	62.32	-0.839503	0.042201	0.0709333	-	T479_RS18400	phosphoglycerate kinase	GO:0005737;GO:0004618;GO:0006096;GO:0005524	K00927-ko00010 Glycolysis / Gluconeogenesis;ko01230 Biosynthesis of amino acids;ko01200 Carbon metabolism;ko00710 Carbon fixation in photosynthetic organisms	COG0126-3-phosphoglycerate kinase[G]
T479_RS10995	WP_025219572.1	64.7933	26.3933	1.29567	0.000701217	0.00174997	up	T479_RS10995	alpha/beta hydrolase	GO:0004177	K01259-ko00330 Arginine and proline metabolism	COG0596-Predicted hydrolases or acyltransferases (alpha/beta hydrolase superfamily)[R]
T479_RS19770	WP_024364492.1	1.98333	3.25667	-0.715469	0.263646	0.345328	-	T479_RS19770	methyl-accepting chemotaxis protein	GO:0016021;GO:0006935;GO:0004871;GO:0005886	K05874-ko02020 Two-component system;ko02030 Bacterial chemotaxis	COG0840-Methyl-accepting chemotaxis protein[NT]
T479_RS02850	WP_025218595.1	1614.23	3986.89	-1.30442	0.00197963	0.00451709	down	T479_RS02850	S-layer homology domain-containing protein	GO:0005618;GO:0005576;GO:0030115	-	-
T479_RS15015	WP_024363117.1	232.43	454.07	-0.966118	0.0150483	0.0284084	-	T479_RS15015	IreB family regulatory phosphoprotein	-	-	COG4472-Uncharacterized protein conserved in bacteria[S]
T479_RS16445	WP_038509874.1	9.78	21.62	-1.14446	0.00368764	0.00791943	down	T479_RS16445	GGDEF domain-containing protein	GO:0005737;GO:0052621;GO:0000160;GO:0030154;GO:0004871;GO:0046872;GO:0007049;GO:0005525	K11444-ko02020 Two-component system	COG3706-Response regulator containing a CheY-like receiver domain and a GGDEF domain[T]
T479_RS09135	WP_081769947.1	6.35	7.87	-0.309607	0.926811	0.948385	-	T479_RS09135	class I SAM-dependent methyltransferase	GO:0005737;GO:0008168;GO:0032259;GO:0008757	-	COG2226-Methylase involved in ubiquinone/menaquinone biosynthesis[H]
T479_RS12160	WP_025219751.1	1.40333	0.666667	1.07382	0.340797	0.428033	-	T479_RS12160	hypothetical protein	-	-	-
T479_RS13595	WP_024361175.1	19.7167	38.5333	-0.966691	0.0165997	0.0310515	-	T479_RS13595	polyprenyl synthetase family protein	GO:0005737;GO:0046872;GO:0008299;GO:0004337;GO:0016740	K13789-ko00900 Terpenoid backbone biosynthesis	COG0142-Geranylgeranyl pyrophosphate synthase[H]
T479_RS16440	WP_025220275.1	21.6633	54.6367	-1.33461	4.84e-05	0.000151021	down	T479_RS16440	RNA methyltransferase	GO:0008173;GO:0008168;GO:0003723;GO:0006396;GO:0001510	-	COG0566-rRNA methylases[J]
T479_RS12165	WP_081769901.1	2.94333	11.8467	-2.00896	0.0418239	0.0703268	-	T479_RS12165	hypothetical protein	-	-	-
T479_RS02185	WP_024362802.1	15.6233	6.24333	1.32331	3.46e-06	1.29e-05	up	T479_RS02185	hypothetical protein	-	-	-
T479_RS11715	WP_025219668.1	0.0001	0.0001	0	1	1	-	T479_RS11715	hypothetical protein	-	-	-
T479_RS18625	WP_024363868.1	7.37	40.2567	-2.44949	1.38e-05	4.76e-05	down	T479_RS18625	sensor histidine kinase	GO:0000155;GO:0016021;GO:0005886;GO:0005524;GO:0005622	-	COG5002-Signal transduction histidine kinase[T]
T479_RS11710	WP_025219667.1	0.0001	0.0001	0	1	1	-	T479_RS11710	hypothetical protein	-	-	-
T479_RS02180	WP_024362801.1	10.9767	2.90333	1.91866	4.67e-06	1.71e-05	up	T479_RS02180	Cys-tRNA(Pro) deacylase	GO:0016829;GO:0006412;GO:0002161	-	COG2606-Uncharacterized conserved protein[S]
T479_RS18620	WP_024363869.1	4.60667	17.71	-1.94277	0.00190319	0.00435882	down	T479_RS18620	hypothetical protein	-	-	-
T479_RS21950	WP_024364379.1	1773.53	474.347	1.90261	5.08e-07	2.17e-06	up	T479_RS21950	50S ribosomal protein L7A	GO:0003735;GO:0006412;GO:0003723;GO:0005840	K07590-ko03010 Ribosome	-
T479_RS02670	WP_024362895.1	38.5833	388.6	-3.33224	1.16e-27	3.22e-26	down	T479_RS02670	TIGR01440 family protein	-	-	COG4475-Uncharacterized protein conserved in bacteria[S]
T479_RS21955	WP_025220846.1	3310.37	1482.34	1.15911	0.00190686	0.00436491	up	T479_RS21955	DNA-directed RNA polymerase subunit beta'	GO:0003899;GO:0006351;GO:0003677	K03046-ko00230 Purine metabolism;ko00240 Pyrimidine metabolism;ko03020 RNA polymerase	COG0086-DNA-directed RNA polymerase, beta' subunit/160 kD subunit[K]
T479_RS19365	WP_024364570.1	333.56	654.733	-0.972961	0.0504744	0.082584	-	T479_RS19365	transcriptional repressor	GO:0003700;GO:0005737;GO:0046872;GO:0006351;GO:0003677	-	COG0735-Fe2+/Zn2+ uptake regulation proteins[P]
T479_RS02675	WP_024362896.1	145.71	1467.57	-3.33226	3.2e-40	1.82e-38	down	T479_RS02675	serine hydroxymethyltransferase	GO:0005737;GO:0004372;GO:0035999;GO:0019264;GO:0030170;GO:0008168	K00600-ko00260 Glycine, serine and threonine metabolism;ko00460 Cyanoamino acid metabolism;ko00670 One carbon pool by folate;ko01230 Biosynthesis of amino acids;ko01200 Carbon metabolism;ko00630 Glyoxylate and dicarboxylate metabolism;ko00680 Methane metabolism	COG0112-Glycine/serine hydroxymethyltransferase[E]
T479_RS22680	WP_081769850.1	4.29	1.73333	1.30743	1.9e-05	6.36e-05	-	T479_RS22680	hypothetical protein	GO:0005975;GO:0005618;GO:0051060;GO:0004556;GO:0005576;GO:2001070;GO:0046872	-	-
T479_RS11485	WP_025219626.1	91.0833	205.15	-1.17142	0.0135289	0.0257546	down	T479_RS11485	elongation factor G-binding protein	-	-	-
T479_RS11480	WP_025219625.1	5.28	0.933333	2.50007	0.0221278	0.0400364	up	T479_RS11480	hypothetical protein	-	-	-
T479_RS22685	WP_025218423.1	8.8	7.04333	0.321245	0.238976	0.317065	-	T479_RS22685	hypothetical protein	GO:0016021	-	-
T479_RS09130	WP_025219317.1	12.61	20.6067	-0.708543	0.173492	0.241098	-	T479_RS09130	CoA pyrophosphatase	GO:0016787;GO:0009132;GO:0000287;GO:0016818;GO:0030145	K17879-ko04146 Peroxisome	-
T479_RS19685	WP_024364507.1	1.65333	2.30667	-0.480432	0.853357	0.891648	-	T479_RS19685	hypothetical protein	-	-	-
T479_RS19680	WP_025220630.1	0.153333	0.0001	10.5825	0.785964	1	-	T479_RS19680	hypothetical protein	GO:0030435	-	-
T479_RS09520	WP_025219373.1	7.11667	3.28667	1.11458	0.00844318	0.0168161	up	T479_RS09520	hypothetical protein	-	-	-
T479_RS08705	WP_025219264.1	1.27	22.11	-4.1218	5.86e-14	5.65e-13	down	T479_RS08705	tail collar protein	-	-	COG4675-Microcystin-dependent protein[S]
T479_RS03210	WP_025218650.1	92.0367	862.293	-3.2279	2.03e-16	2.46e-15	down	T479_RS03210	flagellar protein FliT	GO:0044781;GO:0005829	-	-
T479_RS07000	WP_025219048.1	6.63	4.6	0.527375	0.0442198	0.073694	-	T479_RS07000	hypothetical protein	-	-	-
T479_RS08700	WP_025219263.1	1.87	9.16333	-2.29283	0.000348193	0.000918565	down	T479_RS08700	hypothetical protein	GO:0016021	-	-
T479_RS07005	WP_025219049.1	30.6	8.85667	1.7887	2.12e-09	1.22e-08	up	T479_RS07005	hypothetical protein	-	-	-
T479_RS03215	WP_025218651.1	96.93	1247.8	-3.6863	2.89e-17	3.76e-16	down	T479_RS03215	flagella export chaperone FliS	GO:0044780;GO:0005829;GO:0009288	K02422-ko02040 Flagellar assembly	COG1516-Flagellin-specific chaperone FliS[NUO]
T479_RS23175	#N/A	103.73	2.6	5.31818	4.61e-12	3.62e-11	up	T479_RS23175	hypothetical protein	-	-	-
T479_RS19045	WP_038510611.1	0.23	0.453333	-0.978938	0.686973	0.75324	-	T479_RS19045	phage tail protein	-	-	-
T479_RS12015	WP_038509711.1	0.133333	0.0001	10.3808	0.607862	1	-	T479_RS12015	hypothetical protein	GO:0003700;GO:0016987;GO:0006352;GO:0003677	-	-
T479_RS19040	WP_025220552.1	0.173333	4.22	-4.60562	0.000507295	0.00129622	-	T479_RS19040	hypothetical protein	-	-	-
T479_RS23170	#N/A	19.3367	3.54	2.44952	6.57e-05	0.000198787	up	T479_RS23170	nucleotidyltransferase	-	-	-
T479_RS12010	WP_025219721.1	0.16	0.0001	10.6439	0.451426	1	-	T479_RS12010	integrase	GO:0006310;GO:0015074;GO:0046718;GO:0075713;GO:0003677	-	COG4974-Site-specific recombinase XerD[L]
T479_RS09035	WP_024363589.1	1.64	5.99	-1.86886	0.0231715	0.0417145	down	T479_RS09035	hypothetical protein	GO:0030435;GO:0031160	-	-
T479_RS16060	WP_025220222.1	3.44333	8.64	-1.32723	0.017583	0.0327061	down	T479_RS16060	LysR family transcriptional regulator	GO:0003700;GO:0009507;GO:0006351;GO:0003677	-	COG0583-Transcriptional regulator[K]
T479_RS16065	WP_025220223.1	1.52	0.483333	1.65298	0.0797396	0.122641	-	T479_RS16065	hypothetical protein	-	-	COG5646-Uncharacterized conserved protein[S]
T479_RS08965	WP_081769946.1	0.29	0.953333	-1.71693	0.269439	0.351527	-	T479_RS08965	D-alanyl-D-alanine dipeptidase	GO:0005737;GO:0005618;GO:0016805;GO:0071555;GO:0008270;GO:0008237	K08641-ko02020 Two-component system;ko01502 Vancomycin resistance	COG2173-D-alanyl-D-alanine dipeptidase[M]
T479_RS13765	WP_025219935.1	5.80333	3.61333	0.683551	0.0437001	0.0730645	-	T479_RS13765	tetratricopeptide repeat protein	-	-	-
T479_RS07220	WP_038509567.1	89.9867	1107.49	-3.62143	4.15e-43	2.48e-41	down	T479_RS07220	lytic transglycosylase	-	-	-
T479_RS08960	WP_052599469.1	4.20667	3.55667	0.242152	0.496241	0.580452	-	T479_RS08960	hypothetical protein	GO:0030153	-	-
T479_RS07225	WP_025219075.1	3.50333	7.29	-1.05719	0.0516247	0.0842421	-	T479_RS07225	acetyl-CoA C-acyltransferase	GO:0005737;GO:0003985;GO:0016747;GO:0008152	K00626-ko00380 Tryptophan metabolism;ko00362 Benzoate degradation;ko00900 Terpenoid backbone biosynthesis;ko00071 Fatty acid degradation;ko00280 Valine, leucine and isoleucine degradation;ko00620 Pyruvate metabolism;ko00630 Glyoxylate and dicarboxylate metabolism;ko00640 Propanoate metabolism;ko01200 Carbon metabolism;ko02020 Two-component system;ko01212 Fatty acid metabolism;ko00720 Carbon fixat…	COG0183-Acetyl-CoA acetyltransferase[I]
T479_RS13760	WP_024361208.1	45.7933	99.9633	-1.12626	0.00177491	0.0040977	down	T479_RS13760	rhodanese-like domain-containing protein	GO:0016021;GO:0005886	-	COG0607-Rhodanese-related sulfurtransferase[P]
T479_RS09030	WP_025219305.1	5.9	12	-1.02425	0.0183917	0.0339613	down	T479_RS09030	glycine/betaine ABC transporter permease	GO:0071705;GO:0005215;GO:0016021;GO:0006865;GO:0005886	K05845-ko02010 ABC transporters	COG1732-Periplasmic glycine betaine/choline-binding (lipo)protein of an ABC-type transport system (osmoprotectant binding protein)[M]
T479_RS17880	WP_024362716.1	440.13	849.26	-0.948277	0.00410805	0.00874235	-	T479_RS17880	cysteine desulfurase	GO:0006534;GO:0031071;GO:0030170	K11717-ko00450 Selenocompound metabolism	COG0520-Selenocysteine lyase[E]
T479_RS19660	WP_081769928.1	3.07	10.53	-1.77819	2.84e-05	9.23e-05	down	T479_RS19660	AMP-dependent synthetase	GO:0008152;GO:0003824;GO:0004467;GO:0006635;GO:0005524	-	COG0318-Acyl-CoA synthetases (AMP-forming)/AMP-acid ligases II[IQ]
T479_RS19280	#N/A	675.783	28.01	4.59255	1.9e-35	8.1e-34	up	T479_RS19280	tRNA-Trp	-	-	-
T479_RS17885	WP_024362715.1	525.23	1068.02	-1.02392	0.00336308	0.00729519	down	T479_RS17885	Fe-S cluster assembly protein SufD	GO:0016226	-	COG0719-ABC-type transport system involved in Fe-S cluster assembly, permease component[O]
T479_RS14810	WP_025220059.1	126.92	177.863	-0.48685	0.36113	0.44899	-	T479_RS14810	elongation factor 4	GO:0045727;GO:0003924;GO:0005622;GO:0005886;GO:0003746;GO:0043022;GO:0006412;GO:0005525	K03596-ko05134 Legionellosis	COG0481-Membrane GTPase LepA[M]
T479_RS17095	WP_052599529.1	144.007	17.1833	3.06705	1.45e-21	2.92e-20	up	T479_RS17095	C4-dicarboxylate ABC transporter	GO:0005576;GO:0030288;GO:0006810;GO:0008643	-	COG1638-TRAP-type C4-dicarboxylate transport system, periplasmic component[G]
T479_RS14820	WP_025220061.1	19.6867	14.53	0.438184	0.0521765	0.0850137	-	T479_RS14820	acetyltransferase	GO:0016021;GO:0016747;GO:0005886	-	COG1835-Predicted acyltransferases[I]
T479_RS02070	WP_024362779.1	193.28	2352.09	-3.60518	6.5e-14	6.21e-13	down	T479_RS02070	RNA polymerase sigma factor	GO:0044212;GO:0003700;GO:0006355;GO:0006351;GO:0006367;GO:0003677	-	COG1846-Transcriptional regulators[K]
T479_RS02075	WP_025218526.1	111.303	1606.74	-3.85156	4.05e-15	4.35e-14	down	T479_RS02075	transcriptional regulator Spx	GO:0005737;GO:0045892;GO:0006351	-	COG1393-Arsenate reductase and related proteins, glutaredoxin family[P]
T479_RS22195	WP_025220865.1	0.1	0.0733333	0.447459	0.782838	1	-	T479_RS22195	hypothetical protein	GO:0006457;GO:0003755;GO:0005886	-	COG0760-Parvulin-like peptidyl-prolyl isomerase[O]
T479_RS20120	WP_024363973.1	137.937	389.62	-1.49806	4.74e-08	2.28e-07	down	T479_RS20120	proline dehydrogenase	GO:0004657;GO:0010133	K00318-ko00330 Arginine and proline metabolism	COG0506-Proline dehydrogenase[E]
T479_RS22190	WP_025220864.1	0.766667	0.6	0.353637	0.515921	0.599736	-	T479_RS22190	VTC domain-containing protein	-	-	-
T479_RS23350	#N/A	8.70667	21.1867	-1.28296	0.00624007	0.0127464	down	T479_RS23350	transposase	-	-	-
T479_RS08560	WP_038510272.1	1.3	1.25333	0.0527415	0.572919	0.651738	-	T479_RS08560	DNA-binding protein	GO:0043190;GO:0042597;GO:0055085;GO:0003677	K02035-ko02024 Quorum sensing	COG0747-ABC-type dipeptide transport system, periplasmic component[E]
T479_RS02275	WP_025218552.1	152.22	39.59	1.94295	1.9e-07	8.67e-07	up	T479_RS02275	ABC transporter substrate-binding protein	-	-	COG2984-ABC-type uncharacterized transport system, periplasmic component[R]
T479_RS08565	WP_025219246.1	2.57	3.23	-0.329766	0.85715	0.89431	-	T479_RS08565	ABC transporter permease	GO:0016021;GO:0006810;GO:0005886	K02033-ko02024 Quorum sensing	COG0601-ABC-type dipeptide/oligopeptide/nickel transport systems, permease components[EP]
T479_RS12120	WP_025219743.1	5.19667	18.69	-1.84661	7.41e-05	0.000222706	down	T479_RS12120	hypothetical protein	-	-	-
T479_RS19250	#N/A	513.057	60.0733	3.09432	1.19e-13	1.1e-12	up	T479_RS19250	tRNA-Leu	-	-	-
T479_RS02270	WP_024362819.1	1.57	4.22	-1.42648	0.185334	0.255168	-	T479_RS02270	hypothetical protein	-	-	-
T479_RS12900	WP_025219842.1	93.85	14.2667	2.71771	5.96e-20	1.04e-18	up	T479_RS12900	ABC transporter ATP-binding protein	GO:0043190;GO:0016151;GO:0015413;GO:0016887;GO:0005524	-	COG1123-ATPase components of various ABC-type transport systems, contain duplicated ATPase[R]
T479_RS07640	WP_038509578.1	4.37	2.04667	1.09436	0.00241977	0.00541245	-	T479_RS07640	glutathionylspermidine synthase	GO:0046872;GO:0016874;GO:0005524	-	COG0754-Glutathionylspermidine synthase[E]
T479_RS07135	WP_024364298.1	0.166667	0.0001	10.7027	0.274864	1	-	T479_RS07135	spore cortex-lytic enzyme	GO:0016787;GO:0071555;GO:0009847;GO:0030435	-	COG3773-Cell wall hydrolyses involved in spore germination[M]
T479_RS22975	WP_025220396.1	0.313333	0.746667	-1.25277	0.169122	0.236015	-	T479_RS22975	hypothetical protein	-	-	-
T479_RS07645	WP_052599563.1	1.81333	5.31667	-1.55188	0.25675	0.337528	-	T479_RS07645	hypothetical protein	GO:0016021	-	-
T479_RS12905	WP_024361035.1	74.93	10.8933	2.7821	4.15e-15	4.45e-14	up	T479_RS12905	ABC transporter ATP-binding protein	GO:0030420;GO:0030435;GO:0015833;GO:0016887;GO:0005886;GO:0015031;GO:0005524	K15587-ko02010 ABC transporters	COG1123-ATPase components of various ABC-type transport systems, contain duplicated ATPase[R]
T479_RS21885	WP_038510042.1	3582.8	2628.06	0.447089	0.213471	0.287925	-	T479_RS21885	50S ribosomal protein L23	GO:0003735;GO:0019843;GO:0006412;GO:0005840;GO:0000166	K02892-ko03010 Ribosome	COG0089-Ribosomal protein L23[J]
T479_RS07130	WP_025219069.1	187.413	195.543	-0.0612648	0.39684	0.486092	-	T479_RS07130	PrsW family intramembrane metalloprotease	GO:0008233;GO:0016021;GO:0004871;GO:0005886	-	COG2339-Predicted membrane protein[S]
T479_RS23355	WP_080653410.1	6.92	2.59667	1.41411	0.083828	0.12797	-	T479_RS23355	DUF2292 domain-containing protein	-	-	COG5583-Uncharacterized small protein[S]
T479_RS22750	WP_025218989.1	0.633333	0.76	-0.263034	0.981228	0.986495	-	T479_RS22750	hypothetical protein	GO:0016021;GO:0005886	-	-
T479_RS22755	WP_025219027.1	0.903333	1.06	-0.230734	0.988455	0.99185	-	T479_RS22755	hypothetical protein	GO:0071555;GO:0008745;GO:0030420;GO:0030435;GO:0005576;GO:0009253	-	COG5632-N-acetylmuramoyl-L-alanine amidase[M]
T479_RS12585	WP_025219809.1	1.04667	0.393333	1.41198	0.0860333	0.130734	-	phnK	ABC transporter ATP-binding protein	GO:0016829;GO:0006810;GO:0016887;GO:0005524;GO:0019700	-	COG4107-ABC-type phosphonate transport system, ATPase component[P]
T479_RS06510	WP_025218972.1	67.84	76.26	-0.16879	0.769804	0.824004	-	T479_RS06510	hypothetical protein	-	-	-
T479_RS13500	WP_024361153.1	158.087	234.397	-0.568236	0.330449	0.41686	-	T479_RS13500	methylmalonyl-CoA mutase	GO:0031419;GO:0004494;GO:0046872;GO:0008152	K01847-ko00720 Carbon fixation pathways in prokaryotes;ko00280 Valine, leucine and isoleucine degradation;ko00640 Propanoate metabolism;ko01200 Carbon metabolism;ko00630 Glyoxylate and dicarboxylate metabolism	COG1884-Methylmalonyl-CoA mutase, N-terminal domain/subunit[I]
T479_RS12580	WP_025219808.1	1.95	1	0.963474	0.174436	0.241843	-	T479_RS12580	phosphonate metabolism protein PhnM	GO:0050270;GO:0004000;GO:0016810;GO:0019700	K06162-ko00440 Phosphonate and phosphinate metabolism	COG3454-Metal-dependent hydrolase involved in phosphonate metabolism[P]
T479_RS13505	WP_025219914.1	98.34	205.053	-1.06015	0.0120362	0.0231586	down	T479_RS13505	methylmalonyl-CoA mutase	GO:0031419;GO:0004494;GO:0019652;GO:0008152;GO:0016866;GO:0046872	K01847-ko00720 Carbon fixation pathways in prokaryotes;ko00280 Valine, leucine and isoleucine degradation;ko00640 Propanoate metabolism;ko01200 Carbon metabolism;ko00630 Glyoxylate and dicarboxylate metabolism	COG1884-Methylmalonyl-CoA mutase, N-terminal domain/subunit[I]
T479_RS06515	WP_025218973.1	0.0001	0.17	-10.7313	0.841598	1	-	T479_RS06515	hypothetical protein	GO:0016021	-	-
T479_RS07820	WP_025219148.1	17.23	9.16333	0.910978	0.000855397	0.00209616	-	T479_RS07820	helix-turn-helix domain-containing protein	GO:0043565	-	-
T479_RS07355	WP_024364251.1	7.08	27.5667	-1.9611	9.45e-08	4.41e-07	down	T479_RS07355	biotin--[acetyl-CoA-carboxylase] ligase	GO:0009305;GO:0006355;GO:0006351;GO:0003677;GO:0004077;GO:0005524	K03524-ko00780 Biotin metabolism	COG0340-Biotin-(acetyl-CoA carboxylase) ligase[H]
T479_RS14620	WP_024363042.1	36.7367	10.4333	1.81602	3.46e-06	1.29e-05	up	T479_RS14620	spore coat protein CotJB	GO:0019028	-	-
T479_RS07825	WP_081769868.1	8.19333	6.99333	0.22847	0.265726	0.347315	-	T479_RS07825	DDE domain-containing protein	GO:0006310;GO:0032196;GO:0006974;GO:0015074;GO:0003676;GO:0003677	-	COG2801-Transposase and inactivated derivatives[L]
T479_RS01115	WP_024360844.1	0.33	0.17	0.956931	0.470123	0.557624	-	T479_RS01115	EAL domain-containing protein	GO:0000155;GO:0006355;GO:0005622	-	COG2200-FOG: EAL domain[T]
T479_RS14625	WP_024363043.1	49.0233	6.84667	2.83999	5.08e-12	3.95e-11	up	T479_RS14625	spore coat associated protein CotJA	-	-	-
T479_RS07350	WP_029747403.1	0.66	1.47333	-1.15855	0.322572	0.408598	-	T479_RS07350	N-acetyltransferase	GO:0006474;GO:0008080	K00657-ko00330 Arginine and proline metabolism	COG1670-Acetyltransferases, including N-acetylases of ribosomal proteins[J]
T479_RS17530	WP_038509896.1	13.9133	0.23	5.91869	1.68e-14	1.68e-13	up	T479_RS17530	hypothetical protein	-	-	-
T479_RS13690	WP_024361193.1	69.88	110.677	-0.6634	0.168163	0.235286	-	T479_RS13690	aminopeptidase P family protein	GO:0016787;GO:0046872	-	COG0006-Xaa-Pro aminopeptidase[E]
T479_RS13695	WP_024361194.1	15.6133	11.9467	0.38617	0.380539	0.469866	-	T479_RS13695	type II 3-dehydroquinate dehydratase	GO:0009423;GO:0003855;GO:0009073	K03786-ko01230 Biosynthesis of amino acids;ko00400 Phenylalanine, tyrosine and tryptophan biosynthesis	COG0757-3-dehydroquinate dehydratase II[E]
T479_RS17535	WP_025220375.1	389.28	917.48	-1.23687	0.00133212	0.00313765	down	T479_RS17535	NADH-dependent alcohol dehydrogenase	GO:0071271;GO:0046872;GO:0016491	-	COG1979-Uncharacterized oxidoreductases, Fe-dependent alcohol dehydrogenase family[C]
T479_RS16840	WP_038509884.1	24.07	6.04	1.99462	1.68e-14	1.68e-13	up	T479_RS16840	cysteine desulfurase	GO:0008483;GO:0031071;GO:0046872;GO:0051536	K04487-ko00730 Thiamine metabolism;ko04122 Sulfur relay system	COG1104-Cysteine sulfinate desulfinase/cysteine desulfurase and related enzymes[E]
T479_RS12740	WP_025219828.1	11.0333	7.63333	0.531484	0.0206352	0.0375725	-	T479_RS12740	peptidase S8	GO:0004252	-	COG1404-Subtilisin-like serine proteases[O]
T479_RS16845	WP_024363778.1	20.66	86.0867	-2.05895	9.34e-10	5.56e-09	down	T479_RS16845	septation ring formation regulator EzrA	GO:0005940;GO:0016021;GO:0016301;GO:0000921;GO:0051301;GO:0005886;GO:0007049	-	COG4477-Negative regulator of septation ring formation[D]
T479_RS22315	WP_025220878.1	5.11667	4.61667	0.148353	0.265037	0.346834	-	T479_RS22315	hypothetical protein	GO:0016021	-	-
T479_RS12745	WP_024361004.1	7.02333	0.843333	3.05798	0.00236693	0.00530526	up	T479_RS12745	hypothetical protein	-	-	-
T479_RS13985	WP_025219977.1	58.58	247.257	-2.07753	2.02e-08	1.03e-07	down	T479_RS13985	aminomethyl-transferring glycine dehydrogenase	GO:0019464;GO:0004375;GO:0009116	K00282-ko00260 Glycine, serine and threonine metabolism;ko01200 Carbon metabolism;ko00630 Glyoxylate and dicarboxylate metabolism	COG0403-Glycine cleavage system protein P (pyridoxal-binding), N-terminal domain[E]
T479_RS06195	WP_080653285.1	19.6833	13.3333	0.561937	0.00501549	0.0104887	-	T479_RS06195	hypothetical protein	GO:0031969;GO:0016021;GO:0016024;GO:0003841;GO:0016746;GO:0008152	-	COG0204-1-acyl-sn-glycerol-3-phosphate acyltransferase[I]
T479_RS20275	WP_080653369.1	0.626667	0.163333	1.93988	0.267309	0.349171	-	T479_RS20275	RNA polymerase sigma factor	GO:0003700;GO:0005886;GO:0016987;GO:0006352;GO:0003677	-	COG1595-DNA-directed RNA polymerase specialized sigma subunit, sigma24 homolog[K]
T479_RS06190	WP_025218931.1	65.32	36.2	0.851535	0.00139785	0.00328351	-	T479_RS06190	carotenoid biosynthesis protein	GO:0016021	-	COG2324-Predicted membrane protein[S]
T479_RS13980	WP_024361260.1	221.94	1270.22	-2.51683	8.46e-16	9.64e-15	down	T479_RS13980	glycine dehydrogenase (aminomethyl-transferring)	GO:0019464;GO:0004375	K00283-ko00260 Glycine, serine and threonine metabolism;ko01200 Carbon metabolism;ko00630 Glyoxylate and dicarboxylate metabolism	COG1003-Glycine cleavage system protein P (pyridoxal-binding), C-terminal domain[E]
T479_RS01110	WP_025218397.1	4.95333	5.91333	-0.255572	0.939225	0.956092	-	T479_RS01110	PucR family transcriptional regulator	-	-	COG2508-Regulator of polyketide synthase expression[TQ]
T479_RS11670	WP_025219659.1	2.68667	10.47	-1.96237	0.0167448	0.0312957	down	T479_RS11670	hypothetical protein	-	-	-
T479_RS06355	WP_025218952.1	573.57	23.0267	4.63859	2.96e-87	7.1e-85	up	T479_RS06355	bifunctional diaminohydroxyphosphoribosylaminopyrimidine deaminase/5-amino-6-(5-phosphoribosylamino)uracil reductase RibD	GO:0050661;GO:0005829;GO:0009451;GO:0008703;GO:0008270;GO:0008835;GO:0009231	K11752-ko02024 Quorum sensing;ko00740 Riboflavin metabolism	COG0117-Pyrimidine deaminase[H]
T479_RS06605	WP_024362416.1	2.68	4.58	-0.773115	0.260527	0.341972	-	T479_RS06605	EamA family transporter	GO:0016021;GO:0006810;GO:0005886	K07790-ko02020 Two-component system	-
T479_RS06350	WP_024361423.1	521.047	12.7	5.35851	6.02e-59	6.32e-57	up	T479_RS06350	GTP cyclohydrolase II RibA	GO:0016787;GO:0003935;GO:0009231;GO:0008270;GO:0046872;GO:0005525	K01497-ko02024 Quorum sensing;ko00740 Riboflavin metabolism	COG0807-GTP cyclohydrolase II[H]
T479_RS06600	WP_025218987.1	16.2633	44.9633	-1.46713	2.94e-05	9.52e-05	down	T479_RS06600	PLP-dependent aminotransferase family protein	GO:0019878;GO:0003700;GO:0047536;GO:0003824;GO:0030170;GO:0003677;GO:0006351	-	COG1167-Transcriptional regulators containing a DNA-binding HTH domain and an aminotransferase domain (MocR family) and their eukaryotic orthologs[KE]
T479_RS14815	WP_081769914.1	26.68	448.96	-4.07276	1.43e-38	7.43e-37	down	T479_RS14815	hypothetical protein	GO:0004518;GO:0004519;GO:0046872;GO:0003676;GO:0005886	-	-
T479_RS07735	WP_024363341.1	10.8433	54.7633	-2.3364	4.89e-11	3.45e-10	down	T479_RS07735	histidine kinase	GO:0000155;GO:0016021;GO:0005622;GO:0006355;GO:0005886;GO:0005524	-	COG3290-Signal transduction histidine kinase regulating citrate/malate metabolism[T]
T479_RS17125	WP_025220349.1	34.8467	56.23	-0.690319	0.1789	0.247099	-	T479_RS17125	leucine--tRNA ligase	GO:0005737;GO:0006429;GO:0005524;GO:0002161;GO:0004823	K01869-ko00970 Aminoacyl-tRNA biosynthesis	COG0495-Leucyl-tRNA synthetase[J]
T479_RS12345	WP_024364913.1	1.73333	11.44	-2.72247	0.000181044	0.000504161	down	T479_RS12345	hypothetical protein	GO:0016021	-	-
T479_RS07730	WP_024363340.1	6.16	1.96667	1.64718	8e-06	2.83e-05	up	T479_RS07730	acyl-CoA--6-aminopenicillanic acid acyltransferase	GO:0016740;GO:0016811	-	COG4927-Predicted choloylglycine hydrolase[R]
T479_RS12340	WP_025219783.1	0.0866667	0.0866667	0	0.971401	1	-	T479_RS12340	hypothetical protein	GO:0016021	-	-
T479_RS14190	WP_024361300.1	90.4	418.603	-2.21119	9.54e-11	6.56e-10	down	T479_RS14190	hypothetical protein	-	-	-
T479_RS01375	WP_024360893.1	0.95	2.43	-1.35496	0.341351	0.428479	-	T479_RS01375	transcriptional regulator	GO:0006355;GO:0006351;GO:0003677	-	COG1733-Predicted transcriptional regulators[K]
T479_RS14545	WP_025220028.1	87.1333	387.747	-2.15382	3.13e-16	3.71e-15	down	T479_RS14545	GTPase Era	GO:0005737;GO:0070181;GO:0042274;GO:0003924;GO:0005886;GO:0005525	-	COG1159-GTPase[R]
T479_RS14195	WP_025219989.1	16.5867	12.7	0.385195	0.0550367	0.0890677	-	T479_RS14195	transcriptional regulator	GO:0043565	-	-
T479_RS01370	WP_025218422.1	6.11667	30.2167	-2.30453	2.2e-06	8.51e-06	down	T479_RS01370	YbhB/YbcL family Raf kinase inhibitor-like protein	-	-	COG1881-Phospholipid-binding protein[R]
T479_RS06175	WP_025218929.1	16.0733	43.4633	-1.43513	0.00117406	0.00279904	down	T479_RS06175	hypothetical protein	GO:0046872	-	COG2318-Uncharacterized protein conserved in bacteria[S]
T479_RS13435	WP_024361140.1	80.4067	219.577	-1.44934	6.47e-05	0.000196251	down	T479_RS13435	lysine transporter LysE	GO:0016021;GO:0006865;GO:0015171;GO:0005886	-	-
T479_RS06170	#N/A	120.193	6.60667	4.18529	2.69e-46	1.81e-44	up	T479_RS06170	epimerase	-	-	-
T479_RS13430	WP_025219908.1	58.46	523.937	-3.16387	5.66e-38	2.87e-36	down	T479_RS13430	hypothetical protein	-	-	-
T479_RS07915	WP_025219159.1	17.8333	14.92	0.257329	0.0991077	0.148249	-	T479_RS07915	hypothetical protein	GO:0016021;GO:0005886	-	-
T479_RS14755	WP_025220049.1	80.1967	233.087	-1.53925	0.000746381	0.0018522	down	T479_RS14755	hypothetical protein	-	-	-
T479_RS05895	WP_025218896.1	5.37	41.4	-2.94664	2.5e-06	9.6e-06	down	T479_RS05895	hypothetical protein	GO:0016021	-	-
T479_RS07910	WP_025219158.1	7.79	8.91333	-0.194342	0.916868	0.940371	-	T479_RS07910	hypothetical protein	-	-	-
T479_RS05890	WP_025218895.1	5.92333	4.73333	0.323553	0.0653088	0.103134	-	T479_RS05890	carbon starvation protein A	GO:0016021;GO:0031669;GO:0009267;GO:0005887	-	COG1966-Carbon starvation protein, predicted membrane protein[T]
T479_RS14750	WP_025220048.1	40.0633	85.3967	-1.0919	0.00578743	0.0118838	down	T479_RS14750	hypothetical protein	GO:0046872;GO:0004252;GO:0005576;GO:0030435	-	COG1404-Subtilisin-like serine proteases[O]
T479_RS19000	WP_025220545.1	0.0001	0.156667	-10.6135	0.841598	1	-	T479_RS19000	hypothetical protein	-	-	-
T479_RS17155	WP_024363706.1	43.22	22.47	0.943699	2.79e-06	1.06e-05	-	T479_RS17155	alanine:cation symporter family protein	GO:0015655;GO:0016021;GO:0005886	-	COG1115-Na+/alanine symporter[E]
T479_RS13185	WP_024361091.1	50.5267	9.76667	2.37111	1.11e-16	1.39e-15	up	T479_RS13185	ring-cleaving dioxygenase	GO:0005737;GO:0019439;GO:0046872;GO:0009636;GO:0051213	-	COG0346-Lactoylglutathione lyase and related lyases[E]
T479_RS06995	WP_025219047.1	1.23	0.246667	2.31802	0.0399605	0.0675893	-	T479_RS06995	hypothetical protein	-	-	-
T479_RS17150	WP_025220353.1	38.5367	89.2833	-1.21216	0.00051607	0.00131708	down	T479_RS17150	methyltransferase domain-containing protein	GO:0008168;GO:0031515;GO:0030488	-	-
T479_RS06990	WP_025219046.1	0.606667	0.486667	0.31797	0.195772	0.26681	-	T479_RS06990	hypothetical protein	GO:0016829;GO:0016020;GO:0000270;GO:0008933	-	COG0739-Membrane proteins related to metalloendopeptidases[M]
T479_RS13180	WP_024361090.1	245.09	39.3433	2.63912	2.76e-19	4.51e-18	up	T479_RS13180	LLM class flavin-dependent oxidoreductase	GO:0004497;GO:0016705	-	COG2141-Coenzyme F420-dependent N5,N10-methylene tetrahydromethanopterin reductase and related flavin-dependent oxidoreductases[C]
T479_RS16935	WP_024363760.1	100.983	361.23	-1.8388	1.17e-10	7.95e-10	down	T479_RS16935	catabolite control protein A	GO:0003700;GO:0006351;GO:0003677	-	COG1609-Transcriptional regulators[K]
T479_RS18880	WP_024362328.1	46.3167	122.3	-1.40082	0.000310493	0.000830293	down	T479_RS18880	DNA-binding response regulator	GO:0005737;GO:0000160;GO:0005622;GO:0006355;GO:0006351;GO:0003677	-	COG2197-Response regulator containing a CheY-like receiver domain and an HTH DNA-binding domain[TK]
T479_RS16930	WP_025220328.1	25.67	40.4233	-0.655105	0.169077	0.236015	-	T479_RS16930	acetoin utilization protein AcuC	GO:0030435;GO:0045150;GO:0045149	-	COG0123-Deacetylases, including yeast histone deacetylase and acetoin utilization protein[BQ]
T479_RS18885	WP_024362329.1	25.09	48.9	-0.962722	0.028243	0.0497717	-	T479_RS18885	histidine kinase	GO:0000155;GO:0016021;GO:0005524;GO:0005622	-	COG4585-Signal transduction histidine kinase[T]
T479_RS18645	WP_025220504.1	3.18333	31.8667	-3.32344	4.12e-08	2.01e-07	down	T479_RS18645	collagen-like protein	GO:0005201;GO:0046872;GO:0005578;GO:0005581	-	-
T479_RS01770	WP_025218491.1	2.06667	1.77333	0.220842	0.50831	0.592638	-	T479_RS01770	superoxide dismutase family protein	GO:0046872;GO:0019430;GO:0042597;GO:0004784;GO:0005507;GO:0008270	K04565-ko04146 Peroxisome;ko05014 Amyotrophic lateral sclerosis (ALS);ko05020 Prion diseases;ko05016 Huntington's disease;ko04213 Longevity regulating pathway - multiple species	COG2032-Cu/Zn superoxide dismutase[P]
T479_RS01775	WP_025218492.1	351.76	366.823	-0.060494	0.467211	0.554933	-	T479_RS01775	hypothetical protein	-	-	COG2358-TRAP-type uncharacterized transport system, periplasmic component[R]
T479_RS20130	WP_024363971.1	18.2567	15.32	0.253007	0.110188	0.161955	-	T479_RS20130	DNA-binding response regulator	GO:0005737;GO:0000160;GO:0005622;GO:0006355;GO:0006351;GO:0003677	K07693-ko02020 Two-component system	COG2197-Response regulator containing a CheY-like receiver domain and an HTH DNA-binding domain[TK]
T479_RS20135	WP_036205434.1	52.72	44.54	0.243249	0.0449997	0.0748778	-	T479_RS20135	sensor histidine kinase	GO:0000155;GO:0016021;GO:0004721;GO:0005622;GO:0005886;GO:0005524	K07778-ko02020 Two-component system	COG4564-Signal transduction histidine kinase[T]
T479_RS20260	WP_081769969.1	4.87	6.88	-0.498487	0.496729	0.580708	-	T479_RS20260	LysM peptidoglycan-binding domain-containing protein	GO:0004568;GO:0006032;GO:0005975;GO:0031160	-	COG3858-Predicted glycosyl hydrolase[R]
T479_RS15805	WP_025220187.1	28.6	26.8733	0.0898399	0.320781	0.406748	-	engB	YihA family ribosome biogenesis GTP-binding protein	GO:0000287;GO:0003924;GO:0051301;GO:0007049;GO:0005525	-	COG0218-Predicted GTPase[R]
T479_RS20590	WP_025220712.1	120.29	37.93	1.66511	4.5e-10	2.81e-09	up	T479_RS20590	MFS transporter	GO:0016021;GO:0022857;GO:0005887;GO:0055085	-	-
T479_RS01510	WP_025218444.1	0.296667	0.0001	11.5346	0.411108	1	-	T479_RS01510	nuclease	GO:0004518;GO:0003676	-	-
T479_RS12440	WP_025219794.1	7.33333	5.57667	0.395066	0.0422524	0.070992	-	T479_RS12440	hypothetical protein	GO:0016021;GO:0005886	-	-
T479_RS20265	WP_025220687.1	4.04333	7.63	-0.916138	0.174057	0.241493	-	T479_RS20265	hypothetical protein	GO:0016021	-	-
T479_RS01515	WP_025218445.1	1.21667	1.08333	0.167457	0.413834	0.503473	-	T479_RS01515	NTP-binding protein	-	-	-
T479_RS20595	WP_024361332.1	65.99	1185.82	-4.16749	6.8e-11	4.78e-10	down	T479_RS20595	hypothetical protein	-	-	-
T479_RS14285	WP_024362974.1	1.75667	9.29	-2.40284	0.00405251	0.00864697	down	T479_RS14285	Nif11 family protein	GO:0004519	-	-
T479_RS05095	#N/A	95.1967	28.6133	1.73422	2.78e-15	3.05e-14	up	T479_RS05095	group II intron reverse transcriptase/maturase	-	-	-
T479_RS14280	WP_024362973.1	322.91	81.5833	1.98479	2.83e-15	3.09e-14	up	T479_RS14280	ABC transporter ATP-binding protein	GO:0006810;GO:0016887;GO:0005524	K09817-ko02010 ABC transporters	COG1121-ABC-type Mn/Zn transport systems, ATPase component[P]
T479_RS05090	WP_081769943.1	150.397	54.64	1.46074	2.98e-08	1.48e-07	up	T479_RS05090	PolC-type DNA polymerase III	GO:0005737;GO:0008408;GO:0003887;GO:0046677;GO:0006261;GO:0003677	K03763-ko00230 Purine metabolism;ko03030 DNA replication;ko00240 Pyrimidine metabolism;ko03430 Mismatch repair;ko03440 Homologous recombination	COG2176-DNA polymerase III, alpha subunit (gram-positive type)[L]
T479_RS13235	WP_024361101.1	37.6033	5.58667	2.7508	1.81e-10	1.2e-09	up	T479_RS13235	uroporphyrinogen-III C-methyltransferase	GO:0009236;GO:0019354;GO:0004851;GO:0055114;GO:0006779	K13542-ko00860 Porphyrin and chlorophyll metabolism	COG0007-Uroporphyrinogen-III methylase[H]
T479_RS15575	WP_038509846.1	0.0001	0.0001	0	1	1	-	T479_RS15575	hypothetical protein	GO:0003700;GO:0016987;GO:0006352;GO:0003677	-	-
T479_RS14570	WP_024363033.1	3.05333	10.7833	-1.82035	0.00185393	0.00426641	down	T479_RS14570	PhoH family protein	GO:0005737;GO:0005524	-	COG1702-Phosphate starvation-inducible protein PhoH, predicted ATPase[T]
T479_RS15570	WP_025220152.1	0.8	0.4	1	0.495413	0.579799	-	T479_RS15570	hypothetical protein	-	-	-
T479_RS13230	WP_024361100.1	7.7	0.423333	4.18499	5.89e-08	2.79e-07	up	T479_RS13230	nitroreductase	GO:0016491	-	COG0778-Nitroreductase[C]
T479_RS14575	WP_024363034.1	4.27667	4.31333	-0.0123164	0.534864	0.616919	-	T479_RS14575	stage IV sporulation protein	GO:0030435;GO:0016021	-	-
T479_RS21625	#N/A	3932.13	264.933	3.89161	2.97e-63	3.66e-61	up	T479_RS21625	tRNA-Val	-	-	-
T479_RS09950	WP_080653306.1	0.326667	0.873333	-1.41871	0.472825	0.559803	-	T479_RS09950	permease	GO:0016021;GO:0005886	-	COG0701-Predicted permeases[R]
T479_RS09955	WP_025219437.1	1.33333	1.77	-0.408712	0.846391	0.886519	-	T479_RS09955	DJ-1 family protein	GO:0016740;GO:0019172;GO:0019243	-	-
T479_RS21620	#N/A	502.083	25.5867	4.29446	5.09e-37	2.46e-35	up	T479_RS21620	tRNA-Tyr	-	-	-
T479_RS16110	WP_081769921.1	3.58333	11.5867	-1.69309	0.00262646	0.00581002	down	T479_RS16110	hypothetical protein	GO:0006310;GO:0015074;GO:0032196;GO:0003676;GO:0003677	-	COG2801-Transposase and inactivated derivatives[L]
T479_RS18965	WP_025220540.1	11.99	30.0967	-1.32777	0.000749488	0.00185883	down	T479_RS18965	S-layer homology domain-containing protein	GO:0005618;GO:0005576;GO:0030115	-	-
T479_RS19455	WP_025220607.1	1.35333	5.42333	-2.00266	0.00418105	0.00886852	down	T479_RS19455	ABC transporter ATP-binding protein	GO:0030420;GO:0030435;GO:0015833;GO:0016887;GO:0005886;GO:0015031;GO:0005524	K02031-ko02024 Quorum sensing	COG0444-ABC-type dipeptide/oligopeptide/nickel transport system, ATPase component[EP]
T479_RS21550	WP_025220823.1	9.94333	14.5933	-0.553508	0.347473	0.434643	-	T479_RS21550	KR domain-containing protein	GO:0016491	-	COG1028-Dehydrogenases with different specificities (related to short-chain alcohol dehydrogenases)[IQR]
T479_RS22250	WP_024364436.1	483.023	27.93	4.11221	4.36e-17	5.63e-16	up	T479_RS22250	amino acid ABC transporter ATP-binding protein	GO:0015424;GO:0005524;GO:0005886	K10010-ko02010 ABC transporters	COG1126-ABC-type polar amino acid transport system, ATPase component[E]
T479_RS00910	WP_024360741.1	19.72	61.5933	-1.64311	0.000105872	0.000308591	down	T479_RS00910	imidazolonepropionase	GO:0005737;GO:0050480;GO:0019556;GO:0008270;GO:0005506;GO:0019557	K01468-ko00340 Histidine metabolism	COG1228-Imidazolonepropionase and related amidohydrolases[Q]
T479_RS17710	WP_025220390.1	36.7567	41.8033	-0.185612	0.866064	0.901644	-	T479_RS17710	leucyl aminopeptidase	GO:0005737;GO:0004177;GO:0008235;GO:0030145	K01255-ko00480 Glutathione metabolism	COG0260-Leucyl aminopeptidase[E]
T479_RS09420	WP_081769875.1	1.28667	2.39667	-0.897391	0.385012	0.473759	-	T479_RS09420	hypothetical protein	-	-	-
T479_RS00915	WP_081769851.1	43.48	32.7967	0.406803	0.010127	0.0198485	-	T479_RS00915	SLC13 family permease	GO:0006813;GO:0005215;GO:0016021;GO:0008324;GO:0005886;GO:0098656	-	COG0471-Di- and tricarboxylate transporters[P]
T479_RS09425	WP_081769876.1	0.213333	0.143333	0.573735	0.742511	0.800685	-	T479_RS09425	hypothetical protein	GO:0004252;GO:0005576	-	COG1404-Subtilisin-like serine proteases[O]
T479_RS17715	WP_036205676.1	34.0033	243.66	-2.84112	3.1e-14	3.06e-13	down	T479_RS17715	divergent PAP2 family protein	GO:0016021;GO:0005886	-	COG1963-Uncharacterized protein conserved in bacteria[S]
T479_RS01170	WP_024360855.1	2.27	9.65667	-2.08883	0.000320431	0.000853163	down	T479_RS01170	cytochrome ubiquinol oxidase subunit I	GO:0016021;GO:0019646;GO:0070069;GO:0030435;GO:0005886;GO:0046872;GO:0016682;GO:0009055	K00425-ko02020 Two-component system;ko00190 Oxidative phosphorylation	COG1271-Cytochrome bd-type quinol oxidase, subunit 1[C]
T479_RS20685	WP_025220723.1	3.16	0.93	1.76462	5.56e-05	0.000170977	-	T479_RS20685	FAD-dependent oxidoreductase	GO:0046872;GO:0016020;GO:0051537;GO:0016491	-	COG0723-Rieske Fe-S protein[C]
T479_RS01175	WP_024360856.1	15.54	38.3433	-1.30299	0.00863209	0.017129	down	T479_RS01175	cytochrome D ubiquinol oxidase subunit II	GO:0030435;GO:0016021;GO:0055114;GO:0005886	K00426-ko02020 Two-component system;ko00190 Oxidative phosphorylation	-
T479_RS20680	WP_025220722.1	7.88667	19.0367	-1.27129	0.00211185	0.00479087	down	T479_RS20680	DsbA family oxidoreductase	GO:0015035	-	COG2761-Predicted dithiol-disulfide isomerase involved in polyketide biosynthesis[Q]
T479_RS15970	WP_024363237.1	5.95333	4.16667	0.514804	0.311879	0.396803	-	T479_RS15970	hypothetical protein	-	-	-
T479_RS20860	WP_024361385.1	2.28667	3.35	-0.550915	0.819263	0.865257	-	T479_RS20860	hypothetical protein	GO:0016021	-	-
T479_RS06775	WP_025219011.1	6.57667	4.39333	0.582041	0.0707638	0.110453	-	T479_RS06775	PTS ascorbate transporter subunit IIC	GO:0009401;GO:0016021;GO:0005886	K03475-ko00053 Ascorbate and aldarate metabolism;ko02060 Phosphotransferase system (PTS)	COG3037-Uncharacterized protein conserved in bacteria[S]
T479_RS15975	WP_025220208.1	16.57	21.49	-0.375092	0.752338	0.807724	-	T479_RS15975	hypothetical protein	-	-	-
T479_RS06770	WP_025219010.1	13.2833	7.34667	0.854456	0.00272334	0.00600725	-	T479_RS06770	molybdate ABC transporter substrate-binding protein	GO:0030288;GO:0015412;GO:0005886	K02020-ko02010 ABC transporters	COG0725-ABC-type molybdate transport system, periplasmic component[P]
T479_RS20865	WP_025220739.1	14.36	16.1967	-0.173641	0.78026	0.83367	-	T479_RS20865	hypothetical protein	-	-	-
T479_RS05270	WP_025218821.1	36.98	110.863	-1.58397	5.07e-07	2.17e-06	down	T479_RS05270	helix-turn-helix domain-containing protein	GO:0043565;GO:0016021;GO:0005886;GO:0003677	-	COG1426-Uncharacterized protein conserved in bacteria[S]
T479_RS20465	WP_024361307.1	0.963333	0.173333	2.47449	0.102208	0.151988	-	T479_RS20465	anti-sigma factor antagonist	GO:0006355	-	COG1366-Anti-anti-sigma regulatory factor (antagonist of anti-sigma factor)[T]
T479_RS20460	WP_024361306.1	4.80667	4.86	-0.0159196	0.710259	0.77248	-	T479_RS20460	anti-sigma B factor RsbW	GO:0004674;GO:0045892;GO:0005524;GO:0016989	-	COG2172-Anti-sigma regulatory factor (Ser/Thr protein kinase)[T]
T479_RS01200	WP_024360861.1	217.807	855.72	-1.97409	1.79e-13	1.63e-12	down	T479_RS01200	DUF1641 domain-containing protein	-	-	-
T479_RS15710	#N/A	3.1	4.43	-0.515038	0.670449	0.738694	-	T479_RS15710	hypothetical protein	-	-	-
T479_RS00350	WP_038509329.1	49.02	893.077	-4.18734	5.6e-22	1.17e-20	down	T479_RS00350	50S ribosomal protein L25	GO:0003735;GO:0008097;GO:0005840;GO:0006412	K02897-ko03010 Ribosome	COG1825-Ribosomal protein L25 (general stress protein Ctc)[J]
T479_RS09415	WP_024363675.1	9.17333	80.14	-3.127	1.58e-13	1.45e-12	down	T479_RS09415	hypothetical protein	-	-	-
T479_RS15715	WP_025220180.1	3.93	7.92333	-1.01158	0.103487	0.153361	-	T479_RS15715	septum formation protein Maf	GO:0005737	-	COG0424-Nucleotide-binding protein implicated in inhibition of septum formation[D]
T479_RS00355	WP_024362593.1	6.41667	8.21667	-0.356729	0.841075	0.882238	-	T479_RS00355	aminoacyl-tRNA hydrolase	GO:0005737;GO:0030435;GO:0004045;GO:0006412	-	COG0193-Peptidyl-tRNA hydrolase[J]
T479_RS20090	WP_024363979.1	22.7633	38.8133	-0.769841	0.0547236	0.0886609	-	T479_RS20090	nicotinate phosphoribosyltransferase	GO:0019358;GO:0009435;GO:0016874;GO:0004514;GO:0004516	K00763-ko00760 Nicotinate and nicotinamide metabolism	COG1488-Nicotinic acid phosphoribosyltransferase[H]
T479_RS14370	WP_024362991.1	5.60667	1.98	1.50164	0.0249371	0.0445209	up	T479_RS14370	ferrous iron transport protein A	GO:0046914	-	COG1918-Fe2+ transport system protein A[P]
T479_RS01195	WP_036204619.1	44.99	84.7267	-0.913212	0.126687	0.182898	-	T479_RS01195	TetR/AcrR family transcriptional regulator	GO:0006355;GO:0006351;GO:0003677	-	COG1309-Transcriptional regulator[K]
T479_RS08975	WP_025219297.1	0.656667	1.62333	-1.30573	0.148999	0.211286	-	T479_RS08975	dipeptide epimerase	GO:0016853;GO:0071555;GO:0016998;GO:0009063;GO:0003824;GO:0046872	-	COG4948-L-alanine-DL-glutamate epimerase and related enzymes of enolase superfamily[MR]
T479_RS14375	WP_025220008.1	89.9533	34.1	1.39941	6.12e-07	2.58e-06	up	T479_RS14375	ferrous iron transport protein B	GO:0015093;GO:0016021;GO:0005886;GO:0055072;GO:0005525	-	COG0370-Fe2+ transport system protein B[P]
T479_RS19910	WP_025220654.1	45.7033	36.44	0.326776	0.139413	0.199334	-	T479_RS19910	DNA helicase PcrA	GO:0005737;GO:0006281;GO:0004003;GO:0003677;GO:0006268;GO:0005524	K03657-ko03420 Nucleotide excision repair;ko03430 Mismatch repair	COG0210-Superfamily I DNA and RNA helicases[L]
T479_RS01190	WP_024360859.1	20.31	16.67	0.284936	0.0269631	0.0477226	-	T479_RS01190	MMPL family transporter	GO:0016021;GO:0005886	-	COG2409-Predicted drug exporters of the RND superfamily[R]
T479_RS09390	WP_025219354.1	1.59333	0.836667	0.929323	0.100786	0.150289	-	T479_RS09390	hypothetical protein	-	-	-
T479_RS09395	WP_025219355.1	4.33	37.37	-3.10944	4.01e-05	0.000127065	down	T479_RS09395	hypothetical protein	-	-	-
T479_RS15485	WP_025220135.1	0.1	0.0001	9.96578	0.785964	1	-	T479_RS15485	hypothetical protein	-	-	-
T479_RS09045	WP_029747327.1	5.56333	12.4867	-1.16637	0.0765508	0.118243	-	T479_RS09045	ATP-grasp domain-containing protein	GO:0046872;GO:0016874;GO:0005524	-	-
T479_RS14175	WP_025219987.1	7.84	186.547	-4.57254	8.16e-52	6.89e-50	down	T479_RS14175	hypothetical protein	-	-	-
T479_RS20720	WP_025220725.1	49.3733	18.76	1.39607	2.29e-07	1.04e-06	up	T479_RS20720	2-hydroxy-3-keto-5-methylthiopentenyl-1- phosphate phosphatase	GO:0019509;GO:0043716;GO:0019284	K08966-ko00270 Cysteine and methionine metabolism	COG4359-Uncharacterized conserved protein, possibly involved in methylthioadenosine recycling[E]
T479_RS14170	WP_024361296.1	173.47	512.757	-1.56359	9.05e-09	4.86e-08	down	T479_RS14170	nucleotidase	GO:0008253;GO:0009264	-	COG5663-Uncharacterized conserved protein[S]
T479_RS09885	WP_024361837.1	329.44	974.77	-1.56505	1.66e-06	6.54e-06	down	T479_RS09885	butanediol dehydrogenase	GO:0000721;GO:0008270;GO:0016491	K00008-ko00040 Pentose and glucuronate interconversions;ko00051 Fructose and mannose metabolism	COG1064-Zn-dependent alcohol dehydrogenases[R]
T479_RS00825	WP_025218374.1	14.0667	44.6367	-1.66595	3.78e-06	1.4e-05	down	T479_RS00825	sensor histidine kinase	GO:0000155;GO:0016021;GO:0005886;GO:0005524;GO:0005622	-	COG5002-Signal transduction histidine kinase[T]
T479_RS04875	WP_024362038.1	0.896667	1.30667	-0.543247	0.742139	0.800485	-	T479_RS04875	flagellar basal body rod protein FlgC	GO:0030694;GO:0071973;GO:0071978;GO:0009424	K02388-ko02040 Flagellar assembly	COG1558-Flagellar basal body rod protein[N]
T479_RS04705	WP_025218782.1	142.87	51.6567	1.46768	7.22e-10	4.39e-09	up	T479_RS04705	hypothetical protein	GO:0004371;GO:0006071	-	COG1461-Predicted kinase related to dihydroxyacetone kinase[R]
T479_RS09880	WP_025219425.1	398.647	104.797	1.92752	2.74e-08	1.37e-07	up	T479_RS09880	hypothetical protein	GO:0016021	-	-
T479_RS04870	WP_024362039.1	18.12	78.0133	-2.10614	3.72e-05	0.000118742	down	T479_RS04870	flagellar basal body rod protein FlgB	GO:0030694;GO:0071973;GO:0071978;GO:0009424	K02387-ko02040 Flagellar assembly	COG1815-Flagellar basal body protein[N]
T479_RS05650	WP_025218862.1	0.0001	0.0001	0	1	1	-	T479_RS05650	hypothetical protein	-	-	-
T479_RS05875	WP_025218892.1	0.476667	1.06667	-1.16206	0.418767	0.508469	-	T479_RS05875	cysteine hydrolase	GO:0003824;GO:0008152;GO:0016787	-	COG1335-Amidases related to nicotinamidase[Q]
T479_RS05870	WP_025218891.1	2.34667	4.19667	-0.838631	0.161595	0.227129	-	T479_RS05870	PAS domain S-box protein	GO:0000160;GO:0000155;GO:0005622;GO:0006355;GO:0006351;GO:0003677;GO:0005524	K02584-ko02020 Two-component system	COG3829-Transcriptional regulator containing PAS, AAA-type ATPase, and DNA-binding domains[KT]
T479_RS05655	WP_081769859.1	151.507	1038.93	-2.77764	9.09e-15	9.32e-14	down	T479_RS05655	hypothetical protein	GO:0008299;GO:0030420;GO:0016021;GO:0005886	-	-
T479_RS03730	WP_024362262.1	32.39	8.34667	1.95628	1.56e-06	6.19e-06	up	T479_RS03730	DUF2187 domain-containing protein	-	-	COG4873-Uncharacterized protein conserved in bacteria[S]
T479_RS10610	WP_025219524.1	11.8233	15.5	-0.390631	0.759185	0.814384	-	T479_RS10610	hypothetical protein	-	-	-
T479_RS03735	WP_025218704.1	5.51	8.21	-0.57533	0.62675	0.700581	-	T479_RS03735	hypothetical protein	-	-	-
T479_RS10615	WP_025219525.1	116.463	52.5567	1.14793	1.15e-05	4.01e-05	up	T479_RS10615	aminotransferase	GO:0010285;GO:0008483;GO:0009058;GO:0030170;GO:0033362	K10206-ko00300 Lysine biosynthesis;ko01230 Biosynthesis of amino acids	COG0436-Aspartate/tyrosine/aromatic aminotransferase[E]
T479_RS09375	WP_025219351.1	2.87667	2.59667	0.147737	0.337793	0.424508	-	T479_RS09375	penicillin-binding protein	GO:0030435;GO:0008360;GO:0071555;GO:0009252;GO:0005886	-	COG1680-Beta-lactamase class C and other penicillin binding proteins[V]
T479_RS00135	WP_024362944.1	84.68	9.62	3.13791	3.25e-15	3.53e-14	up	T479_RS00135	copper chaperone	GO:0005737;GO:0005507;GO:0006825	K07213-ko04978 Mineral absorption	COG2608-Copper chaperone[P]
T479_RS00130	WP_024362943.1	403.093	96.2467	2.06631	1.68e-14	1.68e-13	up	T479_RS00130	hypothetical protein	GO:0005737;GO:0006355;GO:0046872;GO:0006351;GO:0003677	-	COG1937-Uncharacterized protein conserved in bacteria[S]
T479_RS09370	WP_081769874.1	7.84333	2.38	1.72051	0.000216581	0.000596186	up	T479_RS09370	MarR family transcriptional regulator	GO:0003700;GO:0006351;GO:0003677	-	COG1846-Transcriptional regulators[K]
T479_RS05470	WP_024361927.1	22.25	32.4733	-0.54545	0.40788	0.497212	-	T479_RS05470	MerR family transcriptional regulator	GO:0006355;GO:0006351;GO:0003677	-	COG0789-Predicted transcriptional regulators[K]
T479_RS01995	WP_025218516.1	41.56	17.7333	1.22873	5.12e-07	2.18e-06	up	T479_RS01995	ABC transporter ATP-binding protein	GO:0016021;GO:0042626;GO:0005524;GO:0005886	-	COG1132-ABC-type multidrug transport system, ATPase and permease components[V]
T479_RS19825	WP_024364483.1	1.84667	5.06667	-1.45611	0.00189885	0.0043535	down	T479_RS19825	FAD-binding protein	GO:0004458;GO:0050660;GO:0016614;GO:0005739;GO:0005743	K00102-ko00620 Pyruvate metabolism	COG0277-FAD/FMN-containing dehydrogenases[C]
T479_RS05475	WP_024361926.1	248.003	992.33	-2.00046	1.58e-11	1.17e-10	down	T479_RS05475	type I glutamate--ammonia ligase	GO:0004356;GO:0005737;GO:0009399;GO:0005524;GO:0006542	K01915-ko00250 Alanine, aspartate and glutamate metabolism;ko04727 GABAergic synapse;ko01230 Biosynthesis of amino acids;ko00220 Arginine biosynthesis;ko04724 Glutamatergic synapse;ko00630 Glyoxylate and dicarboxylate metabolism;ko02020 Two-component system;ko00910 Nitrogen metabolism	COG0174-Glutamine synthetase[E]
T479_RS01990	WP_025218515.1	20.7367	4.73667	2.13024	4.73e-13	4.16e-12	up	T479_RS01990	ABC transporter ATP-binding protein	GO:0016021;GO:0042626;GO:0034040;GO:0005524;GO:0005886	-	COG1132-ABC-type multidrug transport system, ATPase and permease components[V]
T479_RS15625	WP_025220163.1	6.09667	1.55333	1.97265	0.011238	0.0217197	up	T479_RS15625	hypothetical protein	-	-	-
T479_RS15155	WP_024363145.1	65.46	74.93	-0.19493	0.98404	0.988326	-	T479_RS15155	aspartate--tRNA ligase	GO:0005737;GO:0004815;GO:0005524;GO:0003676;GO:0006418	K01876-ko00970 Aminoacyl-tRNA biosynthesis	COG0173-Aspartyl-tRNA synthetase[J]
T479_RS15620	WP_025220162.1	1.40667	0.0001	13.78	0.000610938	0.00153644	-	T479_RS15620	single-stranded DNA-binding protein	GO:0006260;GO:0003697	K03111-ko03030 DNA replication;ko03430 Mismatch repair;ko03440 Homologous recombination	COG0629-Single-stranded DNA-binding protein[L]
T479_RS15150	WP_081769915.1	14.49	7.79	0.895362	0.000324404	0.000862673	-	T479_RS15150	N-acetylglucosamine-6-phosphate deacetylase	GO:0005975;GO:0006044;GO:0008448;GO:0019262;GO:0006046;GO:0005506;GO:0042803	K01443-ko00520 Amino sugar and nucleotide sugar metabolism	COG1820-N-acetylglucosamine-6-phosphate deacetylase[G]
T479_RS10295	WP_025219481.1	122.967	25.2133	2.28601	7.55e-15	7.86e-14	up	T479_RS10295	DUF4430 domain-containing protein	-	-	-
T479_RS10290	WP_025219480.1	3.67	13.1867	-1.84523	1.57e-06	6.24e-06	down	T479_RS10290	S9 family peptidase	GO:0004177;GO:0016021;GO:0008236;GO:0005886	-	COG1506-Dipeptidyl aminopeptidases/acylaminoacyl-peptidases[E]
T479_RS15395	WP_024363189.1	57.94	62.0333	-0.098484	0.515346	0.599543	-	T479_RS15395	rod shape-determining protein	GO:0008360;GO:0000902	-	COG1077-Actin-like ATPase involved in cell morphogenesis[D]
T479_RS19860	WP_025220651.1	33.28	101.173	-1.6041	7.92e-08	3.73e-07	down	T479_RS19860	23S rRNA (uracil(1939)-C(5))-methyltransferase RlmD	GO:0008173;GO:0046872;GO:0003723;GO:0006396;GO:0051539	-	COG2265-SAM-dependent methyltransferases related to tRNA (uracil-5-)-methyltransferase[J]
T479_RS15190	WP_038509830.1	11.1967	24.55	-1.13265	0.00358205	0.00772346	down	T479_RS15190	carbohydrate kinase	GO:0016773;GO:0016301	-	COG1105-Fructose-1-phosphate kinase and related fructose-6-phosphate kinase (PfkB)[G]
T479_RS15390	WP_024363188.1	136.977	225.38	-0.718429	0.121419	0.176363	-	T479_RS15390	rod shape-determining protein MreC	GO:0008360;GO:0005886	-	COG1792-Cell shape-determining protein[M]
T479_RS09080	WP_025219311.1	0.56	0.83	-0.567685	0.740079	0.798462	-	T479_RS09080	MFS transporter	GO:0016021;GO:0055085;GO:0005886	-	-
T479_RS19865	WP_024364479.1	31.72	303.57	-3.25856	3.06e-17	3.97e-16	down	T479_RS19865	cytochrome D ubiquinol oxidase subunit II	GO:0030435;GO:0016021;GO:0055114;GO:0005886	K00426-ko02020 Two-component system;ko00190 Oxidative phosphorylation	-
T479_RS10055	WP_025219454.1	0.843333	0.5	0.754175	0.21853	0.293828	-	T479_RS10055	hypothetical protein	-	-	COG4335-DNA alkylation repair enzyme[L]
T479_RS20095	WP_024363978.1	20.3533	74.11	-1.8644	0.00126952	0.003005	down	T479_RS20095	nitrogen regulatory protein P-II 1	GO:0006355;GO:0030234;GO:0006808;GO:0006351;GO:0000166	K04751-ko02020 Two-component system	COG0347-Nitrogen regulatory protein PII[E]
T479_RS09770	WP_025219409.1	15.4	12.3433	0.319198	0.101064	0.15059	-	T479_RS09770	glutathione peroxidase	GO:0006979;GO:0004602	K00432-ko04918 Thyroid hormone synthesis;ko00590 Arachidonic acid metabolism;ko00480 Glutathione metabolism	COG0386-Glutathione peroxidase[O]
T479_RS10050	WP_025219453.1	0.583333	0.0001	12.5101	0.192127	1	-	T479_RS10050	hypothetical protein	-	-	-
T479_RS10500	WP_025219509.1	0.243333	0.213333	0.189825	0.749688	0.805601	-	T479_RS10500	acyl-CoA dehydrogenase	GO:0050660;GO:0033539;GO:0016627;GO:0000062;GO:0055088;GO:0003995;GO:0052890;GO:0009055	-	COG1960-Acyl-CoA dehydrogenases[I]
T479_RS04675	WP_025218778.1	4.01333	3.18667	0.332753	0.200014	0.271989	-	T479_RS04675	IclR family transcriptional regulator	GO:0003700;GO:0006355;GO:0045892;GO:0006351;GO:0003677	-	COG1414-Transcriptional regulator[K]
T479_RS03930	WP_024362221.1	44.42	63.3333	-0.511756	0.353688	0.441138	-	T479_RS03930	thiol-disulfide oxidoreductase	GO:0005737;GO:0006457;GO:0015035;GO:0016209;GO:0016671;GO:0034599;GO:0000103;GO:0045454;GO:0055114;GO:0016491	-	-
T479_RS04670	WP_024362078.1	929.573	462.097	1.00837	0.000184404	0.000512855	up	T479_RS04670	50S ribosomal protein L28	GO:0003735;GO:0005840;GO:0006412	K02902-ko03010 Ribosome	COG0227-Ribosomal protein L28[J]
T479_RS03935	WP_024362220.1	8.96667	16.75	-0.901517	0.0628568	0.0998477	-	T479_RS03935	TrkA family potassium uptake protein	GO:0006813;GO:0008324;GO:0005886	-	COG0569-K+ transport systems, NAD-binding component[P]
T479_RS20870	WP_024361387.1	4.19667	3.58667	0.2266	0.33242	0.418978	-	T479_RS20870	NUDIX domain-containing protein	GO:0016787;GO:0046872	-	-
T479_RS11900	WP_025219701.1	0.03	0.0001	8.22882	0.785964	1	-	T479_RS11900	hypothetical protein	GO:0098025	-	COG3948-Phage-related baseplate assembly protein[R]
T479_RS04295	WP_024362151.1	8.52	3.62667	1.23221	9.26e-05	0.000272575	up	T479_RS04295	2-dehydropantoate 2-reductase	GO:0005737;GO:0015940;GO:0050661;GO:0008677	K00077-ko00770 Pantothenate and CoA biosynthesis	COG1893-Ketopantoate reductase[H]
T479_RS03840	WP_025218716.1	47.0567	307.783	-2.70944	5.56e-10	3.41e-09	down	T479_RS03840	CBS domain-containing protein	-	-	COG4109-Predicted transcriptional regulator containing CBS domains[K]
T479_RS11905	WP_025219702.1	0.0001	0.0001	0	1	1	-	T479_RS11905	hypothetical protein	-	-	-
T479_RS03845	WP_024362238.1	33.1067	126.397	-1.93276	6.32e-11	4.45e-10	down	T479_RS03845	LysR family transcriptional regulator	GO:0003700;GO:0006351;GO:0003677	-	COG0583-Transcriptional regulator[K]
T479_RS04290	WP_024362152.1	12.6133	51.3933	-2.02663	0.000131798	0.000376517	down	T479_RS04290	transcriptional regulator	GO:0006355;GO:0030435;GO:0006351;GO:0042763;GO:0003677	-	-
T479_RS03025	WP_025218624.1	157.067	275.083	-0.808492	0.0383858	0.0651818	-	T479_RS03025	membrane protein	GO:0016021;GO:0006810;GO:0071555;GO:0008360;GO:0009252;GO:0005886	K03980-ko00550 Peptidoglycan biosynthesis	COG0728-Uncharacterized membrane protein, putative virulence factor[R]
T479_RS10275	WP_025219477.1	4.44333	7.36667	-0.72937	0.216604	0.291603	-	T479_RS10275	LysR family transcriptional regulator	GO:0003700;GO:0005737;GO:0006351;GO:0003677	-	COG0583-Transcriptional regulator[K]
T479_RS10270	WP_025219476.1	3.09333	4.30333	-0.476292	0.720768	0.781422	-	T479_RS10270	TetR/AcrR family transcriptional regulator	GO:0006355;GO:0006351;GO:0003677	-	COG1309-Transcriptional regulator[K]
T479_RS03020	WP_024362452.1	29.8767	24.91	0.262294	0.284149	0.367271	-	T479_RS03020	glycosyltransferase family 4 protein	GO:0008375;GO:0016740;GO:0000287;GO:0010125	-	COG0438-Glycosyltransferase[M]
T479_RS19225	WP_025220587.1	0.0001	0.0001	0	1	1	-	T479_RS19225	hypothetical protein	-	-	-
T479_RS04055	WP_024362197.1	2.01667	4.16333	-1.04577	0.150832	0.213464	-	T479_RS04055	nitronate monooxygenase	GO:0018580;GO:0051213	K02371-ko01212 Fatty acid metabolism;ko00061 Fatty acid biosynthesis	COG2070-Dioxygenases related to 2-nitropropane dioxygenase[R]
T479_RS22045	WP_025220851.1	41.88	20.3333	1.04241	2.39e-06	9.21e-06	up	T479_RS22045	PIN/TRAM domain-containing protein	GO:0004518;GO:0016021;GO:0046872	-	COG4956-Integral membrane protein (PIN domain superfamily)[R]
T479_RS04050	WP_024362198.1	96.49	129.71	-0.426838	0.610102	0.686246	-	T479_RS04050	aminotransferase class V-fold PLP-dependent enzyme	GO:0005737;GO:0009446;GO:0008923;GO:0008792;GO:0006520;GO:0003824;GO:0008295	K01585-ko00330 Arginine and proline metabolism	COG1982-Arginine/lysine/ornithine decarboxylases[E]
T479_RS20975	WP_024364579.1	18.64	40.8867	-1.13323	0.00218099	0.00493473	down	T479_RS20975	AarF/ABC1/UbiB kinase family protein	GO:0016021;GO:0004672;GO:0010795;GO:0005886;GO:0006744;GO:0005524	-	COG0661-Predicted unusual protein kinase[R]
T479_RS23360	#N/A	116.417	158.077	-0.441327	0.646983	0.718351	-	T479_RS23360	iron-sulfur cluster assembly accessory protein	-	-	-
T479_RS05505	#N/A	153.643	22.8433	2.74974	3.12e-32	1.1e-30	up	T479_RS05505	4-methyl-5(B-hydroxyethyl)-thiazole monophosphate biosynthesis protein	-	-	-
T479_RS10435	WP_025219500.1	13.4233	30.7633	-1.19647	0.00503073	0.0105155	down	T479_RS10435	arsenical pump-driving ATPase	GO:0015446;GO:0071722;GO:0005524	-	COG0003-Oxyanion-translocating ATPase[P]
T479_RS05500	WP_024361604.1	7.85333	13.6	-0.79223	0.466251	0.554114	-	T479_RS05500	hypothetical protein	-	-	-
T479_RS23365	WP_081769966.1	8.22333	50.0633	-2.60596	6.02e-07	2.55e-06	down	T479_RS23365	hypothetical protein	GO:0006310;GO:0016787;GO:0075713;GO:0015074;GO:0016740;GO:0003677;GO:0046718	-	COG4974-Site-specific recombinase XerD[L]
T479_RS00005	WP_024364628.1	826.793	301.967	1.45314	7.88e-13	6.78e-12	up	T479_RS00005	chromosomal replication initiator protein DnaA	GO:0005737;GO:0043565;GO:0006270;GO:0006275;GO:0003688;GO:0005524	K02313-ko02020 Two-component system;ko04112 Cell cycle - Caulobacter	COG0593-ATPase involved in DNA replication initiation[L]
T479_RS18325	WP_025220474.1	0.203333	0.0001	10.9896	0.643074	1	-	T479_RS18325	hypothetical protein	-	-	-
T479_RS18320	WP_025220473.1	0.376667	0.61	-0.695521	0.81886	0.865043	-	T479_RS18320	hypothetical protein	-	-	-
T479_RS20970	WP_029747435.1	97.9133	56.5467	0.792063	0.00664544	0.0135168	-	T479_RS20970	peptidoglycan-binding protein	GO:0008234	-	COG0791-Cell wall-associated hydrolases (invasion-associated proteins)[M]
T479_RS15020	WP_025220080.1	19.33	80.41	-2.05653	7.66e-05	0.0002291	down	T479_RS15020	alanine--tRNA ligase	GO:0005737;GO:0004813;GO:0000049;GO:0008270;GO:0006419;GO:0005524	K01872-ko00970 Aminoacyl-tRNA biosynthesis	COG0013-Alanyl-tRNA synthetase[J]
T479_RS11270	WP_025219594.1	16.2467	73.9567	-2.18654	1.97e-11	1.45e-10	down	T479_RS11270	lysophospholipase	-	-	COG2755-Lysophospholipase L1 and related esterases[E]
T479_RS11275	WP_025219595.1	14.0567	26.34	-0.906001	0.104676	0.154804	-	T479_RS11275	DegV family protein	GO:0008289	-	COG1307-Uncharacterized protein conserved in bacteria[S]
T479_RS15025	WP_024363119.1	1.81	5.52	-1.60868	0.0235919	0.0424005	down	T479_RS15025	4-hydroxyphenylacetate 3-monooxygenase, oxygenase component	GO:0052881;GO:0016627;GO:0050660;GO:0010124;GO:0016712	K00483-ko00350 Tyrosine metabolism;ko01220 Degradation of aromatic compounds	COG2368-Aromatic ring hydroxylase[Q]
T479_RS22535	WP_024364654.1	54.9267	272.98	-2.31322	4.37e-11	3.13e-10	down	T479_RS22535	adenylosuccinate synthase	GO:0004019;GO:0005737;GO:0000287;GO:0044208;GO:0005525	K01939-ko00230 Purine metabolism;ko00250 Alanine, aspartate and glutamate metabolism	COG0104-Adenylosuccinate synthase[F]
T479_RS15095	WP_024363133.1	45.8667	19.9733	1.19937	0.000214858	0.00059182	up	T479_RS15095	tRNA threonylcarbamoyladenosine dehydratase	GO:0061503;GO:0005829;GO:0061504;GO:0008641;GO:0005524	-	COG1179-Dinucleotide-utilizing enzymes involved in molybdopterin and thiamine biosynthesis family 1[H]
T479_RS22160	WP_025220859.1	27.87	59	-1.082	0.00459589	0.00968644	down	T479_RS22160	ethanolamine utilization protein EutJ	GO:0006865	K01999-ko02024 Quorum sensing;ko02010 ABC transporters	COG0683-ABC-type branched-chain amino acid transport systems, periplasmic component[E]
T479_RS04450	WP_024362120.1	41.87	59.2267	-0.50033	0.409711	0.498738	-	T479_RS04450	RluA family pseudouridine synthase	GO:0000455;GO:0005829;GO:0001522;GO:0003723;GO:0009982	-	COG0564-Pseudouridylate synthases, 23S RNA-specific[J]
T479_RS04905	WP_024362033.1	16.2733	27.09	-0.735251	0.236634	0.314248	-	T479_RS04905	flagellar export protein FliJ	GO:0006935;GO:0005886;GO:0044781;GO:0009288;GO:0015031;GO:0071973	K02413-ko02040 Flagellar assembly	-
T479_RS04455	WP_024362119.1	11.98	16.4067	-0.453654	0.58422	0.661973	-	T479_RS04455	bifunctional pyr operon transcriptional regulator/uracil phosphoribosyltransferase PyrR	GO:0006355;GO:0009116;GO:0004845;GO:0003723;GO:0006353	K02825-ko00240 Pyrimidine metabolism	COG2065-Pyrimidine operon attenuation protein/uracil phosphoribosyltransferase[F]
T479_RS04900	WP_024362034.1	20.05	31.68	-0.65997	0.368347	0.457039	-	T479_RS04900	FliI/YscN family ATPase	GO:0005737;GO:0015992;GO:0046034;GO:0030254;GO:0009058;GO:0030257;GO:0016887;GO:0044780;GO:0006754;GO:0071973;GO:0005524	K02412-ko02040 Flagellar assembly	COG1157-Flagellar biosynthesis/type III secretory pathway ATPase[NU]
T479_RS11010	WP_024364807.1	2.42667	1.69	0.521953	0.112054	0.16425	-	T479_RS11010	DUF1116 domain-containing protein	GO:0016021;GO:0005886	-	-
T479_RS22530	WP_024364336.1	5.56667	3.76333	0.564803	0.0512699	0.0836949	-	T479_RS22530	YitT family protein	GO:0016021;GO:0005886	-	COG1284-Uncharacterized conserved protein[S]
T479_RS11015	WP_025219574.1	2.04	1.08667	0.90866	0.189068	0.259479	-	T479_RS11015	acyl-CoA synthetase FdrA	GO:0006104;GO:0005829;GO:0006105;GO:0003824;GO:0006099;GO:0048037;GO:0009361;GO:0008152;GO:0004775;GO:0009142	-	COG0074-Succinyl-CoA synthetase, alpha subunit[C]
T479_RS11875	WP_081769896.1	1.42333	28.9533	-4.34638	2.27e-07	1.03e-06	down	T479_RS11875	hypothetical protein	-	-	-
T479_RS22165	WP_025220860.1	89.9833	9.83	3.19439	3.01e-23	6.8e-22	up	T479_RS22165	hypothetical protein	GO:0016021	-	-
T479_RS19115	WP_025220567.1	0.103333	0.0001	10.0131	0.785964	1	-	T479_RS19115	hypothetical protein	-	-	-
T479_RS11870	WP_025219697.1	0.0001	0.0733333	-9.51833	0.841598	1	-	T479_RS11870	holin	GO:0016021;GO:0005886	-	COG4824-Phage-related holin (Lysis protein)[R]
T479_RS02460	WP_025218568.1	0.563333	4.19667	-2.89718	0.0033631	0.00729519	-	T479_RS02460	8-amino-7-oxononanoate synthase	GO:0008710;GO:0016874;GO:0008890;GO:0009102;GO:0030170	K00652-ko00780 Biotin metabolism	COG0156-7-keto-8-aminopelargonate synthetase and related enzymes[H]
T479_RS02465	WP_025218569.1	0.213333	0.596667	-1.48382	0.423074	0.51282	-	T479_RS02465	hypothetical protein	-	-	-
T479_RS22565	WP_025220904.1	12.4833	14.4167	-0.207734	0.822065	0.86699	-	T479_RS22565	hypothetical protein	GO:0016021	-	-
T479_RS03110	WP_024362470.1	43.7867	65.1567	-0.573421	0.538775	0.619606	-	T479_RS03110	flagellar biosynthesis anti-sigma factor FlgM	GO:0044781;GO:0045892;GO:0006351	-	COG2747-Negative regulator of flagellin synthesis (anti-sigma28 factor)[KNU]
T479_RS03445	WP_024362532.1	127.673	195.057	-0.611436	0.147913	0.209885	-	T479_RS03445	globin	GO:0046872;GO:0019825;GO:0020037;GO:0015671	-	COG2346-Truncated hemoglobins[R]
T479_RS03115	WP_025218633.1	129.013	180.93	-0.487911	0.453487	0.541759	-	T479_RS03115	flagellar protein FlgN	GO:0044780	-	-
T479_RS22560	WP_081769939.1	6.83333	7.86	-0.20194	0.884993	0.916478	-	T479_RS22560	ABC transporter ATP-binding protein	GO:0042954;GO:0016887;GO:0005524;GO:0043190	-	COG1136-ABC-type antimicrobial peptide transport system, ATPase component[V]
T479_RS03440	WP_024362531.1	156.207	209.053	-0.420415	0.677041	0.743675	-	T479_RS03440	DsbA family protein	GO:0016853	-	COG2761-Predicted dithiol-disulfide isomerase involved in polyketide biosynthesis[Q]
T479_RS00640	WP_025218355.1	3.72667	4.67	-0.325537	0.849784	0.889424	-	T479_RS00640	carbohydrate kinase	GO:0016773;GO:0008865;GO:0016301;GO:0004747;GO:0006014;GO:0005524	K00847-ko00500 Starch and sucrose metabolism;ko00520 Amino sugar and nucleotide sugar metabolism;ko00051 Fructose and mannose metabolism	COG0524-Sugar kinases, ribokinase family[G]
T479_RS19215	WP_025220585.1	0.19	0.0001	10.8918	0.207152	1	-	T479_RS19215	ParA family protein	GO:0042174;GO:0016787;GO:0030435;GO:0005524;GO:0016491	-	COG1192-ATPases involved in chromosome partitioning[D]
T479_RS08170	WP_024363420.1	28.7767	13.1467	1.1302	6.37e-05	0.000193529	up	T479_RS08170	NAD(P)-dependent oxidoreductase	GO:0033022;GO:0055041;GO:0016491	K19548-ko00199 Cytochrome P450	COG1028-Dehydrogenases with different specificities (related to short-chain alcohol dehydrogenases)[IQR]
T479_RS00645	WP_025218356.1	5.84333	8.42	-0.527029	0.715171	0.776843	-	T479_RS00645	hypothetical protein	-	-	-
T479_RS08175	WP_024363421.1	21.7533	21.54	0.0142182	0.318169	0.403851	-	T479_RS08175	type II pantothenate kinase	GO:0005737;GO:0004594;GO:0005524;GO:0015937	K09680-ko00770 Pantothenate and CoA biosynthesis	COG5146-Pantothenate kinase, acetyl-CoA regulated[H]
T479_RS16610	WP_024363825.1	1317.47	193.597	2.76664	1.13e-17	1.54e-16	up	T479_RS16610	50S ribosomal protein L35	GO:0003735;GO:0005840;GO:0006412	K02916-ko03010 Ribosome	COG0291-Ribosomal protein L35[J]
T479_RS19120	WP_025220568.1	1.10333	6.28333	-2.50966	0.00229751	0.00516042	down	T479_RS19120	hypothetical protein	-	-	-
T479_RS16615	WP_079561569.1	16096.3	1584.7	3.34444	1.03e-28	3.04e-27	up	T479_RS16615	translation initiation factor IF-3	GO:0005737;GO:0005829;GO:0016020;GO:0032790;GO:0043022;GO:0003743	-	COG0290-Translation initiation factor 3 (IF-3)[J]
T479_RS19125	WP_025220569.1	1.30333	9.81	-2.91205	0.014022	0.0266344	down	T479_RS19125	hypothetical protein	-	-	-
T479_RS11470	WP_024364082.1	29.5267	0.82	5.17025	1.54e-18	2.31e-17	up	T479_RS11470	MarR family transcriptional regulator	GO:0003700;GO:0006351;GO:0003677	-	COG1846-Transcriptional regulators[K]
T479_RS18430	WP_025220489.1	2.19	5.12	-1.22521	0.166954	0.233898	-	T479_RS18430	LemA family protein	GO:0016021;GO:0005886	-	COG1704-Uncharacterized conserved protein[S]
T479_RS02865	WP_025218598.1	15.94	8.89333	0.841855	0.0283317	0.049899	-	T479_RS02865	IS200/IS605 family transposase	GO:0004803;GO:0006313;GO:0003677	-	COG1943-Transposase and inactivated derivatives[L]
T479_RS11475	WP_081769895.1	29.2933	6.81	2.10485	1.7e-06	6.71e-06	up	T479_RS11475	hypothetical protein	GO:0016021	-	-
T479_RS18685	WP_025220510.1	53.6133	326.223	-2.6052	2.19e-17	2.88e-16	down	T479_RS18685	HIT family protein	GO:0003824	-	COG0537-Diadenosine tetraphosphate (Ap4A) hydrolase and other HIT family hydrolases[FGR]
T479_RS02860	WP_025218597.1	0.736667	13.1367	-4.15644	4.12e-08	2.01e-07	down	T479_RS02860	hypothetical protein	GO:0005737;GO:0006310;GO:0006313;GO:0009037;GO:0015074;GO:0051301;GO:0003677;GO:0007059;GO:0007049	-	COG4974-Site-specific recombinase XerD[L]
T479_RS18435	WP_025220490.1	11.7333	8.29333	0.500589	0.130312	0.187378	-	T479_RS18435	spore coat protein	GO:0030435;GO:0019028;GO:0031160	-	COG5577-Spore coat protein[M]
T479_RS03595	WP_025218691.1	2.02	0.736667	1.45527	0.00398415	0.00851375	-	T479_RS03595	ATP-binding protein	GO:0005524	-	-
T479_RS12795	WP_024361014.1	3.30333	2.1	0.653533	0.236848	0.314339	-	T479_RS12795	DUF4188 domain-containing protein	-	-	-
T479_RS10475	WP_038509643.1	6.66333	12.78	-0.939572	0.113448	0.165953	-	T479_RS10475	pyridoxamine 5'-phosphate oxidase family protein	GO:0016491;GO:0010181	-	COG3467-Predicted flavin-nucleotide-binding protein[R]
T479_RS03590	WP_024362562.1	51.7733	5.99	3.11158	1.52e-19	2.59e-18	up	T479_RS03590	nucleoside-diphosphate sugar epimerase	GO:0050662;GO:0003824;GO:0003978;GO:0006012	K01784-ko00520 Amino sugar and nucleotide sugar metabolism;ko00052 Galactose metabolism	COG0451-Nucleoside-diphosphate-sugar epimerases[MG]
T479_RS10470	WP_025219505.1	4.06667	0.893333	2.18658	4.06e-07	1.76e-06	-	T479_RS10470	benzoate transporter	GO:0019439;GO:0016021;GO:0042925;GO:0005886	-	COG3135-Uncharacterized protein involved in benzoate metabolism[Q]
T479_RS19210	WP_025220584.1	0.173333	0.0966667	0.842459	0.564618	0.644167	-	T479_RS19210	hypothetical protein	GO:0005737;GO:0051301;GO:0009295;GO:0007049;GO:0003677	-	COG1475-Predicted transcriptional regulators[K]
T479_RS16430	WP_025220274.1	21.3233	28.91	-0.439136	0.529789	0.612871	-	T479_RS16430	phenylalanine--tRNA ligase subunit beta	GO:0005737;GO:0004826;GO:0000049;GO:0008033;GO:0006432;GO:0000287;GO:0005524	K01890-ko00970 Aminoacyl-tRNA biosynthesis	COG0072-Phenylalanyl-tRNA synthetase beta subunit[J]
T479_RS16120	WP_025220232.1	4.48667	24.0133	-2.42012	1.89e-13	1.71e-12	down	T479_RS16120	hypothetical protein	GO:0004386;GO:0005524;GO:0003677	K10742-ko03030 DNA replication	COG1112-Superfamily I DNA and RNA helicases and helicase subunits[L]
T479_RS16435	WP_024363852.1	2.3	2.27667	0.0147108	0.734007	0.793501	-	T479_RS16435	phenylalanine--tRNA ligase subunit alpha	GO:0005737;GO:0004826;GO:0000049;GO:0006432;GO:0000287;GO:0005524	K01889-ko00970 Aminoacyl-tRNA biosynthesis	COG0016-Phenylalanyl-tRNA synthetase alpha subunit[J]
T479_RS16125	WP_025220233.1	0.1	0.923333	-3.20685	0.0490008	0.0803866	-	T479_RS16125	hypothetical protein	-	-	-
T479_RS11705	WP_038510365.1	0.106667	0.0001	10.0589	0.601211	1	-	T479_RS11705	phage tail protein	-	-	-
T479_RS02645	WP_025218583.1	41.4967	19.2167	1.11064	0.000244091	0.000665112	up	T479_RS02645	threonylcarbamoyl-AMP synthase	GO:0005737;GO:0016779;GO:0006450;GO:0008033;GO:0061710;GO:0000049;GO:0003725;GO:0002949;GO:0005524	-	COG0009-Putative translation factor (SUA5)[J]
T479_RS02640	WP_025218582.1	20.1367	10.2933	0.968115	0.00663197	0.0134958	-	T479_RS02640	stage II sporulation protein R	GO:0030435;GO:0016021	-	-
T479_RS11700	WP_025219665.1	0.0001	0.0001	0	1	1	-	T479_RS11700	hypothetical protein	-	-	-
T479_RS12650	WP_025219820.1	4.47333	7.38333	-0.722922	0.433276	0.522113	-	T479_RS12650	nucleoside 2-deoxyribosyltransferase	GO:0050144;GO:0070694;GO:0009159	-	-
T479_RS19355	WP_025220592.1	7.79	1.89667	2.03816	0.00054352	0.00137978	up	T479_RS19355	hypothetical protein	-	-	-
T479_RS08280	WP_025219202.1	0.513333	0.28	0.874469	0.580056	0.658294	-	T479_RS08280	hypothetical protein	-	-	-
T479_RS02885	WP_025218602.1	2.32	1.47333	0.655041	0.278695	0.361088	-	T479_RS02885	hypothetical protein	GO:0016021	-	-
T479_RS22690	WP_025218473.1	0.51	0.0001	12.3163	0.141252	1	-	T479_RS22690	hypothetical protein	-	-	-
T479_RS02880	WP_025218601.1	1.50667	0.743333	1.01928	0.234484	0.311873	-	T479_RS02880	hypothetical protein	GO:0016021	-	-
T479_RS08285	WP_025219203.1	1.03667	1.74	-0.747135	0.588472	0.665391	-	T479_RS08285	hypothetical protein	-	-	-
T479_RS22695	WP_025218476.1	0.08	0.0001	9.64386	0.601211	1	-	T479_RS22695	hypothetical protein	-	-	-
T479_RS11490	WP_025219627.1	12.8267	6.8	0.91554	0.000144634	0.000411004	-	T479_RS11490	membrane protein	GO:0016021	-	-
T479_RS03205	WP_025218649.1	97.25	873.03	-3.16626	4.18e-18	5.99e-17	down	T479_RS03205	flagellar hook protein	GO:0009421;GO:0009424;GO:0044781;GO:0005576;GO:0007155;GO:0071973	K02407-ko02040 Flagellar assembly	COG1345-Flagellar capping protein[N]
T479_RS19690	WP_025220631.1	0.173333	0.12	0.530515	0.610844	0.686542	-	T479_RS19690	hypothetical protein	-	-	-
T479_RS07035	WP_025219055.1	0.5	0.0001	12.2877	0.0689117	0.108032	-	T479_RS07035	hypothetical protein	-	-	-
T479_RS03200	WP_025218648.1	5.17333	106.57	-4.36456	1.11e-18	1.68e-17	down	T479_RS03200	flagellar protein FlaG	-	-	COG1334-Uncharacterized flagellar protein FlaG[N]
T479_RS07030	WP_025219054.1	18.9467	21.4733	-0.180602	0.752347	0.807724	-	T479_RS07030	hypothetical protein	GO:0003677	-	-
T479_RS08770	WP_025219273.1	5.56667	2.69333	1.04742	0.00533554	0.0110614	up	T479_RS08770	L-lactate permease	GO:0015129;GO:0005887	-	COG1620-L-lactate permease[C]
T479_RS19350	WP_024364572.1	111.773	218.7	-0.968377	0.0430275	0.0721535	-	T479_RS19350	hypothetical protein	GO:0005887	-	-
T479_RS22360	WP_024364304.1	16.7233	6.28333	1.41226	0.000166342	0.000467146	up	T479_RS22360	hypothetical protein	GO:0044212;GO:0003700;GO:0006355;GO:0006351;GO:0006367;GO:0003677	-	COG1846-Transcriptional regulators[K]
T479_RS08775	WP_024363541.1	59.85	142.893	-1.25552	4.26e-05	0.000134318	down	T479_RS08775	cytochrome C biogenesis protein CcdA	GO:0030435;GO:0016021;GO:0055114;GO:0017004;GO:0005886	-	COG0785-Cytochrome c biogenesis protein[O]
T479_RS22365	WP_025220883.1	14.4167	3.31333	2.12138	2.18e-08	1.11e-07	up	T479_RS22365	hypothetical protein	-	-	-
T479_RS12655	WP_025219821.1	5.84667	1.45	2.01156	0.000609201	0.00153297	up	T479_RS12655	GNAT family N-acetyltransferase	GO:0008080	-	-
T479_RS23100	WP_081769857.1	0.0001	0.0001	0	1	1	-	T479_RS23100	hypothetical protein	-	-	-
T479_RS12000	WP_025219719.1	0.103333	0.0633333	0.706269	0.651301	0.721843	-	T479_RS12000	terminase	GO:0004519;GO:0046872;GO:0030430;GO:0019076	-	COG5525-Bacteriophage tail assembly protein[R]
T479_RS19055	WP_052599535.1	0.0001	0.0001	0	1	1	-	T479_RS19055	hypothetical protein	-	-	-
T479_RS15700	WP_025220178.1	10.62	2.65333	2.00091	4.38e-05	0.000137391	up	T479_RS15700	hypothetical protein	-	-	-
T479_RS12005	WP_025219720.1	0.04	0.216667	-2.43741	0.588337	1	-	T479_RS12005	hypothetical protein	-	-	-
T479_RS23105	WP_080653286.1	0.0001	0.0001	0	1	1	-	T479_RS23105	cyclic lactone autoinducer peptide	-	-	-
T479_RS16050	WP_025220220.1	0.223333	0.04	2.48113	0.227653	1	-	T479_RS16050	DUF4085 domain-containing protein	-	-	-
T479_RS19050	WP_025220554.1	0.0001	0.0001	0	1	1	-	T479_RS19050	hypothetical protein	-	-	-
T479_RS18055	WP_024364215.1	1.35667	0.516667	1.39276	0.163877	0.229887	-	T479_RS18055	hypothetical protein	-	-	COG1764-Predicted redox protein, regulator of disulfide bond formation[O]
T479_RS18505	WP_025220492.1	56.33	14.76	1.93221	2.08e-06	8.08e-06	up	T479_RS18505	imidazole glycerol phosphate synthase subunit HisF	GO:0000107;GO:0005737;GO:0000105;GO:0016829	K02500-ko01230 Biosynthesis of amino acids;ko00340 Histidine metabolism	COG0107-Imidazoleglycerol-phosphate synthase[E]
T479_RS18050	WP_024364216.1	2.24	1.94667	0.202493	0.436416	0.525309	-	T479_RS18050	sugar transferase	GO:0016780;GO:0005976;GO:0016021;GO:0000271;GO:0016740;GO:0005886	-	COG2148-Sugar transferases involved in lipopolysaccharide synthesis[M]
T479_RS18500	WP_024363893.1	13.92	3.31333	2.0708	4.81e-07	2.06e-06	up	T479_RS18500	bifunctional phosphoribosyl-AMP cyclohydrolase/phosphoribosyl-ATP diphosphatase HisIE	GO:0005737;GO:0000105;GO:0004635;GO:0005524;GO:0004636	K11755-ko01230 Biosynthesis of amino acids;ko00340 Histidine metabolism	COG0139-Phosphoribosyl-AMP cyclohydrolase[E]
T479_RS08910	WP_024363565.1	3.52333	11.3467	-1.68726	0.00126946	0.003005	down	T479_RS08910	hypothetical protein	GO:0005737;GO:0051539;GO:0000155;GO:0016021;GO:0005506;GO:0005524	K07683-ko02020 Two-component system	COG4585-Signal transduction histidine kinase[T]
T479_RS13510	WP_025219915.1	56.9833	209.483	-1.87822	1.42e-09	8.31e-09	down	T479_RS13510	2-oxo acid dehydrogenase subunit E2	GO:0043754;GO:0016746;GO:0006096;GO:0008152	K09699-ko00280 Valine, leucine and isoleucine degradation;ko00640 Propanoate metabolism	COG0508-Pyruvate/2-oxoglutarate dehydrogenase complex, dihydrolipoamide acyltransferase (E2) component, and related enzymes[C]
T479_RS13750	WP_024361206.1	152.687	159.88	-0.0664154	0.433084	0.522027	-	T479_RS13750	hypothetical protein	GO:0031419;GO:0004748;GO:0006260;GO:0071897;GO:0005524	-	-
T479_RS18440	WP_024363904.1	5.26333	3.89667	0.433736	0.127285	0.183515	-	T479_RS18440	amino acid ABC transporter ATP-binding protein	GO:0015424;GO:0005524;GO:0005886	-	COG1126-ABC-type polar amino acid transport system, ATPase component[E]
T479_RS17235	WP_025220362.1	70.87	160.757	-1.18163	0.000701531	0.00174997	down	T479_RS17235	2-succinyl-5-enolpyruvyl-6-hydroxy-3- cyclohexene-1-carboxylic-acid synthase	GO:0009234;GO:0000287;GO:0030145;GO:0070204;GO:0030976	K02551-ko00130 Ubiquinone and other terpenoid-quinone biosynthesis	COG1165-2-succinyl-6-hydroxy-2,4-cyclohexadiene-1-carboxylate synthase[H]
T479_RS08915	WP_024363566.1	6.35	29.7167	-2.22644	6.2e-09	3.41e-08	down	T479_RS08915	DNA-binding response regulator	GO:0005737;GO:0000160;GO:0005622;GO:0006355;GO:0006351;GO:0003677	K07696-ko02020 Two-component system	COG2197-Response regulator containing a CheY-like receiver domain and an HTH DNA-binding domain[TK]
T479_RS13755	WP_024361207.1	16.3967	12.07	0.441977	0.0437338	0.0730645	-	T479_RS13755	lipoate--protein ligase family protein	GO:0016415;GO:0009249;GO:0009107;GO:0033819	K03800-ko00785 Lipoic acid metabolism	COG0095-Lipoate-protein ligase A[H]
T479_RS16545	WP_025220289.1	17.2933	1.28333	3.75225	2.31e-07	1.04e-06	up	T479_RS16545	glutaredoxin family protein	GO:0045454;GO:0015035;GO:0005623;GO:0009055	-	COG0695-Glutaredoxin and related proteins[O]
T479_RS19675	WP_080653392.1	0.13	0.0001	10.3443	0.785964	1	-	T479_RS19675	hypothetical protein	-	-	-
T479_RS07585	WP_024363308.1	3.5	10.5567	-1.59273	0.000781063	0.00192495	down	T479_RS07585	AraC family transcriptional regulator	GO:0043565;GO:0003700;GO:0005829;GO:0006355;GO:0006351;GO:0000987	-	COG2207-AraC-type DNA-binding domain-containing proteins[K]
T479_RS15090	WP_024363132.1	17.49	5.70333	1.61665	0.0129248	0.0247356	up	T479_RS15090	hypothetical protein	-	-	-
T479_RS07580	WP_025219118.1	29.4367	10.4667	1.49181	7.86e-09	4.25e-08	up	T479_RS07580	methyl-accepting chemotaxis protein	GO:0004888;GO:0016021;GO:0006935;GO:0004871;GO:0005886	K03406-ko02020 Two-component system;ko02030 Bacterial chemotaxis	COG0840-Methyl-accepting chemotaxis protein[NT]
T479_RS19670	WP_024364510.1	4.24333	52.7667	-3.63636	1.08e-09	6.37e-09	down	T479_RS19670	DUF305 domain-containing protein	-	-	-
T479_RS02085	WP_025218527.1	9.43667	5.23667	0.849629	0.12707	0.183292	-	T479_RS02085	hypothetical protein	-	-	-
T479_RS02080	WP_024362781.1	82.08	75.1967	0.126362	0.158334	0.223201	-	T479_RS02080	ABC transporter ATP-binding protein	GO:0006810;GO:0016887;GO:0005524	-	COG0488-ATPase components of ABC transporters with duplicated ATPase domains[R]
T479_RS19900	WP_024364472.1	82.95	58.5967	0.501423	0.0137809	0.0261879	-	T479_RS19900	CamS family sex pheromone protein	GO:0005886	-	COG4851-Protein involved in sex pheromone biosynthesis[R]
T479_RS21410	WP_025220803.1	514.61	613.283	-0.253074	0.981875	0.986685	-	T479_RS21410	diaminobutyrate--2-oxoglutarate transaminase	GO:0009058;GO:0019289;GO:0030170;GO:0045303	K00836-ko00260 Glycine, serine and threonine metabolism;ko01230 Biosynthesis of amino acids;ko01210 2-Oxocarboxylic acid metabolism	COG0160-4-aminobutyrate aminotransferase and related aminotransferases[E]
T479_RS15515	WP_025220141.1	4.20333	0.13	5.01495	0.00185054	0.00426089	-	T479_RS15515	hypothetical protein	-	-	-
T479_RS20675	WP_024361348.1	1754.91	13.2867	7.04527	5.79e-119	4.16e-116	up	T479_RS20675	FMN-dependent NADH-azoreductase	GO:0016661;GO:0010181;GO:0008752;GO:0016652;GO:0009055	-	COG1182-Acyl carrier protein phosphodiesterase[I]
T479_RS13515	WP_024361156.1	35.9333	103.853	-1.53115	1.18e-05	4.1e-05	down	T479_RS13515	alpha-ketoacid dehydrogenase subunit beta	GO:0003824;GO:0003863;GO:0008152	K00167-ko00280 Valine, leucine and isoleucine degradation;ko00640 Propanoate metabolism	COG0022-Pyruvate/2-oxoglutarate dehydrogenase complex, dehydrogenase (E1) component, eukaryotic type, beta subunit[C]
T479_RS08595	WP_024363498.1	5.16667	3.73333	0.468769	0.0618935	0.0985719	-	T479_RS08595	glutamate 5-kinase	GO:0005737;GO:0004349;GO:0006561;GO:0003723;GO:0055129;GO:0005524	K00931-ko00332 Carbapenem biosynthesis;ko01230 Biosynthesis of amino acids;ko00330 Arginine and proline metabolism	COG0263-Glutamate 5-kinase[E]
T479_RS22185	WP_024364425.1	1.46333	0.74	0.983661	0.168359	0.23547	-	T479_RS22185	DUF4956 domain-containing protein	GO:0016021	-	-
T479_RS08590	WP_025219250.1	10.8	6.61667	0.706855	0.103162	0.153038	-	T479_RS08590	glutamate-5-semialdehyde dehydrogenase	GO:0005737;GO:0055129;GO:0050661;GO:0006561;GO:0004350	K00147-ko00332 Carbapenem biosynthesis;ko01230 Biosynthesis of amino acids;ko00330 Arginine and proline metabolism	COG0014-Gamma-glutamyl phosphate reductase[E]
T479_RS22180	WP_025220863.1	1.28	0.683333	0.905482	0.0660177	0.104079	-	T479_RS22180	hypothetical protein	GO:0030435;GO:0016021;GO:0019028;GO:0031160	-	COG5337-Spore coat assembly protein[M]
T479_RS19585	WP_025220621.1	24.51	17.3233	0.500654	0.022507	0.0406032	-	T479_RS19585	class I SAM-dependent methyltransferase	GO:0005737;GO:0008168;GO:0032259;GO:0008757	-	-
T479_RS02240	WP_024362813.1	1.09	0.676667	0.687811	0.234905	0.312336	-	T479_RS02240	methyl-accepting chemotaxis protein	GO:0016021;GO:0006935;GO:0004871;GO:0005886	-	COG0840-Methyl-accepting chemotaxis protein[NT]
T479_RS18360	WP_025220481.1	1.12667	0.163333	2.78617	0.0351341	0.0603956	-	T479_RS18360	RNA polymerase sigma factor	GO:0003700;GO:0016987;GO:0006352;GO:0003677	-	COG1595-DNA-directed RNA polymerase specialized sigma subunit, sigma24 homolog[K]
T479_RS02245	WP_025218548.1	44.1933	92.59	-1.06703	0.00678009	0.0137417	down	T479_RS02245	L-threonine 3-dehydrogenase	GO:0003824;GO:0050662	-	COG0451-Nucleoside-diphosphate-sugar epimerases[MG]
T479_RS22745	WP_081769863.1	5.68333	72.5867	-3.6749	3.9e-21	7.61e-20	down	T479_RS22745	hypothetical protein	-	-	COG3212-Predicted membrane protein[S]
T479_RS08605	WP_025219252.1	35.98	74.38	-1.04772	0.00678472	0.0137417	down	T479_RS08605	LysE family translocator	GO:0016021;GO:0006865;GO:0015171;GO:0005886	-	COG1280-Putative threonine efflux protein[E]
T479_RS07100	WP_025219065.1	9.5	25.1333	-1.4036	0.000159016	0.000447738	down	T479_RS07100	LysM domain-containing protein	GO:0016021;GO:0005886	-	-
T479_RS12910	WP_025219843.1	174.61	34.1	2.35629	1.63e-19	2.77e-18	up	nikC	nickel transporter permease NikC	GO:0015031;GO:0015833;GO:0006810;GO:0016021;GO:0005886	K15586-ko02010 ABC transporters	COG1173-ABC-type dipeptide/oligopeptide/nickel transport systems, permease components[EP]
T479_RS08600	WP_025219251.1	48.1533	38.6567	0.316918	0.078481	0.121008	-	T479_RS08600	hypothetical protein	GO:0016021	-	-
T479_RS22740	WP_025218976.1	0.466667	0.616667	-0.402098	0.914808	0.939002	-	T479_RS22740	hypothetical protein	-	-	-
T479_RS12915	WP_025219844.1	71.4067	21.16	1.75472	1.67e-10	1.11e-09	up	T479_RS12915	ABC transporter permease	GO:0016151;GO:0016021;GO:0006810;GO:0015099;GO:0005887;GO:0005886;GO:0035444	K15585-ko02010 ABC transporters	COG0601-ABC-type dipeptide/oligopeptide/nickel transport systems, permease components[EP]
T479_RS07105	WP_024362353.1	6.33667	10.9267	-0.786057	0.122675	0.178	-	T479_RS07105	serine/threonine protein phosphatase	GO:0016787;GO:0005524	-	COG1408-Predicted phosphohydrolases[R]
T479_RS12175	WP_025219754.1	2.6	0.0966667	4.74935	1.34e-06	5.36e-06	-	T479_RS12175	hypothetical protein	GO:0016021	-	-
T479_RS08350	WP_025219212.1	1899.02	186.67	3.34669	1.77e-32	6.32e-31	up	T479_RS08350	EamA/RhaT family transporter	GO:0016021;GO:0006810;GO:0005886	-	-
T479_RS12170	WP_025219753.1	1.84667	1.69333	0.125057	0.617917	0.692144	-	T479_RS12170	hypothetical protein	GO:0016021	-	-
T479_RS08355	WP_025219213.1	6.49667	3.91667	0.730073	0.0293092	0.0514524	-	T479_RS08355	LysR family transcriptional regulator	GO:0003700;GO:0005829;GO:0006355;GO:0006351;GO:0003677;GO:0000986	-	COG0583-Transcriptional regulator[K]
T479_RS14965	WP_024363107.1	72.41	117.257	-0.695409	0.066932	0.105314	-	T479_RS14965	endolytic transglycosylase MltG	GO:0016021;GO:0003676	-	COG1559-Predicted periplasmic solute-binding protein[R]
T479_RS12595	WP_025219811.1	1.33	0.563333	1.23937	0.0439059	0.0732275	-	T479_RS12595	carbon-phosphorus lyase	GO:0016829;GO:0019634	K06164-ko00440 Phosphonate and phosphinate metabolism	COG3626-Uncharacterized enzyme of phosphonate metabolism[P]
T479_RS14615	WP_024363041.1	9.18	6.79333	0.434375	0.0955363	0.143755	-	T479_RS14615	hypothetical protein	-	-	COG3546-Mn-containing catalase[P]
T479_RS14960	WP_024363106.1	815.677	103.277	2.98148	3.37e-28	9.48e-27	up	T479_RS14960	O-methyltransferase	GO:0046872;GO:0008171	-	COG4122-Predicted O-methyltransferase[R]
T479_RS14610	WP_024363040.1	15.6333	2.48	2.65621	6.06e-13	5.27e-12	up	T479_RS14610	TrkA family potassium uptake protein	GO:0006813;GO:0008324;GO:0005886	-	COG0569-K+ transport systems, NAD-binding component[P]
T479_RS12590	WP_025219810.1	0.356667	0.103333	1.78727	0.255616	0.336284	-	T479_RS12590	carbon-phosphorus lyase complex subunit PhnJ	GO:0046872;GO:0051539;GO:0016829;GO:0042916;GO:0098848;GO:0019700	K06163-ko00440 Phosphonate and phosphinate metabolism	COG3627-Uncharacterized enzyme of phosphonate metabolism[P]
T479_RS17525	WP_025220374.1	50.0433	18.3367	1.44845	1.71e-08	8.83e-08	up	T479_RS17525	cation diffusion facilitator transporter	GO:0005737;GO:0005856;GO:0006829;GO:0005634;GO:0008324;GO:0030374;GO:0045944;GO:0006351;GO:0003682;GO:0016922;GO:0016021	-	COG0053-Predicted Co/Zn/Cd cation transporters[P]
T479_RS08825	WP_024363551.1	12.0267	12.03	-0.000399805	0.554204	0.634301	-	T479_RS08825	thioredoxin	GO:0005737;GO:0006457;GO:0015035;GO:0045454;GO:0005623;GO:0016671;GO:0006662;GO:0000103;GO:0034599;GO:0055114	-	-
T479_RS07360	WP_025219085.1	17.2167	16.8633	0.0299161	0.463492	0.551429	-	T479_RS07360	hypothetical protein	-	-	-
T479_RS18365	WP_024363920.1	42.0333	32.36	0.377322	0.0831292	0.127128	-	T479_RS18365	SsrA-binding protein SmpB	GO:0005737;GO:0070929;GO:0003723;GO:0003677	-	COG0691-tmRNA-binding protein[O]
T479_RS08820	WP_025219277.1	0.896667	1.42	-0.663247	0.616941	0.69123	-	T479_RS08820	FMN-binding negative transcriptional regulator	GO:0030435;GO:0008233;GO:0016491;GO:0010181	-	COG2808-Transcriptional regulator[K]
T479_RS17520	WP_024364890.1	13.9967	3.50333	1.99828	1.53e-08	7.95e-08	up	T479_RS17520	MgtC/SapB family protein	GO:0016021;GO:0005886	-	COG1285-Uncharacterized membrane protein[S]
T479_RS07365	WP_025219086.1	48.6867	26.5733	0.873548	0.00584999	0.0120066	-	T479_RS07365	DUF1700 domain-containing protein	GO:0016021	-	COG4709-Predicted membrane protein[S]
T479_RS12755	WP_029747075.1	0.143333	0.0001	10.4852	0.785964	1	-	T479_RS12755	hypothetical protein	GO:0006355;GO:0006351	-	-
T479_RS12750	WP_025219829.1	0.1	0.0001	9.96578	0.621394	1	-	T479_RS12750	sigma-70 family RNA polymerase sigma factor	GO:0003700;GO:0006355;GO:0016987;GO:0006352;GO:0003677	-	-
T479_RS07690	WP_025219134.1	80.81	6.05333	3.73873	2.13e-19	3.52e-18	up	T479_RS07690	haloacid dehalogenase	GO:0016787;GO:0046295;GO:0008967;GO:0008152;GO:0046872;GO:0019253	K01091-ko00630 Glyoxylate and dicarboxylate metabolism	COG0546-Predicted phosphatases[R]
T479_RS07695	WP_025219135.1	45.99	4.97667	3.20807	2.08e-23	4.73e-22	up	T479_RS07695	YibE/F family protein	GO:0016021	-	COG5438-Predicted multitransmembrane protein[S]
T479_RS06180	WP_025218930.1	10.7633	15.69	-0.54372	0.423841	0.513472	-	T479_RS06180	EAL domain-containing protein	GO:0016021;GO:0071111;GO:0005886	-	COG2200-FOG: EAL domain[T]
T479_RS06185	WP_024361457.1	11.19	9.13	0.293523	0.0470912	0.077817	-	T479_RS06185	phytoene desaturase	GO:0016117;GO:0016021;GO:0016627;GO:0055114;GO:0016491	K10209-ko00906 Carotenoid biosynthesis	COG1233-Phytoene dehydrogenase and related proteins[Q]
T479_RS21115	WP_024364607.1	6.11	13.9	-1.18584	0.00970723	0.0191041	down	T479_RS21115	GTP-binding protein	GO:0005525	-	COG0523-Putative GTPases (G3E family)[R]
T479_RS20375	WP_024363924.1	0.643333	0.0633333	3.34453	0.0751606	0.116346	-	T479_RS20375	tRNA (adenosine(37)-N6)-threonylcarbamoyltransferase complex ATPase subunit type 1 TsaE	GO:0005737;GO:0046872;GO:0002949;GO:0005524	-	COG0802-Predicted ATPase or kinase[R]
T479_RS06610	WP_025218988.1	1.36	2.31	-0.764286	0.433495	0.52223	-	T479_RS06610	MBL fold metallo-hydrolase	GO:0016787;GO:0046872	-	COG0491-Zn-dependent hydrolases, including glyoxylases[R]
T479_RS06345	WP_024361424.1	113.05	24.5067	2.20571	1.9e-19	3.17e-18	up	T479_RS06345	GntR family transcriptional regulator	GO:0003700;GO:0006813;GO:0008324;GO:0006351;GO:0003677	-	COG0490-Putative regulatory, ligand-binding protein related to C-terminal domains of K+ channels[P]
T479_RS21325	WP_025220792.1	6.78667	2.61333	1.37681	0.000339114	0.000897361	up	T479_RS21325	Cof-type HAD-IIB family hydrolase	GO:0005737;GO:0016787;GO:0046872;GO:0016791;GO:0044283	-	COG0561-Predicted hydrolases of the HAD superfamily[R]
T479_RS06615	WP_024362414.1	27.9133	21.4733	0.378408	0.0709656	0.110728	-	T479_RS06615	TetR/AcrR family transcriptional regulator	GO:0003700;GO:0006355;GO:0006351;GO:0003677	-	-
T479_RS21320	WP_025220791.1	11.6233	1.69	2.78193	9.28e-06	3.27e-05	up	T479_RS21320	cyclase	GO:0004061;GO:0019441	-	COG1878-Predicted metal-dependent hydrolase[R]
T479_RS06340	WP_024361425.1	1082.91	30.82	5.1349	3.68e-104	1.76e-101	up	T479_RS06340	glycine betaine/L-proline ABC transporter ATP-binding protein	GO:0006865;GO:0016020;GO:0016887;GO:0015418;GO:0031460;GO:0005524	K02000-ko02010 ABC transporters	COG4175-ABC-type proline/glycine betaine transport system, ATPase component[E]
T479_RS07740	WP_025219140.1	12.0567	17.87	-0.567709	0.345017	0.432074	-	T479_RS07740	histidine phosphatase family protein	-	-	-
T479_RS12350	WP_025219784.1	0.913333	2.33333	-1.35318	0.130037	0.187107	-	T479_RS12350	hypothetical protein	GO:0016021	-	-
T479_RS21980	WP_024364384.1	10298	2461.2	2.06493	4.04e-09	2.27e-08	up	T479_RS21980	50S ribosomal protein L1	GO:0000049;GO:0015934;GO:0019843;GO:0003735;GO:0006417;GO:0006412	K02863-ko03010 Ribosome	COG0081-Ribosomal protein L1[J]
T479_RS07215	WP_024364284.1	921.9	1935.03	-1.06967	0.00367112	0.00788788	down	T479_RS07215	nucleoside-diphosphate kinase	GO:0005737;GO:0006228;GO:0006241;GO:0004550;GO:0005524;GO:0046872;GO:0006183	K00940-ko00230 Purine metabolism;ko00240 Pyrimidine metabolism	COG0105-Nucleoside diphosphate kinase[F]
T479_RS12355	WP_025219785.1	3.26667	7.76	-1.24824	0.173193	0.240837	-	T479_RS12355	HXXEE domain-containing protein	GO:0016021	-	-
T479_RS07745	WP_024363343.1	3.45333	4.45667	-0.367975	0.934145	0.953625	-	T479_RS07745	hypothetical protein	GO:0005737;GO:0006355;GO:0006351;GO:0003677	-	COG1278-Cold shock proteins[K]
T479_RS07210	WP_025219073.1	85.4967	100.17	-0.22851	0.910896	0.93603	-	T479_RS07210	heptaprenyl diphosphate synthase component II	GO:0009234;GO:0016740;GO:0036422;GO:0016765;GO:0008299;GO:0046872	K00805-ko00900 Terpenoid backbone biosynthesis	COG0142-Geranylgeranyl pyrophosphate synthase[H]
T479_RS21985	WP_016993315.1	15444.4	4253.72	1.86029	8.57e-08	4.01e-07	up	T479_RS21985	50S ribosomal protein L11	GO:0003735;GO:0070180;GO:0005840;GO:0006412	K02867-ko03010 Ribosome	COG0080-Ribosomal protein L11[J]
T479_RS01690	WP_025218480.1	1.14333	0.79	0.533322	0.421976	0.511644	-	T479_RS01690	holin	GO:0016021;GO:0005886	-	COG4824-Phage-related holin (Lysis protein)[R]
T479_RS01340	WP_025218419.1	0.373333	0.763333	-1.03185	0.536651	0.617945	-	T479_RS01340	CoA transferase subunit B	GO:0008410;GO:0008260;GO:0008152	K01029-ko00650 Butanoate metabolism;ko00072 Synthesis and degradation of ketone bodies;ko00280 Valine, leucine and isoleucine degradation	COG2057-Acyl CoA:acetate/3-ketoacid CoA transferase, beta subunit[I]
T479_RS01695	WP_025218481.1	0.45	0.446667	0.0107264	0.842031	0.883025	-	T479_RS01695	peptidoglycan L-alanyl-D-glutamate endopeptidase	GO:0016787;GO:0071555;GO:0005886	-	-
T479_RS01345	WP_038510079.1	0.153333	0.0001	10.5825	0.499199	1	-	T479_RS01345	hypothetical protein	GO:0016301;GO:0005524	-	-
T479_RS17820	WP_024364835.1	26.0033	32.4367	-0.318929	0.897205	0.926008	-	T479_RS17820	DUF3055 domain-containing protein	-	-	-
T479_RS21055	WP_024364595.1	5.75333	4.7	0.291737	0.254663	0.335398	-	T479_RS21055	DUF1801 domain-containing protein	-	-	-
T479_RS06165	WP_025218928.1	187.813	2.81	6.06259	1.4e-65	1.94e-63	up	T479_RS06165	ABC-2 transporter permease	GO:0016021	-	-
T479_RS21505	WP_025220816.1	34.6567	34.9433	-0.0118843	0.3059	0.390465	-	T479_RS21505	MFS transporter	GO:0016021;GO:0046677;GO:0055085;GO:0005886	-	-
T479_RS21050	WP_025220755.1	6.13333	5.78667	0.0839388	0.46189	0.550191	-	T479_RS21050	VOC family protein	-	-	COG3865-Uncharacterized protein conserved in bacteria[S]
T479_RS21500	WP_025220815.1	1.11333	2.82333	-1.34251	0.16528	0.231779	-	T479_RS21500	DUF421 domain-containing protein	GO:0016021;GO:0005886	-	COG2323-Predicted membrane protein[S]
T479_RS06160	WP_025218927.1	180.493	5.30333	5.0889	3.41e-71	5.87e-69	up	T479_RS06160	ABC transporter ATP-binding protein	GO:0006810;GO:0046677;GO:0016887;GO:0005524	-	COG1131-ABC-type multidrug transport system, ATPase component[V]
T479_RS07960	WP_024363381.1	0.426667	0.516667	-0.276124	0.943506	0.95909	-	T479_RS07960	ethanolamine utilization microcompartment protein EutS	GO:0006580;GO:0046336	-	COG4810-Ethanolamine utilization protein[E]
T479_RS05880	WP_025218893.1	0.106667	0.803333	-2.91289	0.104941	0.15509	-	T479_RS05880	carbon-nitrogen hydrolase family protein	GO:0000257;GO:0016810;GO:0006807	-	COG0388-Predicted amidohydrolase[R]
T479_RS14760	WP_025220050.1	6.51	4.78667	0.443636	0.103027	0.15289	-	T479_RS14760	DUF2306 domain-containing protein	GO:0016021	-	-
T479_RS05885	WP_025218894.1	0.66	0.26	1.34395	0.116341	0.169782	-	T479_RS05885	nitrate reductase	GO:0005215;GO:0016021;GO:0055085;GO:0005886	-	COG1953-Cytosine/uracil/thiamine/allantoin permeases[FH]
T479_RS07965	WP_024363382.1	1.55	1.01667	0.608421	0.453035	0.541681	-	T479_RS07965	ethanolamine utilization protein EutP	GO:0046336;GO:0006576;GO:0005524	-	COG4917-Ethanolamine utilization protein[E]
T479_RS14765	WP_025220051.1	7.52	3.69667	1.02451	0.0200547	0.0367173	up	T479_RS14765	hypothetical protein	-	-	-
T479_RS06980	WP_025219044.1	0.27	0.273333	-0.017702	0.934908	0.954178	-	T479_RS06980	hypothetical protein	-	-	-
T479_RS17145	WP_025220352.1	16.2867	20.5333	-0.334276	0.840053	0.881595	-	T479_RS17145	TIGR01212 family radical SAM protein	GO:0005737;GO:0051539;GO:0051536;GO:0004402;GO:0033588;GO:0003824;GO:0006357;GO:0006368;GO:0046872	-	COG1242-Predicted Fe-S oxidoreductase[R]
T479_RS17945	WP_024362703.1	26.0267	73.5067	-1.49788	3.17e-06	1.19e-05	down	T479_RS17945	polysaccharide deacetylase family protein	GO:0030435;GO:0016810;GO:0046872;GO:0005975;GO:0071555	-	COG0726-Predicted xylanase/chitin deacetylase[G]
T479_RS17415	#N/A	0.3	0.0001	11.5507	0.785964	1	-	T479_RS17415	tRNA-Ile	-	-	-
T479_RS17140	WP_025220351.1	8.44667	4.61333	0.872573	0.00235837	0.0052916	-	T479_RS17140	MFS transporter	GO:0005215;GO:0016021;GO:0055085;GO:0005886	-	-
T479_RS16940	WP_024363759.1	165.81	335.343	-1.01611	0.000601556	0.00151639	down	T479_RS16940	3-deoxy-7-phosphoheptulonate synthase	GO:0004106;GO:0009423;GO:0016832;GO:0016740;GO:0003849;GO:0046417;GO:0009073	K13853-ko01230 Biosynthesis of amino acids;ko00400 Phenylalanine, tyrosine and tryptophan biosynthesis	COG2876-3-deoxy-D-arabino-heptulosonate 7-phosphate (DAHP) synthase[E]
T479_RS01745	WP_025218489.1	2.75	3.34667	-0.283293	0.979479	0.985426	-	T479_RS01745	GGDEF domain-containing protein	GO:0005737;GO:0052621;GO:0000160;GO:0016021;GO:0030154;GO:0004871;GO:0046872;GO:0007049;GO:0005525	-	COG3706-Response regulator containing a CheY-like receiver domain and a GGDEF domain[T]
T479_RS16945	WP_025220329.1	26.9	40.9367	-0.605787	0.176786	0.24449	-	T479_RS16945	cell division protein	GO:0043093;GO:0032153;GO:0009898;GO:0030435;GO:0008360;GO:0051301;GO:0016887;GO:0007049	-	COG0849-Actin-like ATPase involved in cell division[D]
T479_RS01740	WP_025218488.1	22.08	24.5667	-0.153962	0.67511	0.742122	-	T479_RS01740	hypothetical protein	GO:0000155;GO:0016021;GO:0005622	-	COG2972-Predicted signal transduction protein with a C-terminal ATPase domain[T]
T479_RS20900	WP_038509989.1	5.49667	0.826667	2.73318	3.85e-10	2.42e-09	up	T479_RS20900	arsenical efflux pump membrane protein ArsB	GO:0015700;GO:0005215;GO:0016021;GO:0015105;GO:0005887;GO:0005886;GO:0098656;GO:0046685	-	COG1055-Na+/H+ antiporter NhaD and related arsenite permeases[P]
T479_RS20905	WP_024361394.1	75.5767	123.353	-0.706784	0.119863	0.174332	-	T479_RS20905	YebC/PmpR family DNA-binding transcriptional regulator	GO:0005737;GO:0006355;GO:0006351;GO:0003677	-	COG0217-Uncharacterized conserved protein[S]
T479_RS00835	WP_025218376.1	28.6333	404.047	-3.81875	4.31e-26	1.12e-24	down	T479_RS00835	acetamidase/formamidase family protein	GO:0016811;GO:0005634;GO:0004328;GO:0005829	-	COG2421-Predicted acetamidase/formamidase[C]
T479_RS21180	WP_081769971.1	9.83333	3.62333	1.44036	6.25e-05	0.000189997	up	T479_RS21180	iron ABC transporter permease	GO:0005215;GO:0006811;GO:0055072;GO:0016021;GO:0005886	K02015-ko02010 ABC transporters	COG0609-ABC-type Fe3+-siderophore transport system, permease component[P]
T479_RS21185	WP_025220772.1	16.1667	7.74	1.06262	0.011176	0.0216386	up	T479_RS21185	iron ABC transporter permease	GO:0005215;GO:0006811;GO:0055072;GO:0016021;GO:0005886	K02015-ko02010 ABC transporters	COG4139-ABC-type cobalamin transport system, permease component[H]
T479_RS06505	WP_025218971.1	21.4967	11.96	0.845896	0.0122433	0.023536	-	T479_RS06505	recombinase family protein	GO:0015074;GO:0000150;GO:0003677	-	COG1961-Site-specific recombinases, DNA invertase Pin homologs[L]
T479_RS13535	WP_010859733.1	55.74	60.5433	-0.119255	0.636757	0.709741	-	T479_RS13535	DUF2627 domain-containing protein	GO:0016021;GO:0005886	-	-
T479_RS06500	WP_038509542.1	60.98	647.943	-3.40946	1.86e-21	3.72e-20	down	T479_RS06500	hypothetical protein	-	-	-
T479_RS13530	WP_025219917.1	46.5	80.16	-0.785652	0.0550853	0.0891128	-	T479_RS13530	Glu/Leu/Phe/Val dehydrogenase	GO:0006520;GO:0006552;GO:0050049;GO:0016639	K00263-ko00280 Valine, leucine and isoleucine degradation;ko00290 Valine, leucine and isoleucine biosynthesis	COG0334-Glutamate dehydrogenase/leucine dehydrogenase[E]
T479_RS15360	WP_010860053.1	2111.78	1639.47	0.365227	0.0778006	0.120002	-	T479_RS15360	50S ribosomal protein L21	GO:0003735;GO:0019843;GO:0005840;GO:0006412	K02888-ko03010 Ribosome	COG0261-Ribosomal protein L21[J]
T479_RS15815	WP_024363210.1	650.753	1067.97	-0.714688	0.0453089	0.075247	-	T479_RS15815	ATP-dependent protease ATP-binding subunit ClpX	GO:0008233;GO:0006457;GO:0008270;GO:0005524	K03544-ko04112 Cell cycle - Caulobacter	COG1219-ATP-dependent protease Clp, ATPase subunit[O]
T479_RS20270	WP_025220688.1	2.45667	3.66333	-0.576455	0.620699	0.694539	-	T479_RS20270	hypothetical protein	GO:0016021	-	-
T479_RS15365	WP_025220118.1	35.9633	11.2267	1.6796	0.000319705	0.000852029	up	T479_RS15365	stage IV sporulation protein FB	GO:0030435;GO:0016021;GO:0046872;GO:0004222	-	-
T479_RS19410	WP_025220599.1	12.99	12.84	0.0167562	0.303245	0.387986	-	T479_RS19410	hypothetical protein	-	-	-
T479_RS15810	WP_024363209.1	46.3067	59.6667	-0.365705	0.69221	0.757632	-	T479_RS15810	endopeptidase La	GO:0004176;GO:0004252;GO:0043565;GO:0005737;GO:0033554;GO:0006515;GO:0005524	K01338-ko04112 Cell cycle - Caulobacter	COG0466-ATP-dependent Lon protease, bacterial type[O]
T479_RS05080	WP_025218806.1	73.1667	135.07	-0.884449	0.00532853	0.0110522	-	T479_RS05080	RIP metalloprotease RseP	GO:0016021;GO:0046872;GO:0004222;GO:0005886	K11749-ko02024 Quorum sensing;ko04112 Cell cycle - Caulobacter	COG0750-Predicted membrane-associated Zn-dependent proteases 1[M]
T479_RS00830	WP_025218375.1	4.35333	8.13333	-0.901726	0.174946	0.242258	-	T479_RS00830	DNA-binding response regulator	GO:0005737;GO:0000160;GO:0005622;GO:0006355;GO:0006351;GO:0003677	-	COG0745-Response regulators consisting of a CheY-like receiver domain and a winged-helix DNA-binding domain[TK]
T479_RS05085	WP_025218807.1	151.2	102.607	0.559334	0.00133958	0.0031535	-	T479_RS05085	proline--tRNA ligase	GO:0005737;GO:0006433;GO:0004827;GO:0005524;GO:0002161	K01881-ko00970 Aminoacyl-tRNA biosynthesis	COG0442-Prolyl-tRNA synthetase[J]
T479_RS17485	#N/A	0.403333	0.0001	11.9778	0.785964	1	-	T479_RS17485	tRNA-Lys	-	-	-
T479_RS14540	WP_024363027.1	8.46	19.0333	-1.1698	0.00446887	0.00943259	down	T479_RS14540	DNA repair protein RecO	GO:0005737;GO:0006310;GO:0043590;GO:0006302;GO:0006281	K03584-ko03440 Homologous recombination	COG1381-Recombinational DNA repair protein (RecF pathway)[L]
T479_RS13240	WP_025219887.1	32.81	6.28333	2.38453	4.74e-12	3.7e-11	up	T479_RS13240	siroheme synthase	GO:0009236;GO:0043115;GO:0051266;GO:0019354;GO:0051287;GO:0004851	K02304-ko00860 Porphyrin and chlorophyll metabolism	COG1648-Siroheme synthase (precorrin-2 oxidase/ferrochelatase domain)[H]
T479_RS15565	WP_025220151.1	2.41667	10.86	-2.16793	1.16e-05	4.05e-05	down	T479_RS15565	hypothetical protein	-	-	-
T479_RS09965	WP_025219438.1	0.776667	5.89333	-2.92372	0.00018468	0.000513291	down	T479_RS09965	RNA polymerase	GO:0003700;GO:0016987;GO:0006352;GO:0003677	-	COG1595-DNA-directed RNA polymerase specialized sigma subunit, sigma24 homolog[K]
T479_RS13245	WP_024361103.1	32.8433	5.98333	2.45658	1.88e-09	1.09e-08	up	T479_RS13245	cobyrinate a,c-diamide synthase	GO:0009236;GO:0016874;GO:0006541;GO:0042242;GO:0005524	K02224-ko00860 Porphyrin and chlorophyll metabolism	COG1797-Cobyrinic acid a,c-diamide synthase[H]
T479_RS09960	WP_024361823.1	11.44	21.29	-0.896089	0.11672	0.170277	-	T479_RS09960	Lrp/AsnC family transcriptional regulator	GO:0003700;GO:0043565;GO:0006351;GO:0005622	-	COG1522-Transcriptional regulators[K]
T479_RS15560	WP_025220150.1	0.103333	0.0001	10.0131	0.785964	1	-	T479_RS15560	hypothetical protein	-	-	-
T479_RS21610	#N/A	36.24	1.67	4.43966	3.89e-07	1.69e-06	up	T479_RS21610	tRNA-Lys	-	-	-
T479_RS18545	WP_025220495.1	6.30333	3.02667	1.05839	0.0114436	0.0220873	up	T479_RS18545	prolipoprotein diacylglyceryl transferase	GO:0008961;GO:0009249;GO:0016021;GO:0042158;GO:0005886	-	COG0682-Prolipoprotein diacylglyceryltransferase[M]
T479_RS21615	#N/A	799.64	59.5	3.74839	1.04e-28	3.06e-27	up	T479_RS21615	tRNA-Gln	-	-	-
T479_RS17705	WP_024364854.1	79.9167	119.89	-0.585143	0.233879	0.311181	-	T479_RS17705	hypothetical protein	GO:0008168;GO:0016021	-	-
T479_RS01525	WP_025218447.1	1.2	0.25	2.26303	0.0481088	0.0791041	-	T479_RS01525	DUF669 domain-containing protein	-	-	-
T479_RS17700	WP_025220389.1	58.4167	20.3367	1.5223	5.77e-07	2.45e-06	up	T479_RS17700	uroporphyrinogen-III C-methyltransferase	GO:0009236;GO:0019354;GO:0004851;GO:0055114;GO:0006779	K02303-ko00860 Porphyrin and chlorophyll metabolism	COG0007-Uroporphyrinogen-III methylase[H]
T479_RS09410	WP_025219357.1	3.34667	15.4633	-2.20805	0.00143363	0.00336204	down	T479_RS09410	hypothetical protein	-	-	-
T479_RS18980	WP_025220541.1	6.99	39.26	-2.4897	4.75e-06	1.73e-05	down	T479_RS18980	DUF5067 domain-containing protein	-	-	-
T479_RS00900	WP_025218386.1	23.6167	34.6033	-0.551106	0.336502	0.423132	-	T479_RS00900	histidine transporter	GO:0016021	-	COG3314-Uncharacterized protein conserved in bacteria[S]
T479_RS20080	WP_025220670.1	152.383	243.453	-0.67594	0.195891	0.266888	-	T479_RS20080	hypothetical protein	-	-	-
T479_RS00905	WP_025218387.1	11.4133	31.7167	-1.47452	8.54e-05	0.000254127	down	T479_RS00905	urocanate hydratase	GO:0005737;GO:0016153;GO:0019556;GO:0019557	K01712-ko00340 Histidine metabolism	COG2987-Urocanate hydratase[E]
T479_RS20875	WP_024361388.1	56.7167	60.2633	-0.0875077	0.582488	0.660357	-	T479_RS20875	AI-2E family transporter	GO:0016021;GO:0005886	-	COG0628-Predicted permease[R]
T479_RS20690	WP_025220724.1	96.83	217.94	-1.17041	0.000478952	0.00122963	down	T479_RS20690	manganese-dependent inorganic pyrophosphatase	GO:0005737;GO:0030145;GO:0004427	K15986-ko00190 Oxidative phosphorylation	COG1227-Inorganic pyrophosphatase/exopolyphosphatase[C]
T479_RS20695	WP_051147704.1	9.46667	1.38	2.77819	5.56e-10	3.41e-09	up	T479_RS20695	N-acetyltransferase	GO:0031248;GO:0017189;GO:0008080;GO:0004596	-	COG0454-Histone acetyltransferase HPA2 and related acetyltransferases[KR]
T479_RS01520	WP_025218446.1	0.79	0.0933333	3.08139	0.104213	0.154172	-	T479_RS01520	hypothetical protein	-	-	-
T479_RS06760	WP_025219009.1	43.56	41.18	0.0810601	0.323438	0.409333	-	T479_RS06760	molybdopterin converting factor subunit 1	GO:0006777;GO:0000166	K03636-ko00790 Folate biosynthesis;ko04122 Sulfur relay system	COG1977-Molybdopterin converting factor, small subunit[H]
T479_RS15960	WP_024363235.1	19.22	10.3233	0.896699	0.00212951	0.00482077	-	T479_RS15960	TIGR03987 family protein	GO:0016021	-	-
T479_RS06765	WP_024362389.1	54.3967	69.34	-0.35017	0.775477	0.829178	-	T479_RS06765	molybdate ABC transporter permease subunit	GO:0016021;GO:0015098;GO:0005886	K02018-ko02010 ABC transporters	COG4149-ABC-type molybdate transport system, permease component[P]
T479_RS15965	WP_024363236.1	0.753333	0.413333	0.865983	0.580221	0.658307	-	T479_RS15965	hypothetical protein	-	-	-
T479_RS05265	WP_024361965.1	105.1	296.517	-1.49635	0.000107238	0.00031236	down	T479_RS05265	DUF3388 domain-containing protein	GO:0016597;GO:0008152	-	-
T479_RS05260	WP_024361966.1	7.51	34.5067	-2.19999	2.69e-05	8.82e-05	down	T479_RS05260	DUF3243 domain-containing protein	-	-	-
T479_RS10565	WP_024361697.1	39.6533	18.9567	1.06474	0.00334887	0.00727531	up	T479_RS10565	hypothetical protein	-	-	-
T479_RS00345	WP_024362592.1	472.497	1365.76	-1.53132	1.4e-08	7.37e-08	down	T479_RS00345	ribose-phosphate pyrophosphokinase	GO:0005737;GO:0016301;GO:0009156;GO:0000287;GO:0004749;GO:0009165;GO:0006015;GO:0005524	K00948-ko00030 Pentose phosphate pathway;ko00230 Purine metabolism;ko01230 Biosynthesis of amino acids;ko01200 Carbon metabolism	COG0462-Phosphoribosylpyrophosphate synthetase[FE]
T479_RS20470	WP_008177055.1	8.06667	5.85667	0.461893	0.173885	0.24141	-	T479_RS20470	type II toxin-antitoxin system PemK/MazF family toxin	GO:0004519;GO:0003723;GO:0003677	-	COG2337-Growth inhibitor[T]
T479_RS01230	WP_025218408.1	0.456667	1.03	-1.17343	0.399251	0.488906	-	T479_RS01230	ABC transporter ATP-binding protein	GO:0006810;GO:0016887;GO:0005524;GO:0005886	-	COG1136-ABC-type antimicrobial peptide transport system, ATPase component[V]
T479_RS20475	WP_080653282.1	12.3633	30.4	-1.298	0.0259963	0.0461823	down	T479_RS20475	hypothetical protein	GO:0006355;GO:0042802	-	-
T479_RS00340	WP_025218328.1	188.943	471.62	-1.31967	4.88e-06	1.78e-05	down	T479_RS00340	bifunctional UDP-N-acetylglucosamine diphosphorylase/glucosamine-1-phosphate N-acetyltransferase GlmU	GO:0005737;GO:0006048;GO:0000902;GO:0019134;GO:0000287;GO:0009245;GO:0071555;GO:0008360;GO:0003977;GO:0009252;GO:0009103	K04042-ko00520 Amino sugar and nucleotide sugar metabolism	COG1207-N-acetylglucosamine-1-phosphate uridyltransferase (contains nucleotidyltransferase and I-patch acetyltransferase domains)[M]
T479_RS01235	WP_025218409.1	13.5433	20.4333	-0.593342	0.300082	0.384748	-	T479_RS01235	alpha/beta hydrolase	-	-	-
T479_RS18910	WP_024362334.1	1583.65	29.35	5.75375	7.84e-82	1.69e-79	up	T479_RS18910	glyoxalase	GO:0008198;GO:0018577;GO:0009636;GO:0019439	K07104-ko00622 Xylene degradation;ko00361 Chlorocyclohexane and chlorobenzene degradation;ko01220 Degradation of aromatic compounds;ko00643 Styrene degradation;ko00362 Benzoate degradation	COG2514-Predicted ring-cleavage extradiol dioxygenase[R]
T479_RS14385	WP_024362994.1	3.13333	45.1333	-3.84842	4.14e-09	2.32e-08	down	T479_RS14385	4-hydroxy-3-methylbut-2-enyl diphosphate reductase	-	-	-
T479_RS09060	WP_024363594.1	1.04667	0.42	1.31734	0.0551316	0.0891542	-	T479_RS09060	peptidoglycan hydrolase	GO:0005618;GO:0016787;GO:0005576	-	COG0791-Cell wall-associated hydrolases (invasion-associated proteins)[M]
T479_RS14380	WP_025220009.1	48.6233	75.0467	-0.626139	0.130102	0.187138	-	T479_RS14380	methyl-accepting chemotaxis protein	GO:0016021;GO:0006935;GO:0004871;GO:0005886	-	COG0840-Methyl-accepting chemotaxis protein[NT]
T479_RS15705	WP_025220179.1	26.21	6.29	2.05899	1.04e-10	7.13e-10	up	T479_RS15705	recombinase	GO:0000150;GO:0003677	-	COG1961-Site-specific recombinases, DNA invertase Pin homologs[L]
T479_RS10560	WP_024361698.1	5.98333	2.14667	1.47885	0.0953482	0.143522	-	T479_RS10560	hypothetical protein	-	-	-
T479_RS15355	WP_024363182.1	3961.93	2552.99	0.634014	0.0152097	0.0287005	-	T479_RS15355	ribosomal-processing cysteine protease Prp	GO:0005840	-	COG2868-Predicted ribosomal protein[J]
T479_RS19905	WP_025220653.1	89.73	59.7133	0.587537	0.0408947	0.0689258	-	ligA	NAD-dependent DNA ligase LigA	GO:0046872;GO:0006260;GO:0006281;GO:0003911;GO:0003677	K01972-ko03420 Nucleotide excision repair;ko03410 Base excision repair;ko03030 DNA replication;ko03430 Mismatch repair	COG0272-NAD-dependent DNA ligase (contains BRCT domain type II)[L]
T479_RS20670	#N/A	25.25	3.01	3.06845	5.11e-14	4.93e-13	up	T479_RS20670	hypothetical protein	-	-	-
T479_RS15490	WP_025220136.1	7.01333	0.676667	3.37358	9.69e-05	0.000284301	up	T479_RS15490	hypothetical protein	-	-	-
T479_RS09065	WP_024363595.1	1.13333	120.087	-6.72736	5.45e-47	3.85e-45	down	T479_RS09065	methyl-accepting chemotaxis protein	GO:0016021;GO:0006935;GO:0004871;GO:0005886	K03406-ko02020 Two-component system;ko02030 Bacterial chemotaxis	COG0840-Methyl-accepting chemotaxis protein[NT]
T479_RS15495	WP_052599513.1	22.6667	3.01	2.91274	1	1	-	T479_RS15495	hypothetical protein	-	-	-
T479_RS14140	WP_024361290.1	1748.4	2825.97	-0.692715	0.126102	0.182176	-	T479_RS14140	superoxide dismutase	GO:0004784;GO:0046872	K04564-ko04146 Peroxisome;ko04212 Longevity regulating pathway - worm;ko05016 Huntington's disease;ko04213 Longevity regulating pathway - multiple species;ko04068 FoxO signaling pathway;ko04013 MAPK signaling pathway - fly;ko04211 Longevity regulating pathway - mammal	COG0605-Superoxide dismutase[P]
T479_RS11675	WP_025219660.1	4.86667	5.58667	-0.199054	0.866722	0.901893	-	T479_RS11675	hypothetical protein	-	-	-
T479_RS14145	WP_024361291.1	68.48	107.457	-0.65	0.233362	0.310758	-	T479_RS14145	DUF456 domain-containing protein	GO:0016021;GO:0005886	-	COG2839-Uncharacterized protein conserved in bacteria[S]
T479_RS04840	WP_024362045.1	59.06	56.7867	0.0566291	0.240658	0.319002	-	T479_RS04840	type I DNA topoisomerase	GO:0006265;GO:0003917;GO:0000287;GO:0005694;GO:0003677	-	COG0550-Topoisomerase IA[L]
T479_RS13175	WP_025219882.1	29.22	93.3167	-1.67518	1.32e-06	5.29e-06	down	T479_RS13175	NADPH dehydrogenase NamA	GO:0052690;GO:0050661;GO:0009636;GO:0003959;GO:0018548;GO:0010181	-	COG1902-NADH:flavin oxidoreductases, Old Yellow Enzyme family[C]
T479_RS04845	WP_024362044.1	212.307	288.857	-0.444204	0.408104	0.497344	-	T479_RS04845	FADH(2)-oxidizing methylenetetrahydrofolate--tRNA-(uracil(54)-C(5))- methyltransferase TrmFO	GO:0005737;GO:0047151;GO:0050660;GO:0030698;GO:0016491	-	COG1206-NAD(FAD)-utilizing enzyme possibly involved in translation[J]
T479_RS20585	WP_025220711.1	1454.28	1234.65	0.236206	0.0567945	0.091227	-	T479_RS20585	acetyl-CoA hydrolase	GO:0006084;GO:0016787;GO:0016740	K18118-ko00650 Butanoate metabolism;ko00020 Citrate cycle (TCA cycle);ko01200 Carbon metabolism;ko00620 Pyruvate metabolism	COG0427-Acetyl-CoA hydrolase[C]
T479_RS05865	WP_025218890.1	2.95667	3.33	-0.171551	0.885438	0.916562	-	T479_RS05865	hypothetical protein	GO:0005975;GO:0046555;GO:0016810;GO:0071555;GO:0045493;GO:0046872	-	COG0726-Predicted xylanase/chitin deacetylase[G]
T479_RS05640	WP_025218860.1	24.1733	71.56	-1.56574	2.69e-05	8.8e-05	down	T479_RS05640	DUF1722 domain-containing protein	-	-	-
T479_RS20580	WP_024361329.1	68.0767	270.123	-1.98839	1.17e-10	7.96e-10	down	T479_RS20580	LytTR family transcriptional regulator	GO:0005737;GO:0000160;GO:0006355;GO:0006351;GO:0003677	-	COG3279-Response regulator of the LytR/AlgR family[KT]
T479_RS05645	WP_025218861.1	7	19.8133	-1.50104	0.000338497	0.000896279	down	T479_RS05645	proline--tRNA ligase	GO:0005737;GO:0004827;GO:0006433;GO:0005524	K01881-ko00970 Aminoacyl-tRNA biosynthesis	COG0442-Prolyl-tRNA synthetase[J]
T479_RS05860	WP_025218889.1	1.15	0.0866667	3.73001	0.0425702	0.0714701	-	T479_RS05860	hypothetical protein	-	-	-
T479_RS04115	WP_025218738.1	24.8967	12.3133	1.01573	7.6e-05	0.000227715	up	T479_RS04115	ABC transporter ATP-binding protein	GO:0006810;GO:0016887;GO:0005524	-	COG1116-ABC-type nitrate/sulfonate/bicarbonate transport system, ATPase component[P]
T479_RS04110	WP_025218737.1	6.83667	3.57333	0.936023	0.0025416	0.00565266	-	T479_RS04110	ABC transporter substrate-binding protein	GO:0005215;GO:0006810;GO:0005886	-	COG0715-ABC-type nitrate/sulfonate/bicarbonate transport systems, periplasmic components[P]
T479_RS19005	WP_025220546.1	0.54	0.54	0	0.827279	0.871586	-	T479_RS19005	hypothetical protein	-	-	-
T479_RS10520	WP_024361706.1	0.0001	0.0001	0	1	1	-	T479_RS10520	dehydratase	GO:0006633;GO:0006631;GO:0042621;GO:0051289;GO:0005835;GO:0016836;GO:0004312;GO:0055114	-	COG2030-Acyl dehydratase[I]
T479_RS00120	WP_025218318.1	2019.5	56.77	5.15273	5.2e-42	3.07e-40	up	T479_RS00120	ArsR family transcriptional regulator	GO:0003700;GO:0005737;GO:0046872;GO:0006351;GO:0003677	-	COG0640-Predicted transcriptional regulators[K]
T479_RS09340	WP_025219345.1	4.78	3.51667	0.442802	0.0713241	0.111247	-	T479_RS09340	PLP-dependent aminotransferase family protein	GO:0008483;GO:0003700;GO:0003824;GO:0030170;GO:0003677;GO:0006351	-	COG1167-Transcriptional regulators containing a DNA-binding HTH domain and an aminotransferase domain (MocR family) and their eukaryotic orthologs[KE]
T479_RS00125	WP_025218319.1	586.787	29.4333	4.31731	2.09e-36	9.79e-35	up	T479_RS00125	cation transporter	GO:0016020;GO:0006813;GO:0016021;GO:0008324;GO:0005385;GO:0006824;GO:0005886;GO:0010043;GO:0061088	-	COG1230-Co/Zn/Cd efflux system component[P]
T479_RS22400	WP_025220887.1	8.99667	11.8233	-0.394174	0.703053	0.766384	-	T479_RS22400	DNA-binding response regulator	GO:0005737;GO:0043565;GO:0003700;GO:0000160;GO:0005622;GO:0006351	-	COG4753-Response regulator containing CheY-like receiver domain and AraC-type DNA-binding domain[T]
T479_RS09345	WP_025219346.1	0.25	0.636667	-1.34861	0.592833	0.669267	-	T479_RS09345	hypothetical protein	-	-	-
T479_RS21300	WP_024364004.1	7.54	2.88	1.3885	0.0303822	0.0531843	-	T479_RS21300	hypothetical protein	-	-	-
T479_RS05460	WP_024361929.1	7.06333	3.33	1.08483	0.0140492	0.0266742	up	T479_RS05460	trimeric intracellular cation channel family protein	GO:0016021;GO:0005886	-	COG2860-Predicted membrane protein[S]
T479_RS18040	WP_025220426.1	2.47333	1.56	0.664911	0.0896912	0.135718	-	T479_RS18040	GNAT family N-acetyltransferase	-	-	-
T479_RS05465	WP_025218838.1	25.24	37.2933	-0.563206	0.289224	0.373047	-	T479_RS05465	hypothetical protein	GO:0003824;GO:0030170	-	COG4100-Cystathionine beta-lyase family protein involved in aluminum resistance[P]
T479_RS22115	WP_024364411.1	4.52	8.29	-0.875049	0.323116	0.409113	-	T479_RS22115	DUF779 domain-containing protein	-	-	COG3564-Uncharacterized protein conserved in bacteria[S]
T479_RS15140	WP_025220093.1	32.18	19.0267	0.758141	0.000400293	0.00104386	-	T479_RS15140	SIS domain-containing protein	GO:0005975;GO:0030246	-	COG4821-Uncharacterized protein containing SIS (Sugar ISomerase) phosphosugar binding domain[R]
T479_RS15635	WP_025220165.1	2.73667	0.946667	1.53149	0.0737994	0.114569	-	T479_RS15635	hypothetical protein	-	-	-
T479_RS15145	WP_024363143.1	1.62	0.503333	1.68641	0.046553	0.0770162	-	T479_RS15145	GntR family transcriptional regulator	GO:0003700;GO:0006351;GO:0003677	-	COG2188-Transcriptional regulators[K]
T479_RS22065	WP_024364399.1	17.1133	208.17	-3.60457	1.31e-28	3.8e-27	down	T479_RS22065	hypothetical protein	-	-	COG3880-Uncharacterized protein with conserved CXXC pairs[S]
T479_RS15630	WP_025220164.1	6.80667	1.93333	1.81586	6.86e-07	2.87e-06	up	T479_RS15630	DNA helicase	GO:1990077;GO:0006260;GO:0003677;GO:0003678;GO:0006269;GO:0005524	-	COG0305-Replicative DNA helicase[L]
T479_RS19875	WP_024364477.1	5.72333	30.94	-2.43455	7.79e-11	5.43e-10	down	T479_RS19875	diacylglycerol kinase	GO:0003951;GO:0046872;GO:0004143;GO:0005524;GO:0008654	K07029-ko00561 Glycerolipid metabolism;ko00564 Glycerophospholipid metabolism	COG1597-Sphingosine kinase and enzymes related to eukaryotic diacylglycerol kinase[IR]
T479_RS10280	WP_025219478.1	1.47667	6.66	-2.17318	0.00229398	0.00515518	down	T479_RS10280	cupin domain-containing protein	GO:0051213	K00450-ko00350 Tyrosine metabolism	COG3435-Gentisate 1,2-dioxygenase[Q]
T479_RS14930	WP_025220072.1	116.08	136.88	-0.237792	0.938904	0.956092	-	T479_RS14930	5'-methylthioadenosine/S-adenosylhomocysteine nucleosidase	GO:0009164;GO:0008782;GO:0019509;GO:0019284;GO:0008930	K01243-ko01230 Biosynthesis of amino acids;ko00270 Cysteine and methionine metabolism	COG0775-Nucleoside phosphorylase[F]
T479_RS10285	WP_025219479.1	6.69667	25.2533	-1.91496	3.02e-05	9.77e-05	down	T479_RS10285	dihydrodipicolinate synthase family protein	GO:0005737;GO:0008840;GO:0019877;GO:0009089;GO:0008152;GO:0016829	K01714-ko00300 Lysine biosynthesis;ko01230 Biosynthesis of amino acids;ko00261 Monobactam biosynthesis	COG0329-Dihydrodipicolinate synthase/N-acetylneuraminate lyase[EM]
T479_RS19870	WP_024364478.1	18.42	216.107	-3.5524	8.73e-19	1.33e-17	down	T479_RS19870	cytochrome ubiquinol oxidase subunit I	GO:0016021;GO:0019646;GO:0070069;GO:0030435;GO:0005886;GO:0046872;GO:0016682;GO:0009055	K00425-ko02020 Two-component system;ko00190 Oxidative phosphorylation	COG1271-Cytochrome bd-type quinol oxidase, subunit 1[C]
T479_RS19775	WP_024364491.1	699.933	632.427	0.146319	0.376818	0.465939	-	T479_RS19775	hypothetical protein	GO:0016021	-	-
T479_RS04590	WP_025218772.1	3.77	7.97	-1.08002	0.00865524	0.017167	down	T479_RS04590	methyl-accepting chemotaxis protein	GO:0016021;GO:0006935;GO:0004871;GO:0005886	K03406-ko02020 Two-component system;ko02030 Bacterial chemotaxis	COG0840-Methyl-accepting chemotaxis protein[NT]
T479_RS22110	#N/A	27.91	12.9133	1.11192	2.81e-06	1.07e-05	up	T479_RS22110	hypothetical protein	-	-	-
T479_RS15385	WP_024363187.1	189.88	294.437	-0.632869	0.123001	0.178353	-	T479_RS15385	rod shape-determining protein MreD	GO:0016021;GO:0008360;GO:0005886	-	-
T479_RS09745	WP_025219404.1	5.61667	1.5	1.90475	1.14e-05	3.97e-05	up	T479_RS09745	hypothetical protein	GO:0016021	-	-
T479_RS04595	WP_025218773.1	34.2433	59.9	-0.806733	0.0162533	0.0304696	-	T479_RS04595	DUF814 domain-containing protein	-	-	COG1293-Predicted RNA-binding protein homologous to eukaryotic snRNP[K]
T479_RS09740	WP_025219403.1	9.64333	13.2367	-0.456936	0.690406	0.756234	-	T479_RS09740	hypothetical protein	-	-	-
T479_RS15380	WP_025220120.1	37.0933	89.74	-1.27459	0.00091432	0.00222662	down	T479_RS15380	septum site-determining protein MinC	GO:0051726;GO:0000902;GO:0007049;GO:0051301	-	COG0850-Septum formation inhibitor[D]
T479_RS10510	WP_025219511.1	0.15	0.07	1.09954	0.754183	1	-	T479_RS10510	hypothetical protein	-	-	COG1545-Predicted nucleic-acid-binding protein containing a Zn-ribbon[R]
T479_RS10045	WP_025219452.1	8.57667	6.86333	0.321508	0.0724796	0.112763	-	T479_RS10045	YafY family transcriptional regulator	GO:0003700;GO:0005737;GO:0005622;GO:0006351;GO:0003677	-	COG2378-Predicted transcriptional regulator[K]
T479_RS03905	WP_024362226.1	270.1	39.51	2.7732	9.54e-22	1.95e-20	up	T479_RS03905	ABC transporter permease	GO:0015417;GO:0016021;GO:0006810;GO:0015846;GO:0005886	K11070-ko02010 ABC transporters	COG1177-ABC-type spermidine/putrescine transport system, permease component II[E]
T479_RS10515	WP_025219512.1	0.1	0.106667	-0.0931094	0.941704	1	-	T479_RS10515	thiolase	GO:0016747;GO:0008152	-	COG0183-Acetyl-CoA acetyltransferase[I]
T479_RS14935	WP_025220073.1	19.5267	19.34	0.0138579	0.425665	0.514958	-	T479_RS14935	DUF1510 domain-containing protein	GO:0016021;GO:0005886	-	-
T479_RS03900	WP_025218724.1	266.047	73.57	1.85449	1.16e-09	6.82e-09	up	T479_RS03900	spermidine/putrescine ABC transporter substrate-binding protein	GO:0019808;GO:0042597;GO:0015846	K11069-ko02010 ABC transporters	COG0687-Spermidine/putrescine-binding periplasmic protein[E]
T479_RS23130	#N/A	1.57667	0.06	4.71577	0.00179225	0.00413108	-	T479_RS23130	integrase	-	-	-
T479_RS04600	WP_024362092.1	67.83	87.65	-0.369831	0.641695	0.713952	-	T479_RS04600	YicC family protein	-	-	COG1561-Uncharacterized stress-induced protein[S]
T479_RS09985	WP_081769881.1	0.06	0.07	-0.222392	0.976073	1	-	T479_RS09985	helix-turn-helix domain-containing protein	GO:0005737;GO:0006355;GO:0006351;GO:0043565	-	-
T479_RS09980	WP_025219441.1	0.216667	0.0001	11.0813	0.601211	1	-	T479_RS09980	hypothetical protein	GO:0005737;GO:0004822;GO:0006428;GO:0008270;GO:0002161;GO:0005524	-	-
T479_RS04605	WP_024362091.1	47.5867	84.5233	-0.828792	0.0481305	0.0791096	-	T479_RS04605	guanylate kinase	GO:0005737;GO:0004385;GO:0005524	K00942-ko00230 Purine metabolism	COG0194-Guanylate kinase[F]
T479_RS11390	WP_025219614.1	74.7567	138.353	-0.888083	0.0156344	0.0293734	-	T479_RS11390	thymidylate synthase	GO:0005737;GO:0006235;GO:0006231;GO:0004799	K00560-ko00240 Pyrimidine metabolism;ko00670 One carbon pool by folate	COG0207-Thymidylate synthase[F]
T479_RS02500	WP_024362862.1	216.527	186.143	0.218131	0.107571	0.158487	-	T479_RS02500	arginine--tRNA ligase	GO:0005737;GO:0006420;GO:0004814;GO:0005524	K01887-ko00970 Aminoacyl-tRNA biosynthesis	COG0018-Arginyl-tRNA synthetase[J]
T479_RS11640	WP_025219653.1	131.333	79.16	0.73039	0.0461356	0.0764138	-	T479_RS11640	hypothetical protein	-	-	-
T479_RS22030	WP_081769938.1	140.097	188.44	-0.427683	0.492103	0.576866	-	T479_RS22030	glutamate--tRNA ligase	GO:0005737;GO:0006424;GO:0000049;GO:0004818;GO:0046872;GO:0005524	K09698-ko00970 Aminoacyl-tRNA biosynthesis	COG0008-Glutamyl- and glutaminyl-tRNA synthetases[J]
T479_RS02505	WP_025218575.1	0.786667	0.46	0.774119	0.482508	0.568091	-	T479_RS02505	MerR family DNA-binding transcriptional regulator	GO:0005737;GO:0003700;GO:0006355;GO:0006351;GO:0003677;GO:0005507;GO:0045893	-	COG0789-Predicted transcriptional regulators[K]
T479_RS11395	WP_025219615.1	45.1867	38.0267	0.248886	0.0593543	0.0951258	-	T479_RS11395	hypothetical protein	GO:0016021	-	-
T479_RS19400	WP_025220597.1	25.13	10.85	1.21172	0.000153208	0.000433653	up	T479_RS19400	hypothetical protein	-	-	-
T479_RS11645	WP_081769954.1	135.13	84.57	0.67613	0.00228586	0.0051396	-	T479_RS11645	aconitate hydratase	-	-	-
T479_RS03050	WP_024362458.1	591.71	934.43	-0.659196	0.103768	0.153672	-	T479_RS03050	accessory Sec system S-layer assembly protein	-	-	-
T479_RS10265	WP_025219475.1	1.01667	0.376667	1.43249	0.0196169	0.035993	-	T479_RS10265	MxaA domain-containing protein	GO:0005778;GO:0080019;GO:0016021;GO:0005777;GO:0050062;GO:0010025;GO:0035336;GO:0008611	-	COG3320-Putative dehydrogenase domain of multifunctional non-ribosomal peptide synthetases and related enzymes[Q]
T479_RS03055	WP_025218628.1	416.503	389.273	0.0975445	0.140598	0.200828	-	T479_RS03055	accessory Sec system translocase SecA2	GO:0005737;GO:0017038;GO:0006605;GO:0065002;GO:0005886;GO:0005524	K03070-ko03060 Protein export;ko02024 Quorum sensing;ko03070 Bacterial secretion system	COG0653-Preprotein translocase subunit SecA (ATPase, RNA helicase)[U]
T479_RS10260	WP_025219474.1	2.04667	1.49	0.457964	0.372492	0.461517	-	T479_RS10260	hypothetical protein	-	-	-
T479_RS04020	WP_025218732.1	175.247	238.68	-0.445691	0.560691	0.640365	-	T479_RS04020	2-oxo acid dehydrogenase subunit E2	GO:0004742;GO:0016746;GO:0006096;GO:0008152	K00627-ko00010 Glycolysis / Gluconeogenesis;ko00020 Citrate cycle (TCA cycle);ko01200 Carbon metabolism;ko00620 Pyruvate metabolism	COG0508-Pyruvate/2-oxoglutarate dehydrogenase complex, dihydrolipoamide acyltransferase (E2) component, and related enzymes[C]
T479_RS14185	WP_025219988.1	247.1	907.77	-1.87723	2.64e-08	1.33e-07	down	T479_RS14185	HlyC/CorC family transporter	GO:0016021;GO:0050660;GO:0016614;GO:0005886	-	COG1253-Hemolysins and related proteins containing CBS domains[R]
T479_RS00010	WP_024364627.1	332.997	337.753	-0.0204623	0.303797	0.38847	-	T479_RS00010	DNA polymerase III subunit beta	GO:0005737;GO:0008408;GO:0003887;GO:0009360;GO:0003677;GO:0006260	K02338-ko00230 Purine metabolism;ko03030 DNA replication;ko00240 Pyrimidine metabolism;ko03430 Mismatch repair;ko03440 Homologous recombination	COG0592-DNA polymerase sliding clamp subunit (PCNA homolog)[L]
T479_RS20405	#N/A	7929.65	212.733	5.22014	5.13e-59	5.53e-57	up	T479_RS20405	tRNA-Gly	-	-	-
T479_RS19525	WP_025220615.1	20.1867	3.21667	2.64976	1.68e-18	2.51e-17	up	T479_RS19525	MFS transporter	GO:0016021;GO:0055085;GO:0005886	-	-
T479_RS05515	WP_025218842.1	197.423	13.6433	3.85502	4.08e-40	2.25e-38	up	T479_RS05515	hypothetical protein	GO:0016021	-	-
T479_RS03695	WP_038509443.1	4.76	0.43	3.46855	0.00301849	0.00661764	-	T479_RS03695	hypothetical protein	-	-	-
T479_RS03690	WP_024362269.1	144.78	65.6933	1.14004	0.000204219	0.000564682	up	T479_RS03690	ATP synthase	GO:0006813;GO:0016021;GO:0008324;GO:0005886	-	COG0168-Trk-type K+ transport systems, membrane components[P]
T479_RS05510	WP_024361602.1	266.587	28.3767	3.23183	2.05e-27	5.56e-26	up	T479_RS05510	CPBP family intramembrane metalloprotease	GO:0016021	-	-
T479_RS15035	WP_025220081.1	43.0433	42.78	0.00885332	0.381453	0.47059	-	T479_RS15035	polysaccharide deacetylase family protein	GO:0016810;GO:0005975	-	-
T479_RS11245	WP_024364124.1	1.00333	0.0001	13.2925	0.123609	1	-	T479_RS11245	YozE family protein	-	-	COG4479-Uncharacterized protein conserved in bacteria[S]
T479_RS18335	WP_025220476.1	10.8833	24.92	-1.19518	0.00162828	0.00378965	down	T479_RS18335	hypothetical protein	-	-	-
T479_RS14180	WP_080653281.1	79.7767	261.627	-1.71347	5.19e-05	0.000160638	down	T479_RS14180	transcriptional regulator	GO:0006355;GO:0006351;GO:0003677	-	COG0789-Predicted transcriptional regulators[K]
T479_RS11240	WP_024364125.1	91.48	462.393	-2.33759	2.44e-12	2e-11	down	T479_RS11240	purine-nucleoside phosphorylase	GO:0004731;GO:0042278	K03784-ko00230 Purine metabolism;ko00760 Nicotinate and nicotinamide metabolism;ko00240 Pyrimidine metabolism	COG0813-Purine-nucleoside phosphorylase[F]
T479_RS22230	WP_025220869.1	71.7033	234.593	-1.71005	3.14e-06	1.18e-05	down	T479_RS22230	F420-0--gamma-glutamyl ligase	GO:0016874	-	-
T479_RS01835	WP_025218500.1	29.68	30.28	-0.0288741	0.415099	0.504727	-	T479_RS01835	lysoplasmalogenase	GO:0005737;GO:0047409;GO:0047408;GO:0016021;GO:0016020;GO:0046485	K18575-ko00565 Ether lipid metabolism	COG3714-Predicted membrane protein[S]
T479_RS20735	WP_025220727.1	2.37	3.29	-0.473201	0.720414	0.781422	-	T479_RS20735	hypothetical protein	-	-	-
T479_RS01830	WP_025218499.1	519.653	284.833	0.867432	7.56e-06	2.69e-05	-	T479_RS01830	peptidase T	GO:0005737;GO:0045148;GO:0043171;GO:0008270;GO:0008237	-	COG2195-Di- and tripeptidases[E]
T479_RS18865	WP_025220529.1	3.97	3.11333	0.350679	0.198797	0.270505	-	T479_RS18865	transcriptional regulator	-	-	COG3708-Uncharacterized protein conserved in bacteria[S]
T479_RS09185	WP_025219326.1	26.3967	9.5	1.47436	8.07e-10	4.85e-09	up	T479_RS09185	DUF2812 domain-containing protein	GO:0016021	-	-
T479_RS09180	WP_052599571.1	15.39	8.2	0.908297	0.00933752	0.0184438	-	T479_RS09180	PadR family transcriptional regulator	-	-	-
T479_RS10605	WP_025219523.1	45.4733	168	-1.88537	1.8e-08	9.32e-08	down	T479_RS10605	enoyl-CoA hydratase/isomerase family protein	GO:0003824;GO:0006631;GO:0043956;GO:0008152	-	COG1024-Enoyl-CoA hydratase/carnithine racemase[I]
T479_RS11440	WP_025219620.1	22.7267	248.88	-3.45299	2.5e-13	2.25e-12	down	T479_RS11440	hypothetical protein	-	-	-
T479_RS04930	WP_025218796.1	138.81	331.947	-1.25784	0.0129095	0.0247175	down	flgG	flagellar basal body rod protein FlgG	GO:0030694;GO:0071978;GO:0071973;GO:0009425;GO:0009424	K02390-ko02040 Flagellar assembly	COG4786-Flagellar basal body rod protein[N]
T479_RS13345	WP_052599504.1	8.63	42.9767	-2.31612	4.35e-05	0.000136894	down	T479_RS13345	bifunctional glutamate N-acetyltransferase/amino-acid acetyltransferase ArgJ	GO:0005737;GO:0004042;GO:0006526;GO:0004358	K00620-ko01230 Biosynthesis of amino acids;ko00220 Arginine biosynthesis;ko01210 2-Oxocarboxylic acid metabolism	COG1364-N-acetylglutamate synthase (N-acetylornithine aminotransferase)[E]
T479_RS10600	WP_024361690.1	44.7433	5.58	3.00334	8.73e-26	2.24e-24	up	T479_RS10600	integrase	GO:0005737;GO:0006310;GO:0006313;GO:0009037;GO:0015074;GO:0051301;GO:0003677;GO:0007059;GO:0007049	-	-
T479_RS04935	WP_025218797.1	2.80667	0.13	4.43227	0.00673	0.013663	-	T479_RS04935	hypothetical protein	-	-	COG1582-Uncharacterized protein, possibly involved in motility[N]
T479_RS22380	WP_025220884.1	6.24667	4.28	0.545476	0.0301133	0.0527778	-	T479_RS22380	MFS transporter	GO:0016021;GO:0042891;GO:0055085;GO:0005886	K07785-ko02020 Two-component system	-
T479_RS22070	WP_024364400.1	6.58	28.1533	-2.09715	2.11e-05	7.04e-05	down	T479_RS22070	CtsR family transcriptional regulator	GO:0006355;GO:0006950;GO:0006351;GO:0003677	-	COG4463-Transcriptional repressor of class III stress genes[K]
T479_RS19375	WP_024364568.1	3.96	2.66667	0.570463	0.215016	0.289646	-	T479_RS19375	thioredoxin-dependent thiol peroxidase	GO:0016209;GO:0051920;GO:0004601;GO:0016491	-	COG1225-Peroxiredoxin[O]
T479_RS15085	WP_025220084.1	10.06	7.99333	0.331761	0.314156	0.399465	-	T479_RS15085	hypothetical protein	-	-	-
T479_RS02475	WP_025218571.1	16.2567	15.56	0.0631894	0.310533	0.395558	-	T479_RS02475	hypothetical protein	-	-	-
T479_RS02470	WP_025218570.1	16.7433	20.01	-0.257134	0.994875	0.996452	-	T479_RS02470	hypothetical protein	-	-	-
T479_RS22505	WP_025220897.1	29.38	28.52	0.0428604	0.32524	0.41113	-	T479_RS22505	hypothetical protein	GO:0016021;GO:0005886	-	COG4853-Uncharacterized protein conserved in bacteria[S]
T479_RS10865	WP_025219554.1	54.64	55.8067	-0.03048	0.482983	0.56834	-	T479_RS10865	ABC transporter substrate-binding protein	GO:0005215;GO:0006865;GO:0005886	K17074-ko02010 ABC transporters	COG0834-ABC-type amino acid transport/signal transduction systems, periplasmic component/domain[ET]
T479_RS17410	#N/A	0.0001	0.0001	0	1	1	-	T479_RS17410	tRNA-Asn	-	-	-
T479_RS10860	WP_024361638.1	11.23	5.88333	0.932652	0.075495	0.11678	-	T479_RS10860	amino acid ABC transporter permease	GO:0005215;GO:0016021;GO:0006865;GO:0005886	K10009-ko02010 ABC transporters	COG0765-ABC-type amino acid transport system, permease component[E]
T479_RS08165	WP_025219187.1	15.2	50.9133	-1.74397	5.9e-05	0.000180954	down	T479_RS08165	phytoene/squalene synthase family protein	GO:0016021;GO:0009058;GO:0004310;GO:0016740;GO:0008610;GO:0016491	K00801-ko00100 Steroid biosynthesis;ko00909 Sesquiterpenoid and triterpenoid biosynthesis	COG1562-Phytoene/squalene synthetase[I]
T479_RS04335	WP_024362143.1	214.15	219.683	-0.0368037	0.384257	0.472966	-	T479_RS04335	phospho-N-acetylmuramoyl-pentapeptide- transferase	GO:0008963;GO:0071555;GO:0008360;GO:0051301;GO:0009252;GO:0005886;GO:0051992;GO:0016021;GO:0007049	K01000-ko00550 Peptidoglycan biosynthesis;ko01502 Vancomycin resistance	COG0472-UDP-N-acetylmuramyl pentapeptide phosphotransferase/UDP-N-acetylglucosamine-1-phosphate transferase[M]
T479_RS03470	WP_024362537.1	179.637	580.593	-1.69245	1.01e-10	6.91e-10	down	T479_RS03470	NAD kinase	GO:0005737;GO:0019674;GO:0005524;GO:0003951;GO:0046872;GO:0006741	K00858-ko00760 Nicotinate and nicotinamide metabolism	COG0061-Predicted sugar kinase[G]
T479_RS21130	WP_025220763.1	0.433333	0.0001	12.0813	0.274606	1	-	T479_RS21130	hypothetical protein	-	-	-
T479_RS04330	WP_025218752.1	35.9567	61.4967	-0.774249	0.0572249	0.091884	-	T479_RS04330	stage V sporulation protein D	GO:0071555;GO:0016021;GO:0008658;GO:0030435;GO:0008360;GO:0009252;GO:0005886	-	COG0768-Cell division protein FtsI/penicillin-binding protein 2[M]
T479_RS08160	WP_024363418.1	29.03	1.70333	4.09111	1.8e-14	1.79e-13	up	T479_RS08160	metal-dependent hydrolase	GO:0016021;GO:0005886	-	-
T479_RS03475	WP_025218678.1	33.8333	121.543	-1.84495	7.36e-09	4e-08	down	T479_RS03475	RluA family pseudouridine synthase	GO:0000455;GO:0005829;GO:0001522;GO:0003723;GO:0009982	-	COG0564-Pseudouridylate synthases, 23S RNA-specific[J]
T479_RS00650	WP_025218357.1	26.1267	20.3333	0.361676	0.0813832	0.124857	-	T479_RS00650	hypothetical protein	-	-	-
T479_RS00655	WP_024360793.1	12.6767	23.2567	-0.875469	0.122761	0.178066	-	T479_RS00655	hypothetical protein	GO:0016021	-	-
T479_RS18425	WP_025220488.1	25.23	49.3467	-0.967812	0.0382995	0.0650865	-	T479_RS18425	TPM domain-containing protein	GO:0016021;GO:0005886	-	COG1512-Beta-propeller domains of methanol dehydrogenase type[R]
T479_RS16600	WP_024363827.1	8.38667	1.01333	3.04899	1.34e-05	4.61e-05	up	T479_RS16600	DUF1294 domain-containing protein	GO:0016021;GO:0003676;GO:0005886	-	COG3326-Predicted membrane protein[S]
T479_RS18420	WP_025220487.1	1013.64	199.523	2.34492	2.29e-16	2.74e-15	up	T479_RS18420	S9 family peptidase	GO:0008239;GO:0051603;GO:0004175;GO:0008236	-	COG1506-Dipeptidyl aminopeptidases/acylaminoacyl-peptidases[E]
T479_RS16605	WP_024363826.1	4242.03	1120.21	1.92098	2.81e-11	2.04e-10	up	T479_RS16605	50S ribosomal protein L20	GO:0003735;GO:0019843;GO:0006412;GO:0005840;GO:0000027	K02887-ko03010 Ribosome	COG0292-Ribosomal protein L20[J]
T479_RS02870	WP_025218599.1	7743.04	19626.5	-1.34183	0.000117791	0.000339655	down	T479_RS02870	hypothetical protein	-	-	-
T479_RS02875	WP_025218600.1	17.6133	17.0833	0.0440785	0.38135	0.47059	-	T479_RS02875	endonuclease/exonuclease/phosphatase	GO:0004518;GO:0004519;GO:0005576	-	COG2374-Predicted extracellular nuclease[R]
T479_RS10460	WP_025219503.1	13.17	7.62667	0.788131	0.00105487	0.00253876	-	T479_RS10460	PLP-dependent aminotransferase family protein	GO:0008483;GO:0003700;GO:0003824;GO:0030170;GO:0003677;GO:0006351	-	COG1167-Transcriptional regulators containing a DNA-binding HTH domain and an aminotransferase domain (MocR family) and their eukaryotic orthologs[KE]
T479_RS03875	WP_024362232.1	178.703	54.3433	1.71739	4.75e-06	1.73e-05	up	T479_RS03875	DUF58 domain-containing protein	-	-	COG1721-Uncharacterized conserved protein (some members contain a von Willebrand factor type A (vWA) domain)[R]
T479_RS10465	WP_081769883.1	5.21667	2.91333	0.840457	0.00410441	0.00874038	-	T479_RS10465	glutamate-1-semialdehyde-2,1-aminomutase	GO:0005737;GO:0006782;GO:0042286;GO:0030170;GO:0008483	K01845-ko00860 Porphyrin and chlorophyll metabolism	COG0001-Glutamate-1-semialdehyde aminotransferase[H]
T479_RS03870	WP_025218719.1	25.0467	9.11	1.4591	6.65e-05	0.000201207	up	T479_RS03870	MoxR family ATPase	GO:0016887;GO:0005524	-	COG0714-MoxR-like ATPases[R]
T479_RS18605	WP_024363872.1	38.1567	63.43	-0.73323	0.0657148	0.103661	-	T479_RS18605	lipoate--protein ligase	GO:0005737;GO:0009249;GO:0017118;GO:0016979;GO:0016874;GO:0005524	K03800-ko00785 Lipoic acid metabolism	COG0095-Lipoate-protein ligase A[H]
T479_RS16420	WP_024363855.1	16.45	23.4167	-0.509448	0.665166	0.734517	-	T479_RS16420	cell division protein ZapA	GO:0005737;GO:0051301;GO:0007049;GO:0005886	-	COG3027-Uncharacterized protein conserved in bacteria[S]
T479_RS18600	WP_024363873.1	6.82	11.1	-0.702716	0.252013	0.332314	-	T479_RS18600	DNA-binding response regulator	GO:0005737;GO:0000160;GO:0005622;GO:0006355;GO:0006351;GO:0003677	K11634-ko02020 Two-component system	COG0745-Response regulators consisting of a CheY-like receiver domain and a winged-helix DNA-binding domain[TK]
T479_RS16425	WP_024363854.1	8.35667	24.6667	-1.56156	1.75e-05	5.9e-05	down	T479_RS16425	ribonuclease HIII	GO:0005737;GO:0006401;GO:0000287;GO:0003723;GO:0004523	K03471-ko03030 DNA replication	COG1039-Ribonuclease HIII[L]
T479_RS02650	WP_024362891.1	12.6067	45.5267	-1.85252	4.39e-07	1.89e-06	down	T479_RS02650	membrane protein	GO:0016021;GO:0005384;GO:0005886	-	COG1971-Predicted membrane protein[S]
T479_RS11730	WP_025219671.1	0.0001	0.0001	0	1	1	-	T479_RS11730	hypothetical protein	-	-	-
T479_RS02655	WP_025218584.1	15.02	71.2667	-2.24634	4.41e-08	2.14e-07	down	T479_RS02655	low molecular weight protein arginine phosphatase	GO:0004725	-	COG0394-Protein-tyrosine-phosphatase[T]
T479_RS12630	WP_025219818.1	4.54667	22.03	-2.27659	0.000390954	0.00102136	down	T479_RS12630	hypothetical protein	GO:0016021	-	-
T479_RS11735	WP_025219672.1	0.243333	0.23	0.0813001	0.853267	0.891648	-	T479_RS11735	phage major capsid protein	-	-	-
T479_RS02895	WP_025218604.1	0.543333	0.706667	-0.379192	0.987827	0.99151	-	T479_RS02895	response regulator	GO:0005737;GO:0000160;GO:0005622;GO:0006355;GO:0006351;GO:0003677	-	-
T479_RS08290	WP_025219204.1	8.62	2.63333	1.7108	0.00837617	0.0166981	up	T479_RS08290	hypothetical protein	-	-	-
T479_RS17000	WP_025220336.1	15.6067	49.0633	-1.65248	3.8e-05	0.000120855	down	T479_RS17000	ATP-grasp domain-containing protein	GO:0009252;GO:0071555;GO:0003824;GO:0008360;GO:0034025;GO:0046872;GO:0005524	-	COG3919-Predicted ATP-grasp enzyme[R]
T479_RS08295	WP_025219205.1	21.6767	10.9633	0.983456	0.00344286	0.00744944	-	rnhA	ribonuclease H	GO:0046872;GO:0004523;GO:0003676	K03469-ko03030 DNA replication	COG0328-Ribonuclease HI[L]
T479_RS02890	WP_025218603.1	0.843333	1.00333	-0.250626	0.939927	0.956581	-	T479_RS02890	hypothetical protein	GO:0016021	-	-
T479_RS03270	WP_024362499.1	177.183	94.8067	0.902182	4.07e-05	0.000128837	-	T479_RS03270	cell division ATP-binding protein FtsE	GO:0000917;GO:0006810;GO:0070297;GO:0045881;GO:0051301;GO:0016887;GO:0005886;GO:0008356;GO:0005524	K09812-ko02010 ABC transporters	COG2884-Predicted ATPase involved in cell division[D]
T479_RS07020	WP_025219052.1	1.32667	0.0001	13.6955	0.000852031	0.0020891	-	T479_RS07020	hypothetical protein	GO:0006355;GO:0003677	-	-
T479_RS22355	WP_025220882.1	166.383	28.1267	2.5645	4.51e-20	7.96e-19	up	T479_RS22355	hypothetical protein	GO:0016021;GO:0005886	-	COG1680-Beta-lactamase class C and other penicillin binding proteins[V]
T479_RS07025	WP_025219053.1	7.42333	4.00667	0.889665	0.00108142	0.0025983	-	T479_RS07025	hypothetical protein	-	-	-
T479_RS03275	WP_025218659.1	95.0067	59.6967	0.670378	0.0116192	0.0224062	-	T479_RS03275	ABC transporter permease	GO:0070098;GO:0000917;GO:0016021;GO:0045881;GO:0051301;GO:0005886;GO:0008356;GO:0007049	K09811-ko02010 ABC transporters	COG2177-Cell division protein[D]
T479_RS22350	WP_024364302.1	237.857	23.5433	3.3367	4.66e-32	1.63e-30	up	T479_RS22350	hypothetical protein	GO:0016021	-	-
T479_RS19085	WP_025220561.1	0.123333	0.0233333	2.4021	0.302223	1	-	T479_RS19085	phage portal protein	-	-	-
T479_RS08760	WP_024363538.1	1.63333	4.96	-1.60252	0.010781	0.0210061	-	T479_RS08760	(Fe-S)-binding protein	GO:0006089	-	COG0247-Fe-S oxidoreductase[C]
T479_RS19360	WP_025220593.1	1.53667	0.0833333	4.20477	0.00749108	0.0150872	-	T479_RS19360	hypothetical protein	-	-	-
T479_RS08765	WP_024363539.1	191.907	954.403	-2.31419	7.36e-15	7.72e-14	down	T479_RS08765	FadR family transcriptional regulator	GO:0003700;GO:0006351;GO:0003677	-	COG2186-Transcriptional regulators[K]
T479_RS19965	WP_025220659.1	56.95	202.05	-1.82694	1.97e-08	1.01e-07	down	T479_RS19965	phosphoribosylformylglycinamidine synthase subunit PurL	GO:0005737;GO:0009156;GO:0004642;GO:0000287;GO:0006541;GO:0006189;GO:0006164;GO:0005524	K01952-ko00230 Purine metabolism	COG0046-Phosphoribosylformylglycinamidine (FGAM) synthase, synthetase domain[F]
T479_RS16040	#N/A	0.496667	0.963333	-0.955757	0.662803	0.732142	-	T479_RS16040	hypothetical protein	-	-	-
T479_RS16735	WP_024363801.1	139.667	58.4333	1.25712	2.82e-08	1.41e-07	up	T479_RS16735	acetyl-CoA carboxylase carboxyltransferase subunit alpha	GO:0006633;GO:0009317;GO:2001295;GO:0005524;GO:0003989	K01962-ko00620 Pyruvate metabolism;ko00253 Tetracycline biosynthesis;ko00640 Propanoate metabolism;ko01200 Carbon metabolism;ko00720 Carbon fixation pathways in prokaryotes;ko01212 Fatty acid metabolism;ko00061 Fatty acid biosynthesis	COG0825-Acetyl-CoA carboxylase alpha subunit[I]
T479_RS23110	WP_081769861.1	4.66667	3.12	0.580846	0.257213	0.338033	-	T479_RS23110	Parvovirus coat protein VP1-like protein	GO:0019062;GO:0075512;GO:0039665;GO:0005198;GO:0039615;GO:0019028	-	-
T479_RS23255	WP_069513162.1	23.5167	164.1	-2.80282	4.31e-05	0.000135966	down	T479_RS23255	YpzG family protein	-	-	-
T479_RS23115	#N/A	18.4033	6.5	1.50146	0.00817758	0.0163173	up	T479_RS23115	MFS transporter	-	-	-
T479_RS16475	WP_052599523.1	82.1367	6.4	3.68188	8.41e-19	1.29e-17	up	T479_RS16475	sigma-70 family RNA polymerase sigma factor	GO:0003700;GO:0016987;GO:0006352;GO:0003677	-	-
T479_RS18510	WP_025220493.1	42.7167	12.67	1.75338	0.000438769	0.00113732	up	T479_RS18510	imidazole glycerol phosphate synthase subunit HisH	GO:0000107;GO:0005737;GO:0000105;GO:0006541	K02501-ko01230 Biosynthesis of amino acids;ko00340 Histidine metabolism	COG0118-Glutamine amidotransferase[E]
T479_RS18045	WP_038509913.1	1.61667	0.383333	2.07635	0.00111314	0.00267154	-	T479_RS18045	glycosyltransferase family 1 protein	GO:0016740;GO:0000271;GO:0016757	-	COG0438-Glycosyltransferase[M]
T479_RS11025	WP_025219576.1	2.68333	13.6733	-2.34927	1.59e-06	6.29e-06	down	T479_RS11025	cysteine hydrolase	GO:0016787;GO:0019740;GO:0016811;GO:0008152;GO:0006212	-	COG1335-Amidases related to nicotinamidase[Q]
T479_RS18515	WP_024363890.1	114.92	46.16	1.31591	0.000378044	0.000989438	up	T479_RS18515	imidazoleglycerol-phosphate dehydratase HisB	GO:0005737;GO:0000105;GO:0004424	K01693-ko01230 Biosynthesis of amino acids;ko00340 Histidine metabolism	COG0131-Imidazoleglycerol-phosphate dehydratase[E]
T479_RS22390	WP_025220886.1	6.6	10.6933	-0.696174	0.269155	0.351264	-	T479_RS22390	thioredoxin	GO:0016209;GO:0016491	-	COG0526-Thiol-disulfide isomerase and thioredoxins[OC]
T479_RS11020	WP_081769892.1	7.02	4.01333	0.80667	0.0157605	0.0295715	-	T479_RS11020	DUF2877 domain-containing protein	-	-	-
T479_RS09660	WP_025219393.1	8.42	24.1767	-1.52172	0.0100636	0.0197332	down	T479_RS09660	hypothetical protein	-	-	-
T479_RS21545	WP_038510019.1	3.32	2.09333	0.665381	0.124363	0.180136	-	T479_RS21545	IS110 family transposase	GO:0004803;GO:0006313;GO:0003677	-	COG3547-Transposase and inactivated derivatives[L]
T479_RS12615	WP_025219815.1	2.55	3.22	-0.336563	0.864386	0.900115	-	T479_RS12615	type IA DNA topoisomerase	GO:0006265;GO:0003917;GO:0005694;GO:0003677	-	COG0550-Topoisomerase IA[L]
T479_RS21710	WP_025220834.1	1.23333	0.86	0.520154	0.2779	0.360562	-	T479_RS21710	sugar ABC transporter substrate-binding protein	GO:0005215;GO:0042597	-	COG1653-ABC-type sugar transport system, periplasmic component[G]
T479_RS08900	WP_025219287.1	1.58667	59.9167	-5.23889	5.49e-22	1.15e-20	down	T479_RS08900	Zn-dependent hydrolase	GO:0005737;GO:0016787;GO:0070221;GO:0070813;GO:0050313;GO:0005739;GO:0005654;GO:0006749;GO:0005759;GO:0005506	-	COG0491-Zn-dependent hydrolases, including glyoxylases[R]
T479_RS12610	WP_081769905.1	16.15	61.0967	-1.91956	4.1e-08	2.01e-07	down	T479_RS12610	GntR family transcriptional regulator	GO:0003700;GO:0005737;GO:0006351;GO:0003677	-	COG2188-Transcriptional regulators[K]
[truncated: 2,606 more rows]
