# Supplementary material for: Long-distance electron transfer in a filamentous Gram-positive bacterium
Source: Nat Commun. 2021 Mar 17;12:1709. doi: 10.1038/s41467-021-21709-z (PMC7969598; doi:10.1038/s41467-021-21709-z)
Supplement: Supplementary file 6 — Source Data [file 41467_2021_21709_MOESM6_ESM.xlsx]

## Sheet: figure 2b
	Current of SMFC with GY32						Current of SMFC without GY32
Time/day	current 1	current 2	current 3	avg	stdev		current 1	current 2	current 3	avg	stdev
0	0.00701424	0.00530381	0.00750741	0.00660849	0.00115648		0.0110237	0.0127027	0.0120962	0.0119409	0.000850173
0.00347222	0.00690103	0.00527756	0.00699973	0.00639277	0.000967063		0.0105953	0.0124009	0.0117417	0.0115793	0.000913672
0.00694444	0.00678415	0.00523853	0.0068859	0.00630286	0.00092314		0.0100682	0.0121091	0.0115039	0.011227	0.00104824
0.0104167	0.00669532	0.00519165	0.00675615	0.00621437	0.000886228		0.00968569	0.0118993	0.0112693	0.0109514	0.00114053
0.0138889	0.00661284	0.00514629	0.00665056	0.00613656	0.000857809		0.00936919	0.0116855	0.0111191	0.0107246	0.00120752
0.0173611	0.00650886	0.00509355	0.0065488	0.0060504	0.000828901		0.00909555	0.011498	0.0109811	0.0105249	0.00126454
0.0208333	0.00644081	0.00503629	0.0064526	0.00597657	0.000814327		0.00887182	0.01133	0.0108577	0.0103532	0.00130446
0.0243056	0.00635282	0.00497557	0.00667226	0.00600022	0.000901629		0.00868903	0.0111782	0.0107421	0.0102031	0.00132924
0.0277778	0.0062876	0.00492122	0.00677516	0.00599466	0.000961059		0.00852584	0.0110439	0.0106297	0.0100665	0.00135021
0.03125	0.00623364	0.00488242	0.00675264	0.00595623	0.000965475		0.00837652	0.0109204	0.010507	0.00993464	0.00136511
0.0347222	0.0061826	0.0048469	0.00668359	0.00590436	0.000949427		0.00824376	0.0108095	0.0103908	0.00981472	0.0013765
0.0381944	0.0061176	0.00481054	0.0066541	0.00586075	0.000948239		0.00811841	0.0107056	0.0102682	0.0096974	0.00138483
0.0416667	0.00606238	0.00477358	0.00657543	0.0058038	0.000928343		0.00800848	0.0106069	0.0101672	0.00959418	0.00139074
0.0451389	0.00601244	0.00473849	0.00651968	0.00575687	0.000917688		0.00790463	0.0105122	0.0100808	0.00949919	0.00139767
0.0486111	0.00597476	0.00471537	0.00646699	0.00571904	0.000903375		0.00780622	0.0104195	0.0100052	0.00941031	0.00140454
0.0520833	0.00593484	0.00468861	0.00630044	0.0056413	0.000845062		0.00772117	0.0103348	0.00993903	0.00933166	0.00140869
0.0555556	0.00588958	0.00465914	0.00636554	0.00563809	0.000880559		0.00764515	0.0102575	0.00988525	0.00926263	0.00141309
0.0590278	0.0058484	0.00463736	0.00612888	0.00553821	0.000792662		0.0075699	0.0101882	0.0098219	0.00919332	0.00141781
0.0625	0.00581755	0.00462709	0.00601436	0.00548633	0.000750605		0.00750452	0.0101283	0.009762	0.00913161	0.00142095
0.0659722	0.00579657	0.00461676	0.00604917	0.0054875	0.000764583		0.00745402	0.0100719	0.00970156	0.00907583	0.00141668
0.0694444	0.00578336	0.00460949	0.00596761	0.00545349	0.000736705		0.0074073	0.010027	0.00964024	0.00902484	0.00141411
0.0729167	0.00577269	0.00460392	0.00579241	0.00538967	0.000680555		0.00735281	0.00998136	0.00957739	0.00897052	0.00141546
0.0763889	0.00575787	0.00460266	0.00578813	0.00538289	0.000675864		0.00730131	0.00993207	0.00951774	0.00891704	0.00141451
0.0798611	0.00574825	0.00461032	0.0057194	0.00535933	0.000648818		0.00724787	0.00987763	0.00943973	0.00885508	0.00140899
0.0833333	0.00572322	0.00461507	0.00575576	0.00536468	0.000649387		0.0071909	0.00982369	0.00937053	0.00879504	0.00140758
0.0868056	0.0057062	0.00461482	0.00568241	0.00533448	0.000623351		0.00713907	0.0097645	0.00930415	0.0087359	0.00140192
0.0902778	0.0056743	0.0046141	0.00566472	0.00531771	0.000609357		0.00708901	0.00970784	0.00924363	0.00868016	0.00139739
0.09375	0.00565662	0.00460753	0.00573379	0.00533265	0.000629157		0.00703996	0.00964615	0.0091891	0.00862507	0.00139164
0.0972222	0.00563981	0.00460747	0.00570794	0.00531841	0.000616632		0.00698717	0.00958928	0.00912616	0.00856754	0.00138809
0.100694	0.00562555	0.00460791	0.00564945	0.0052943	0.000594554		0.00693827	0.00954111	0.00906935	0.00851624	0.00138677
0.104167	0.00561066	0.00460376	0.00560274	0.00527238	0.000579063		0.0068886	0.00947879	0.00900675	0.00845805	0.00137952
0.107639	0.00558799	0.00460554	0.00567994	0.00529116	0.000595536		0.00685414	0.00942893	0.00894752	0.00841019	0.00136891
0.111111	0.00557502	0.00460692	0.00566036	0.00528077	0.000585125		0.00683131	0.00937313	0.00889109	0.00836518	0.00135006
0.114583	0.00555136	0.00459536	0.00562071	0.00525581	0.000573016		0.00680264	0.00931725	0.00883354	0.00831781	0.00133428
0.118056	0.00553723	0.00459815	0.00557205	0.00523581	0.000552506		0.00677034	0.00926056	0.0087704	0.0082671	0.0013192
0.121528	0.00552073	0.00459419	0.00552673	0.00521388	0.00053668		0.00674232	0.00920379	0.0087226	0.0082229	0.0013046
0.125	0.00551107	0.00459579	0.00553081	0.00521256	0.000534223		0.00670704	0.00914668	0.00866641	0.00817337	0.00129239
0.128472	0.00550392	0.00460637	0.00554961	0.00521997	0.00053188		0.00667415	0.00908983	0.00861417	0.00812605	0.00127968
0.131944	0.00549318	0.00461221	0.00555131	0.0052189	0.000526213		0.00664879	0.00903078	0.00856871	0.00808276	0.00126316
0.135417	0.00548482	0.00462262	0.00555928	0.00522224	0.000520615		0.00662405	0.00897544	0.00852191	0.00804047	0.00124744
0.138889	0.00547444	0.00462759	0.00553207	0.00521137	0.00050639		0.00660276	0.00892102	0.00847522	0.00799966	0.00123012
0.142361	0.00546464	0.00463703	0.00550492	0.0052022	0.000489865		0.00657681	0.00887342	0.00843519	0.00796181	0.00121929
0.145833	0.00545865	0.00464737	0.00548688	0.00519763	0.000476752		0.00655903	0.0088262	0.00839006	0.0079251	0.00120298
0.149306	0.00544984	0.00465251	0.0054667	0.00518969	0.00046528		0.00654456	0.00878243	0.00834997	0.00789232	0.00118705
0.152778	0.00543931	0.00465418	0.00545001	0.00518117	0.000456417		0.00652413	0.00874412	0.00831682	0.00786169	0.0011779
0.15625	0.00543308	0.00466102	0.00543861	0.00517757	0.000447356		0.00650669	0.00870953	0.00829067	0.00783563	0.0011698
0.159722	0.0054288	0.00467281	0.00592116	0.00534093	0.000628794		0.00648816	0.00868563	0.0082611	0.00781163	0.00116565
0.163194	0.00540619	0.00465259	0.00594288	0.00533389	0.000648174		0.00648115	0.00868528	0.00824606	0.00780416	0.00116662
0.166667	0.00548101	0.00459109	0.00609261	0.00538824	0.000755047		0.00645739	0.00866145	0.00824791	0.00778892	0.00117153
0.170139	0.00564355	0.00460569	0.00631979	0.00552301	0.000863382		0.00656025	0.00868047	0.00824639	0.00782903	0.00112003
0.173611	0.00575129	0.0046273	0.0066544	0.00567767	0.00101555		0.00657483	0.00871761	0.00818692	0.00782645	0.00111594
0.177083	0.00583504	0.00465502	0.00683102	0.0057737	0.00108929		0.00659718	0.00869431	0.00816829	0.00781992	0.0010911
0.180556	0.00590182	0.00470614	0.00694686	0.00585161	0.0011212		0.00659346	0.00864827	0.0081411	0.00779428	0.00107041
0.184028	0.00594738	0.00473417	0.00699374	0.00589177	0.00113081		0.00657601	0.00863194	0.00809354	0.00776716	0.00106611
0.1875	0.00598097	0.0047465	0.00702055	0.00591601	0.00113841		0.00654106	0.00856639	0.00803682	0.00771476	0.00105037
0.190972	0.00601146	0.00478062	0.00704966	0.00594725	0.00113588		0.00654404	0.00851701	0.00798354	0.00768153	0.00102057
0.194444	0.00603427	0.00481024	0.00706988	0.00597146	0.00113113		0.00652127	0.00848464	0.00794368	0.00764986	0.00101412
0.197917	0.00604568	0.00482009	0.00706309	0.00597629	0.00112311		0.00648957	0.00845568	0.00789708	0.00761411	0.00101314
0.201389	0.00607841	0.00483106	0.00703841	0.00598263	0.00110679		0.00646876	0.00836276	0.00781277	0.00754809	0.000974343
0.204861	0.00612137	0.00488317	0.0070456	0.00601671	0.00108501		0.00646637	0.00829088	0.00773307	0.00749677	0.000934928
0.208333	0.00614749	0.00494099	0.00703888	0.00604245	0.00105288		0.00645704	0.00824977	0.00768459	0.0074638	0.000916532
0.211806	0.00616316	0.00497185	0.00701748	0.00605083	0.00102743		0.00642201	0.00821127	0.00763993	0.0074244	0.00091389
0.215278	0.00613987	0.00497626	0.00697718	0.0060311	0.00100488		0.00637683	0.0081721	0.00757444	0.00737446	0.000914189
0.21875	0.00614421	0.00497926	0.00695532	0.00602627	0.000993298		0.00634286	0.00813193	0.00752977	0.00733485	0.000910325
0.222222	0.00614693	0.00498626	0.00693597	0.00602305	0.000980739		0.00630365	0.00807852	0.007498	0.00729339	0.000904954
0.225694	0.00615047	0.00498824	0.00689896	0.00601256	0.000962794		0.00626148	0.00803434	0.00748356	0.00725979	0.000907364
0.229167	0.00614782	0.00498737	0.00687553	0.00600357	0.000952307		0.00622773	0.00800699	0.00747902	0.00723791	0.000913803
0.232639	0.00614057	0.0049876	0.00686225	0.00599681	0.000945558		0.00620307	0.00797918	0.00749695	0.0072264	0.00091844
0.236111	0.00613143	0.00498825	0.0068512	0.00599029	0.000939459		0.00618646	0.00796419	0.00751965	0.00722343	0.000925141
0.239583	0.00612408	0.00499138	0.0068433	0.00598625	0.000933619		0.00617876	0.00796537	0.00753645	0.00722686	0.000932672
0.243056	0.00611835	0.00499652	0.00684731	0.00598739	0.000932318		0.00617581	0.00796455	0.00754853	0.00722963	0.00093604
0.246528	0.00611077	0.00500127	0.0068542	0.00598874	0.000932472		0.0061763	0.00796075	0.00755747	0.00723151	0.000935815
0.25	0.0061114	0.00500708	0.00662178	0.00591342	0.000825355		0.00617441	0.0079585	0.00756564	0.00723285	0.000937447
0.253472	0.00612608	0.00501238	0.00658283	0.0059071	0.000807799		0.00617584	0.00795644	0.00757265	0.00723498	0.000937098
0.256944	0.00615107	0.00501429	0.0068255	0.00599696	0.00091539		0.00617285	0.00794764	0.00757144	0.00723065	0.000935187
0.260417	0.00617465	0.00501983	0.00686475	0.00601974	0.000932165		0.00617353	0.00793713	0.00756705	0.0072259	0.000929974
0.263889	0.00619611	0.00502676	0.00687096	0.00603127	0.000933083		0.00617373	0.0079298	0.00755891	0.00722081	0.000925569
0.267361	0.00621	0.00503199	0.00687779	0.00603993	0.000934579		0.00617287	0.00792031	0.00755211	0.0072151	0.000921179
0.270833	0.00621179	0.00503658	0.00686998	0.00603945	0.000928768		0.00617151	0.00791058	0.0075483	0.00721013	0.000917531
0.274306	0.00620673	0.00504127	0.00688914	0.00604571	0.000934399		0.00617005	0.0079019	0.00754695	0.0072063	0.000914797
0.277778	0.00619844	0.00504986	0.00689503	0.00604778	0.000931765		0.00616964	0.00789074	0.0075458	0.00720206	0.000910584
0.28125	0.00619303	0.00505624	0.00690614	0.0060518	0.000933005		0.00617076	0.00788162	0.00754963	0.00720067	0.00090724
0.284722	0.00619168	0.00506872	0.00691409	0.00605816	0.000929903		0.00617305	0.00787897	0.00756219	0.00720474	0.000907394
0.288194	0.00619412	0.00508203	0.00692336	0.0060665	0.000927277		0.00617376	0.00787901	0.0075814	0.00721139	0.000910849
0.291667	0.00619899	0.00509789	0.00692176	0.00607288	0.00091845		0.00617314	0.00788145	0.00760268	0.00721909	0.000916481
0.295139	0.0062001	0.00511002	0.00692522	0.00607844	0.000913694		0.00617141	0.00788268	0.00762931	0.0072278	0.000923587
0.298611	0.00619971	0.00511983	0.0069306	0.00608338	0.000910974		0.00617047	0.00788504	0.00764996	0.00723516	0.000929505
0.302083	0.00619956	0.00513085	0.00694208	0.00609083	0.000910496		0.00616913	0.00788262	0.00767324	0.00724167	0.000934722
0.305556	0.00620301	0.00514341	0.00694632	0.00609758	0.00090607		0.00616865	0.00787657	0.00769505	0.00724676	0.000938065
0.309028	0.00620815	0.00515209	0.00695107	0.00610377	0.000904021		0.00616771	0.00787197	0.00771091	0.0072502	0.000940912
0.3125	0.00620695	0.00515763	0.00695439	0.00610632	0.000902599		0.00616902	0.0078668	0.00772569	0.00725384	0.000942123
0.315972	0.00621806	0.00516261	0.00696113	0.00611394	0.000903771		0.00616897	0.00786272	0.00773675	0.00725615	0.00094363
0.319444	0.00623559	0.00516732	0.00695477	0.00611923	0.000899389		0.00616925	0.0078608	0.00774277	0.00725761	0.000944388
0.322917	0.00625098	0.00517567	0.00696152	0.00612939	0.000899116		0.00616955	0.0078559	0.00775131	0.00725892	0.000944865
0.326389	0.00627444	0.0051828	0.00696515	0.0061408	0.000898658		0.00616793	0.00785081	0.00776388	0.00726087	0.000947518
0.329861	0.00629249	0.00518856	0.00698022	0.00615376	0.000903851		0.00616629	0.00784498	0.00777875	0.00726334	0.000950651
0.333333	0.00630708	0.00519304	0.00700195	0.00616736	0.000912512		0.00616352	0.00783908	0.00779168	0.00726476	0.000953992
0.336806	0.00631955	0.00519927	0.00698796	0.00616892	0.00090381		0.00616114	0.00783637	0.00780129	0.00726627	0.000957226
0.340278	0.00633285	0.00520157	0.00698923	0.00617455	0.00090428		0.00615908	0.00783618	0.0078001	0.00726512	0.000958028
0.34375	0.00634524	0.00520203	0.00700052	0.0061826	0.000910213		0.00615798	0.00783903	0.00778902	0.00726201	0.000956446
0.347222	0.00635215	0.0052164	0.00701099	0.00619318	0.000907793		0.00615736	0.00784601	0.00778112	0.0072615	0.000956759
0.350694	0.00636048	0.00521284	0.00703233	0.00620189	0.000920055		0.0061563	0.00785673	0.00778007	0.00726437	0.000960377
0.354167	0.00636734	0.00521129	0.00702849	0.00620238	0.000919759		0.00615523	0.00786654	0.0077878	0.00726985	0.000966096
0.357639	0.00637652	0.00520801	0.00703164	0.00620539	0.00092378		0.00615429	0.00787865	0.00779109	0.00727467	0.000971272
0.361111	0.00638705	0.0052069	0.00703813	0.00621069	0.000928262		0.00615225	0.00789001	0.00779557	0.00727928	0.000977175
0.364583	0.00639095	0.00520581	0.00703496	0.00621057	0.00092782		0.00615214	0.00790434	0.0077967	0.00728439	0.000982039
0.368056	0.00639343	0.00520616	0.00705878	0.00621946	0.000938479		0.00615228	0.00792021	0.00779725	0.00728991	0.000987137
0.371528	0.00639759	0.00520172	0.00705613	0.00621848	0.000940091		0.00615102	0.00793623	0.00779104	0.00729276	0.000991439
0.375	0.00640342	0.00520238	0.00708856	0.00623145	0.000954777		0.00615209	0.00795394	0.00778164	0.00729589	0.000994299
0.378472	0.00641635	0.00519808	0.00710213	0.00623885	0.000964355		0.00615359	0.00797144	0.00777883	0.00730128	0.000998589
0.381944	0.00642632	0.00520016	0.00714668	0.00625772	0.000984156		0.00615471	0.00798879	0.00778749	0.00731033	0.00100585
0.385417	0.00643089	0.00519556	0.00717025	0.00626557	0.000997671		0.0061544	0.00801534	0.00778561	0.00731845	0.00101462
0.388889	0.00643143	0.00518968	0.00717619	0.00626577	0.00100357		0.00615492	0.00804747	0.00778491	0.0073291	0.00102531
0.392361	0.00644151	0.00519528	0.00719068	0.00627583	0.00100797		0.00616607	0.00808131	0.00779378	0.00734705	0.00103282
0.395833	0.00645197	0.00519372	0.00721089	0.00628553	0.00101884		0.00618842	0.00812379	0.00780529	0.0073725	0.00103774
0.399306	0.00645717	0.00520335	0.0071652	0.00627524	0.000993499		0.0062127	0.00816874	0.00781188	0.00739778	0.0010417
0.402778	0.00645615	0.00521278	0.00715511	0.00627468	0.000983796		0.00623881	0.00821889	0.00780754	0.00742175	0.00104489
0.40625	0.00645712	0.00522733	0.00715013	0.00627819	0.000973808		0.006265	0.00826648	0.00780383	0.0074451	0.00104785
0.409722	0.00645662	0.00524423	0.00715219	0.00628435	0.000965578		0.00628539	0.00829711	0.00779393	0.00745881	0.00104689
0.413194	0.00645206	0.00525861	0.00715183	0.0062875	0.000957274		0.00630445	0.00832518	0.00778909	0.00747291	0.00104681
0.416667	0.00645042	0.00527391	0.0071554	0.00629324	0.000950541		0.00631246	0.00834804	0.00778204	0.00748085	0.00105068
0.420139	0.00645708	0.00529026	0.00717589	0.00630774	0.000951639		0.00631778	0.008363	0.00778054	0.00748711	0.00105371
0.423611	0.0064634	0.00531143	0.00735304	0.00637596	0.00102361		0.00632134	0.00836685	0.00777715	0.00748845	0.00105287
0.427083	0.00646687	0.00533244	0.00738915	0.00639615	0.00103018		0.00632315	0.00836793	0.0077792	0.0074901	0.0010526
0.430556	0.00646962	0.00535673	0.00743012	0.00641882	0.00103763		0.00632159	0.00836915	0.00777986	0.0074902	0.00105406
0.434028	0.00646993	0.00537467	0.00743987	0.00642815	0.00103323		0.0063205	0.00837316	0.0077799	0.00749119	0.00105635
0.4375	0.00646898	0.00539906	0.00747117	0.0064464	0.00103624		0.00631727	0.00837523	0.00777803	0.00749018	0.00105875
0.440972	0.00646978	0.00542668	0.00747913	0.00645853	0.00102627		0.00631627	0.0083811	0.00777573	0.00749103	0.00106145
0.444444	0.00646848	0.00545	0.00751264	0.00647704	0.00103134		0.00631051	0.00839281	0.00776901	0.00749078	0.00106867
0.447917	0.00647069	0.00547284	0.00755439	0.0064993	0.00104107		0.00630369	0.00840582	0.00776705	0.00749219	0.00107769
0.451389	0.00647151	0.0054968	0.00756939	0.00651257	0.00103691		0.00629689	0.00841509	0.00776925	0.00749374	0.00108564
0.454861	0.00647527	0.00551887	0.00758944	0.00652786	0.00103629		0.00629386	0.00842135	0.00777414	0.00749645	0.00109059
0.458333	0.00647707	0.00554272	0.00762675	0.00654885	0.00104386		0.00629268	0.0084305	0.00777725	0.00750014	0.00109552
0.461806	0.00648751	0.00557202	0.00766388	0.00657447	0.00104864		0.0062963	0.00843995	0.00777779	0.00750468	0.00109761
0.465278	0.0065046	0.00560656	0.00769024	0.00660047	0.00104514		0.00630721	0.00844662	0.0077907	0.00751484	0.00109606
0.46875	0.00663168	0.00589608	0.00839851	0.00697542	0.00128614		0.00644731	0.00841681	0.00786286	0.00757566	0.00101568
0.472222	0.00663121	0.00593066	0.00838699	0.00698295	0.00126538		0.00645572	0.0083925	0.00786473	0.00757098	0.00100124
0.475694	0.00662926	0.00596286	0.00837829	0.00699014	0.00124749		0.00646097	0.00837029	0.00787999	0.00757042	0.000991587
0.479167	0.0066244	0.00599278	0.00836354	0.00699357	0.00122774		0.00645916	0.00835908	0.007885	0.00756775	0.000988897
0.482639	0.0066203	0.0060208	0.00828595	0.00697568	0.00117365		0.00645858	0.00835931	0.00788494	0.00756761	0.000989301
0.486111	0.00661693	0.00604759	0.00827512	0.00697988	0.00115727		0.00645512	0.00836406	0.00786551	0.00756156	0.000990103
0.489583	0.00661264	0.00607594	0.00827756	0.00698871	0.00114798		0.00645058	0.00837758	0.00784509	0.00755775	0.000995113
0.493056	0.0066092	0.00610508	0.00827856	0.00699761	0.00113761		0.00644447	0.00839751	0.0078402	0.00756073	0.00100607
0.496528	0.00660592	0.00612737	0.00827926	0.00700418	0.00112988		0.00643773	0.00842466	0.00783551	0.00756596	0.00102052
0.5	0.00660458	0.00614573	0.00828152	0.00701061	0.0011243		0.00643258	0.00845799	0.00783563	0.0075754	0.00103748
0.503472	0.00660506	0.0061664	0.00828971	0.00702039	0.00112093		0.00642984	0.00848332	0.00783455	0.00758257	0.00104967
0.506944	0.00660683	0.00619149	0.00829254	0.00703029	0.0011127		0.00642793	0.00849504	0.00784127	0.00758808	0.00105656
0.510417	0.00661024	0.00620582	0.00830646	0.00704084	0.00111455		0.00642779	0.00850529	0.00784666	0.00759325	0.00106168
0.513889	0.00661442	0.00622158	0.0083063	0.00704743	0.00110776		0.00642526	0.00852535	0.00784759	0.0075994	0.00107182
0.517361	0.00661933	0.00623998	0.00831086	0.00705672	0.00110255		0.0064213	0.00854122	0.00785056	0.00760436	0.00108119
0.520833	0.00662484	0.0062561	0.00831662	0.00706585	0.00109877		0.00641727	0.00855163	0.00785874	0.00760921	0.00108884
0.524306	0.00662992	0.00627037	0.00832497	0.00707509	0.00109726		0.00641305	0.00855983	0.00787724	0.00761671	0.00109685
0.527778	0.00663611	0.00628488	0.00833109	0.00708403	0.00109417		0.0064097	0.00857527	0.00788425	0.00762307	0.00110616
0.53125	0.00664206	0.00630253	0.00833055	0.00709172	0.00108621		0.00640484	0.0085903	0.00788215	0.00762577	0.00111506
0.534722	0.00664949	0.00632305	0.00833714	0.00710323	0.00108099		0.00640023	0.00860452	0.00788624	0.00763033	0.0011242
0.538194	0.00666003	0.00634248	0.00835544	0.00711932	0.00108223		0.00639461	0.00861734	0.00789467	0.00763554	0.0011338
0.541667	0.00666993	0.00636155	0.00834565	0.00712571	0.00106769		0.00638877	0.00863018	0.007897	0.00763865	0.00114282
0.545139	0.0066813	0.0063827	0.00835536	0.00713979	0.00106325		0.00638302	0.00864004	0.00789982	0.00764096	0.00115056
0.548611	0.0066933	0.00640583	0.00838144	0.00716019	0.00106736		0.00637947	0.00864498	0.00791128	0.00764525	0.00115595
0.552083	0.00670538	0.00642836	0.00838623	0.00717332	0.0010595		0.00637857	0.00865099	0.00791468	0.00764808	0.00115943
0.555556	0.00671646	0.00644767	0.00839456	0.00718623	0.00105504		0.00637786	0.00866058	0.00791633	0.00765159	0.00116416
0.559028	0.00672752	0.00646731	0.00836309	0.00718597	0.00102768		0.00637685	0.00867275	0.00792055	0.00765672	0.00117047
0.5625	0.00673986	0.00648866	0.00840728	0.00721193	0.00104279		0.00637701	0.00867528	0.0079224	0.00765823	0.00117169
0.565972	0.0067534	0.00651085	0.00842328	0.00722917	0.00104122		0.00638274	0.0086799	0.00791869	0.00766044	0.00117015
0.569444	0.00676521	0.00653089	0.00843776	0.00724462	0.00103991		0.00638866	0.00868313	0.00792081	0.0076642	0.00116856
0.572917	0.00677494	0.00655146	0.00844194	0.00725611	0.00103302		0.00639456	0.00868325	0.00792424	0.00766735	0.00116577
0.576389	0.00678594	0.00657095	0.00846078	0.00727256	0.00103463		0.00639767	0.00868175	0.00792693	0.00766878	0.00116372
0.579861	0.00679053	0.00659368	0.00847326	0.00728582	0.00103305		0.00639953	0.00867767	0.00793	0.00766906	0.00116127
0.583333	0.00679987	0.00661725	0.00848329	0.00730014	0.0010287		0.00640125	0.00867047	0.00794259	0.00767143	0.00115866
0.586806	0.00680868	0.00663354	0.00849881	0.00731368	0.00103008		0.00640445	0.00866705	0.00794438	0.00767196	0.00115564
0.590278	0.00681638	0.0066547	0.00850712	0.00732607	0.00102601		0.00640946	0.00866315	0.00795123	0.00767461	0.00115203
0.59375	0.00682242	0.00667589	0.00851865	0.00733899	0.00102424		0.00641314	0.00866237	0.00795586	0.00767712	0.00115023
0.597222	0.00683021	0.00669741	0.00853167	0.0073531	0.00102283		0.00641786	0.00866269	0.00796264	0.00768106	0.0011486
0.600694	0.00683747	0.00671798	0.00855032	0.00736859	0.00102515		0.00642063	0.00866543	0.00796502	0.00768369	0.00114854
0.604167	0.00684625	0.00674454	0.00856165	0.00738415	0.00102102		0.00642411	0.00867259	0.00797054	0.00768908	0.00115036
0.607639	0.00685465	0.00676113	0.00857922	0.00739833	0.00102375		0.00642745	0.00868016	0.00797287	0.00769349	0.00115204
0.611111	0.00686305	0.00677669	0.00860044	0.0074134	0.00102892		0.00643034	0.00868874	0.00797286	0.00769731	0.00115414
0.614583	0.00687304	0.00679375	0.00860669	0.00742449	0.00102458		0.00643406	0.00870071	0.00797292	0.00770256	0.00115726
0.618056	0.00688421	0.00681592	0.00861994	0.00744002	0.0010224		0.00643818	0.00871019	0.00797947	0.00770928	0.00115985
0.621528	0.00689505	0.00683736	0.00864331	0.00745857	0.00102642		0.00644247	0.00871516	0.00798284	0.00771349	0.00116004
0.625	0.00690554	0.00686093	0.00866274	0.00747641	0.00102764		0.00644926	0.00872213	0.00798858	0.00771999	0.00116
0.628472	0.00691488	0.00688077	0.0086745	0.00749005	0.00102591		0.00645544	0.00873394	0.00799126	0.00772688	0.00116203
0.631944	0.00692606	0.00690012	0.00869009	0.00750542	0.00102603		0.00645979	0.00874693	0.00799963	0.00773545	0.00116623
0.635417	0.00693795	0.00692037	0.00870797	0.0075221	0.00102703		0.00646138	0.00876914	0.00800057	0.0077437	0.00117513
0.638889	0.00695024	0.00693698	0.00872223	0.00753649	0.00102691		0.00645911	0.00878964	0.00800307	0.00775061	0.0011856
0.642361	0.0069638	0.00695656	0.00873792	0.00755276	0.00102639		0.00645705	0.00881195	0.00800365	0.00775755	0.00119658
0.645833	0.00697777	0.00697767	0.0087675	0.00757431	0.00103333		0.00645616	0.00882562	0.00800575	0.00776251	0.00120331
0.649306	0.00699079	0.00699993	0.00878713	0.00759262	0.00103449		0.00645596	0.00883208	0.00801366	0.00776724	0.00120708
0.652778	0.0070051	0.0070271	0.00881367	0.00761529	0.00103789		0.00646314	0.00883662	0.00802434	0.0077747	0.00120627
0.65625	0.00701625	0.00705257	0.00883376	0.00763419	0.00103901		0.0064758	0.00883853	0.00803248	0.00778227	0.00120107
0.659722	0.00702661	0.0070811	0.00885149	0.00765307	0.00103822		0.00649133	0.00883978	0.00803999	0.00779037	0.00119396
0.663194	0.00703599	0.00710438	0.00886138	0.00766725	0.00103471		0.00650905	0.00883722	0.00804935	0.00779854	0.00118418
0.666667	0.00704416	0.00713154	0.00886426	0.00767999	0.00102654		0.00652563	0.00883468	0.00805628	0.00780553	0.00117477
0.670139	0.00705108	0.00715499	0.00887679	0.00769429	0.0010254		0.00654104	0.00883114	0.00806311	0.00781176	0.00116555
0.673611	0.00705733	0.00717231	0.00888067	0.00770344	0.00102113		0.00655082	0.00882786	0.00806814	0.00781561	0.00115933
0.677083	0.00706287	0.00718756	0.00889184	0.00771409	0.00102186		0.00655696	0.00882814	0.00807384	0.00781965	0.00115673
0.680556	0.007068	0.00720525	0.00890667	0.00772664	0.00102424		0.00656102	0.00883011	0.00808062	0.00782392	0.00115612
0.684028	0.0070746	0.00722043	0.00889848	0.00773117	0.00101355		0.00656362	0.00884014	0.00808559	0.00782978	0.00115962
0.6875	0.00708317	0.00723505	0.00890417	0.0077408	0.00101037		0.00656745	0.00886462	0.00809369	0.00784192	0.0011691
0.690972	0.00709354	0.00725373	0.0089146	0.00775396	0.00100833		0.00656953	0.00888927	0.00809827	0.00785235	0.00117926
0.694444	0.00710533	0.00727486	0.00893097	0.00777038	0.00100866		0.00657181	0.00891612	0.00810416	0.00786403	0.00119046
0.697917	0.00711781	0.00728547	0.00894519	0.00778282	0.00101013		0.00657069	0.00894066	0.00811123	0.00787419	0.00120263
0.701389	0.00713072	0.00730581	0.00897476	0.00780376	0.00101788		0.00656478	0.00895075	0.00812908	0.00788154	0.0012121
0.704861	0.00714323	0.00732751	0.00899854	0.00782309	0.00102213		0.00656659	0.00895575	0.00814224	0.00788819	0.00121467
0.708333	0.00715684	0.00735165	0.00902812	0.00784554	0.00102877		0.00657308	0.00895774	0.00815172	0.00789418	0.00121301
0.711806	0.00716778	0.00737927	0.00905193	0.00786633	0.00103219		0.00658203	0.00896223	0.00816393	0.00790273	0.00121141
0.715278	0.00718108	0.00739662	0.00907096	0.00788289	0.00103453		0.0065925	0.00897376	0.00817594	0.00791407	0.00121203
0.71875	0.00719386	0.00742105	0.00909143	0.00790211	0.00103623		0.00660562	0.00898125	0.00818769	0.00792485	0.00120943
0.722222	0.0072047	0.0074499	0.0091163	0.00792363	0.00104013		0.00661484	0.00898353	0.00820014	0.00793284	0.00120676
0.725694	0.00721588	0.00747138	0.00913695	0.00794141	0.00104322		0.00662419	0.00898703	0.00821251	0.00794124	0.00120455
0.729167	0.00722646	0.00749601	0.00914351	0.00795532	0.00103779		0.00663513	0.00898624	0.00822108	0.00794749	0.0011992
0.732639	0.00723474	0.00751757	0.00914587	0.00796606	0.00103148		0.00664297	0.00898806	0.0082256	0.00795221	0.00119621
0.736111	0.00724294	0.00753829	0.00916793	0.00798305	0.0010367		0.00665056	0.00899694	0.0082274	0.0079583	0.00119611
0.739583	0.00725266	0.00755254	0.00917744	0.00799421	0.00103562		0.00665697	0.00901286	0.00823421	0.00796801	0.00120029
0.743056	0.00726427	0.00756764	0.00918799	0.00800663	0.00103427		0.00666373	0.00904003	0.00823928	0.00798101	0.00120902
0.746528	0.00727524	0.00759203	0.00919768	0.00802165	0.00103072		0.0066708	0.00905825	0.00824631	0.00799179	0.00121391
0.75	0.00728594	0.00760411	0.009217	0.00803568	0.00103534		0.00668062	0.00906936	0.00825802	0.00800267	0.00121467
0.753472	0.00729754	0.00762144	0.00923609	0.00805169	0.00103843		0.00669111	0.00908062	0.00826985	0.00801386	0.00121515
0.756944	0.00730861	0.00764175	0.00925493	0.00806843	0.00104095		0.00670267	0.00908988	0.0082803	0.00802428	0.00121402
0.760417	0.00731906	0.0076672	0.00926061	0.00808229	0.00103519		0.00671358	0.00909248	0.00828887	0.00803164	0.00121013
0.763889	0.00733018	0.00768989	0.00928281	0.00810096	0.00103919		0.00672532	0.00909819	0.00829681	0.00804011	0.00120708
0.767361	0.00733887	0.00770927	0.00928795	0.00811203	0.00103508		0.00673622	0.00910684	0.00830663	0.0080499	0.00120598
0.770833	0.00734688	0.007732	0.00929838	0.00812575	0.00103362		0.00674479	0.0091203	0.00831415	0.00805975	0.00120801
0.774306	0.00735818	0.00774491	0.00931025	0.00813778	0.00103363		0.00675534	0.00913663	0.00832195	0.00807131	0.00121027
0.777778	0.00736783	0.00776439	0.00932799	0.0081534	0.00103637		0.00676637	0.00915498	0.00833053	0.00808396	0.00121324
0.78125	0.00737662	0.00778619	0.00934543	0.00816941	0.00103884		0.00677305	0.00917454	0.00833883	0.00809548	0.0012191
0.784722	0.00738583	0.00780139	0.0093638	0.00818368	0.00104293		0.00677861	0.0091935	0.00835142	0.00810784	0.00122573
0.788194	0.00739763	0.00782706	0.00938914	0.00820461	0.00104806		0.00679169	0.00920094	0.0083649	0.00811918	0.00122328
0.791667	0.00740789	0.00785041	0.00940673	0.00822168	0.00104986		0.00680514	0.00919984	0.00837935	0.00812811	0.00121696
0.795139	0.00741615	0.00787786	0.00942178	0.0082386	0.00105035		0.00682019	0.00919776	0.00839398	0.00813731	0.00120938
0.798611	0.00742605	0.00790343	0.00944012	0.00825653	0.00105244		0.00683187	0.00920142	0.00840927	0.00814752	0.00120626
0.802083	0.00743529	0.00792808	0.00945052	0.0082713	0.00105054		0.0068419	0.00920484	0.00842257	0.00815644	0.00120374
0.805556	0.00744478	0.0079419	0.00946443	0.0082837	0.00105231		0.00684633	0.00920742	0.00843487	0.00816288	0.00120382
0.809028	0.00745581	0.00795802	0.00946835	0.00829406	0.00104751		0.00685468	0.00921181	0.00844907	0.00817185	0.00120277
0.8125	0.0074656	0.00797439	0.00947592	0.0083053	0.00104522		0.00685996	0.00922174	0.00845785	0.00817985	0.00120519
0.815972	0.00747599	0.00799107	0.00949193	0.00831966	0.00104737		0.00686916	0.00923584	0.00846704	0.00819068	0.0012073
0.819444	0.00748755	0.008011	0.00950282	0.00833379	0.00104569		0.00687668	0.00925555	0.00847867	0.00820364	0.00121305
0.822917	0.00749591	0.00802649	0.0095142	0.00834553	0.00104629		0.00688461	0.00928328	0.0084874	0.00821843	0.00122175
0.826389	0.00750716	0.00804766	0.00953854	0.00836445	0.00105209		0.00688979	0.00931472	0.00849762	0.00823404	0.00123377
0.829861	0.00751735	0.00806398	0.00955781	0.00837971	0.00105624		0.00689687	0.00934343	0.00851032	0.00825021	0.00124385
0.833333	0.0075285	0.00808915	0.00957615	0.00839793	0.00105817		0.00690608	0.00936251	0.00852453	0.00826438	0.00124871
0.836806	0.00753842	0.0081049	0.00960085	0.00841472	0.00106555		0.00691083	0.00938236	0.00854031	0.00827783	0.0012565
0.840278	0.00755082	0.00812672	0.00962482	0.00843412	0.00107063		0.00690768	0.00939536	0.00855925	0.00828743	0.00126592
0.84375	0.00756335	0.00814766	0.00964189	0.00845097	0.00107195		0.0069007	0.00940507	0.00857603	0.00829393	0.0012758
0.847222	0.00757621	0.0081718	0.00966697	0.00847166	0.00107715		0.00690405	0.00941574	0.00859113	0.00830364	0.00128029
0.850694	0.0075901	0.00819307	0.00969163	0.0084916	0.0010821		0.00691436	0.00943269	0.00860553	0.00831753	0.00128363
0.854167	0.00760569	0.0082162	0.00971452	0.00851214	0.00108512		0.00692942	0.00945805	0.00862156	0.00833634	0.00128822
0.857639	0.0076203	0.00823956	0.00973636	0.00853207	0.00108794		0.00694802	0.00947869	0.0086375	0.00835474	0.00128881
0.861111	0.00763392	0.00826337	0.0097546	0.00855063	0.00108913		0.00696698	0.00949763	0.00865276	0.00837245	0.0012884
0.864583	0.00764793	0.00828887	0.00976767	0.00856816	0.00108711		0.00698632	0.00950593	0.00866584	0.00838603	0.0012829
0.868056	0.00766287	0.00831141	0.00977872	0.00858433	0.00108401		0.00700485	0.00952074	0.00868104	0.00840221	0.00128091
0.871528	0.00767824	0.00833677	0.00979409	0.00860303	0.00108276		0.00701166	0.0095328	0.00869303	0.0084125	0.00128377
0.875	0.00769146	0.00835571	0.0098146	0.00862059	0.00108607		0.00702931	0.00955059	0.00870918	0.0084297	0.00128367
0.878472	0.00770624	0.00838071	0.00983729	0.00864141	0.00108918		0.00703678	0.00956508	0.00872179	0.00844122	0.00128729
0.881944	0.00772411	0.00840695	0.00987237	0.00866781	0.00109763		0.00705292	0.00957523	0.00873323	0.00845379	0.00128417
0.885417	0.007737	0.00844076	0.00990424	0.008694	0.00110559		0.00706923	0.00958359	0.00874138	0.00846473	0.00127981
0.888889	0.00775146	0.00845795	0.00993024	0.00871322	0.0011116		0.00708298	0.00960413	0.00875473	0.00848061	0.00128274
0.892361	0.00776434	0.0084746	0.00993348	0.00872414	0.00110589		0.00709159	0.00961871	0.00876705	0.00849245	0.00128574
0.895833	0.00777936	0.00849234	0.00996816	0.00874662	0.00111634		0.00710488	0.00963107	0.00877935	0.0085051	0.00128523
0.899306	0.00779739	0.00851108	0.00998743	0.0087653	0.00111693		0.00712591	0.00964817	0.00877979	0.00851796	0.00128136
0.902778	0.00781536	0.0085324	0.0099949	0.00878088	0.00111081		0.00715123	0.00966343	0.00879616	0.00853694	0.001276
0.90625	0.00783245	0.00854989	0.0100293	0.00880389	0.00112025		0.0071769	0.00968148	0.00881282	0.00855707	0.00127172
0.909722	0.00785067	0.00857352	0.010074	0.00883274	0.00113412		0.00720033	0.00970113	0.00882786	0.00857644	0.00126922
0.913194	0.00787019	0.00859416	0.0100865	0.00885028	0.00113014		0.00722879	0.00971412	0.00883962	0.00859418	0.00126071
0.916667	0.00788814	0.00861891	0.0101111	0.00887271	0.00113299		0.00726135	0.00972427	0.00885598	0.00861387	0.00124918
0.920139	0.00790239	0.00863546	0.0101416	0.00889313	0.00114161		0.00729335	0.00972774	0.0088759	0.00863233	0.00123534
0.923611	0.00791654	0.00866069	0.0101599	0.00891237	0.00114266		0.00732589	0.0097328	0.00889115	0.00864994	0.00122145
0.927083	0.00792873	0.00868872	0.0101319	0.00891644	0.00111909		0.00737193	0.00973868	0.00890734	0.00867265	0.0012007
0.930556	0.00793873	0.00870982	0.0101792	0.0089426	0.00113825		0.007441	0.00974281	0.00892095	0.00870159	0.00116648
0.934028	0.00795284	0.00872696	0.0101926	0.00895745	0.00113751		0.00744072	0.00974986	0.00893766	0.00870941	0.00117137
0.9375	0.00796554	0.00874631	0.0101981	0.00896999	0.00113297		0.00745298	0.00976004	0.00895106	0.00872136	0.00117056
0.940972	0.00797503	0.00876726	0.0102181	0.00898681	0.00113756		0.00749053	0.00977256	0.00896765	0.00874358	0.0011574
0.944444	0.00798258	0.00879217	0.0102347	0.00900314	0.00114078		0.00750515	0.00978003	0.00898864	0.00875794	0.00115486
0.947917	0.0079931	0.00881357	0.0102567	0.00902112	0.00114597		0.00751546	0.00978722	0.00900099	0.00876789	0.00115368
0.951389	0.00800078	0.00883703	0.0102605	0.00903277	0.0011425		0.00752866	0.00979747	0.0090298	0.00878531	0.001154
0.954861	0.00800853	0.00885724	0.0102779	0.00904788	0.00114661		0.00754357	0.00980741	0.00904536	0.00879878	0.00115189
0.958333	0.00801649	0.00888216	0.0103068	0.00906847	0.00115645		0.00755565	0.009818	0.00906413	0.00881259	0.00115196
0.961806	0.00802402	0.00890539	0.0103118	0.00908039	0.00115388		0.007566	0.00983741	0.00908163	0.00882835	0.0011567
0.965278	0.0080381	0.00892549	0.0103211	0.00909491	0.00115091		0.0075738	0.0098596	0.00909526	0.00884288	0.00116361
0.96875	0.00804385	0.00894034	0.0103416	0.00910859	0.00115807		0.00758156	0.00987678	0.00911229	0.00885687	0.00116874
0.972222	0.00805159	0.00895702	0.0103576	0.00912208	0.00116185		0.00758868	0.00989105	0.00913085	0.00887019	0.00117311
0.975694	0.00805885	0.00897742	0.0104746	0.00917029	0.00121938		0.00759704	0.00989807	0.00915209	0.0088824	0.00117398
0.979167	0.00807022	0.00899028	0.0105159	0.00919214	0.00123528		0.00760711	0.00990342	0.00917841	0.00889631	0.00117386
0.982639	0.00807929	0.00900093	0.0105112	0.00919713	0.00122775		0.00761938	0.00989663	0.00921027	0.00890876	0.00116818
0.986111	0.00809071	0.00900802	0.0107997	0.00929947	0.0013778		0.00762824	0.00989356	0.0092201	0.00891396	0.00116328
0.989583	0.00810168	0.00902524	0.0108638	0.00933023	0.00140607		0.0076362	0.00989827	0.009236	0.00892349	0.00116297
0.993056	0.00811369	0.00903749	0.0104848	0.00921201	0.00119517		0.00764246	0.00991873	0.00924734	0.00893618	0.0011696
0.996528	0.008126	0.00904925	0.0104527	0.00920932	0.00117158		0.00765121	0.00995831	0.00925835	0.00895596	0.0011829
1	0.00813715	0.00905991	0.0104712	0.00922277	0.00117554		0.0076609	0.0099897	0.00927569	0.00897543	0.00119308
1.00347	0.00815178	0.00906924	0.0106183	0.00927978	0.00124666		0.00767448	0.0100115	0.00929973	0.00899524	0.0011979
1.00694	0.00816469	0.0090742	0.0109521	0.00939699	0.00142145		0.00768988	0.0100284	0.00932706	0.00901511	0.00120006
1.01042	0.00817744	0.00908245	0.0109017	0.00938719	0.00138744		0.00770943	0.0100391	0.00935131	0.00903327	0.00119694
1.01389	0.008197	0.00909123	0.0109302	0.00940615	0.00139356		0.00772774	0.0100441	0.00939137	0.00905441	0.00119438
1.01736	0.00821934	0.00910396	0.0109694	0.00943089	0.00140385		0.00774848	0.0100427	0.00943597	0.00907571	0.00118878
1.02083	0.00825104	0.00911883	0.0110071	0.009459	0.00140918		0.00776552	0.0100403	0.00946227	0.00908937	0.00118236
1.02431	0.00828947	0.00914024	0.011044	0.00949125	0.00141043		0.00778192	0.0100409	0.00949442	0.00910575	0.00117858
1.02778	0.0083301	0.0091659	0.0110825	0.00952616	0.00141111		0.00780038	0.0100488	0.0095255	0.00912491	0.00117654
1.03125	0.00837658	0.00919276	0.0111281	0.0095658	0.00141316		0.00782045	0.0100567	0.00956188	0.00914633	0.0011746
1.03472	0.0084138	0.00921767	0.0111692	0.00960023	0.00141699		0.00783977	0.0100677	0.00959434	0.00916728	0.00117377
1.03819	0.00844756	0.00924102	0.0111923	0.00962696	0.00141248		0.00786133	0.0100839	0.00962487	0.00919004	0.00117337
1.04167	0.00847891	0.00926167	0.0113238	0.00968814	0.00146964		0.00788144	0.0101037	0.00966478	0.00921664	0.00117696
1.04514	0.00851007	0.00927893	0.0114036	0.00973088	0.00149879		0.00790065	0.0101288	0.009687	0.00923882	0.00117976
1.04861	0.0085559	0.00929516	0.0114448	0.00976529	0.00150073		0.00791875	0.0101528	0.00970996	0.0092605	0.0011829
1.05208	0.00860926	0.00930921	0.0114813	0.00979993	0.00149758		0.00793666	0.0101734	0.00973219	0.00928076	0.00118475
1.05556	0.00865979	0.00931489	0.011523	0.00983257	0.00150017		0.00795434	0.0101951	0.00975844	0.00930261	0.00118787
1.05903	0.00870441	0.00932048	0.0115742	0.00986635	0.00151074		0.00797349	0.0102196	0.00978975	0.00932762	0.00119225
1.0625	0.00874926	0.00932644	0.0116187	0.00989813	0.00151774		0.00799384	0.0102446	0.0098209	0.00935311	0.00119607
1.06597	0.00879975	0.00933192	0.011667	0.00993291	0.0015252		0.00801753	0.0102661	0.00984774	0.00937714	0.00119589
1.06944	0.00886586	0.00934	0.0116344	0.00994675	0.00148064		0.00803965	0.0102838	0.00987453	0.00939933	0.00119516
1.07292	0.00893734	0.00934854	0.0116747	0.00998687	0.00147611		0.0080626	0.0103036	0.00990278	0.00942299	0.00119506
1.07639	0.0090015	0.00935746	0.011708	0.0100223	0.00147064		0.00808578	0.010327	0.00992645	0.00944643	0.00119526
1.07986	0.00905796	0.00936774	0.0117472	0.0100576	0.00147137		0.00810718	0.0103527	0.00994503	0.00946831	0.00119627
1.08333	0.00911813	0.00938051	0.0117289	0.0100759	0.0014376		0.00812707	0.0103801	0.00997003	0.00949241	0.00120006
1.08681	0.00917116	0.0093901	0.0117491	0.0101035	0.00142937		0.00814766	0.0104117	0.00999935	0.00951956	0.00120585
1.09028	0.00922675	0.00940056	0.011789	0.0101388	0.00143176		0.00816614	0.010443	0.0100312	0.00954679	0.00121327
1.09375	0.00927806	0.00941274	0.0117875	0.0101594	0.00141156		0.00818896	0.0104699	0.0100645	0.00957447	0.00121689
1.09722	0.00932772	0.00942153	0.0118142	0.0101878	0.00140926		0.00820996	0.0104973	0.0100789	0.00959538	0.00121791
1.10069	0.00937682	0.00943416	0.0119351	0.0102487	0.00146075		0.00823	0.0105267	0.0101033	0.00962	0.00122225
1.10417	0.00941746	0.00944758	0.0119667	0.0102773	0.0014632		0.00824521	0.0105677	0.0101269	0.00964662	0.00123351
1.10764	0.0094518	0.00946355	0.0119962	0.0103038	0.00146562		0.00826299	0.0106207	0.010155	0.00967953	0.00124867
1.11111	0.00948551	0.00949625	0.012016	0.0103326	0.00145791		0.00828921	0.0106767	0.0101815	0.00971579	0.00126003
1.11458	0.00951476	0.00950475	0.0120427	0.0103541	0.00146242		0.0083145	0.0107153	0.0102119	0.00974722	0.00126604
1.11806	0.00954391	0.00951572	0.0120697	0.0103765	0.00146649		0.00833931	0.0107417	0.0102395	0.00977348	0.00126715
1.12153	0.00957132	0.0095294	0.0120937	0.0103982	0.00146857		0.0083629	0.0107693	0.0102613	0.00979782	0.00126837
1.125	0.00960094	0.00953764	0.0121163	0.0104183	0.00147086		0.00837646	0.0107981	0.0102762	0.00981692	0.00127448
1.12847	0.00962944	0.00954987	0.0121395	0.0104396	0.00147267		0.00839385	0.0108441	0.0102985	0.00984546	0.00128639
1.13194	0.00965587	0.00956606	0.012171	0.0104643	0.00147874		0.00842294	0.0108957	0.0103196	0.00987943	0.00129383
1.13542	0.00968357	0.00958614	0.0122012	0.0104903	0.00148248		0.00844889	0.0109396	0.0103436	0.00991072	0.00130058
1.13889	0.00971071	0.00960398	0.0122409	0.0105185	0.00149255		0.00847618	0.010981	0.0103677	0.00994163	0.00130564
1.14236	0.00973231	0.00961494	0.0122719	0.0105397	0.00150128		0.00850507	0.0110167	0.0104013	0.00997438	0.00130913
1.14583	0.0097508	0.00963142	0.0123047	0.0105623	0.00151015		0.00853497	0.0110416	0.010449	0.0100085	0.00131009
1.14931	0.00977126	0.00964965	0.012338	0.0105863	0.00151822		0.00856628	0.0110579	0.0104966	0.0100403	0.00130699
1.15278	0.00979374	0.00967376	0.0123658	0.0106111	0.00152081		0.00859595	0.0110687	0.0105453	0.01007	0.0013031
1.15625	0.009813	0.00969663	0.0124076	0.0106391	0.00153268		0.00862139	0.0110801	0.0105861	0.0100959	0.0013006
1.15972	0.00983711	0.0097418	0.0124639	0.0106809	0.00154484		0.0086505	0.0110956	0.0106248	0.0101236	0.00129732
1.16319	0.00986269	0.00976047	0.0124961	0.0107064	0.00155077		0.00867848	0.0111113	0.0106592	0.0101497	0.00129399
1.16667	0.00989078	0.00978657	0.0124496	0.010709	0.00150834		0.00870884	0.0111264	0.0106927	0.010176	0.00128895
1.17014	0.00991753	0.00981598	0.0125663	0.0107666	0.00155943		0.00875152	0.0111397	0.0107315	0.0102076	0.00127738
1.17361	0.00995529	0.00984122	0.0126077	0.0108014	0.00156534		0.00879111	0.0111518	0.0107547	0.0102326	0.00126402
1.17708	0.0099918	0.00987729	0.0126462	0.0108384	0.00156665		0.00882432	0.0111619	0.010775	0.0102538	0.00125295
1.18056	0.0100228	0.00990323	0.0126808	0.0108689	0.00157028		0.00873272	0.0111716	0.0107806	0.0102283	0.00130988
1.18403	0.0100527	0.00992706	0.0127042	0.0108947	0.00156839		0.00882682	0.0111808	0.0108303	0.0102793	0.00127005
1.1875	0.0100913	0.00994572	0.01276	0.0109323	0.00158446		0.00888296	0.0111939	0.0109039	0.0103269	0.00125887
1.19097	0.010123	0.00996094	0.0127945	0.0109595	0.00159121		0.00893	0.0112089	0.0109596	0.0103662	0.00125001
1.19444	0.0101548	0.00998122	0.0128328	0.0109896	0.00159862		0.00897869	0.0112256	0.0110182	0.0104075	0.00124172
1.19792	0.0101867	0.0100023	0.0128342	0.0110077	0.00158448		0.00902389	0.0112505	0.0110756	0.01045	0.00123814
1.20139	0.0102185	0.0100238	0.0128186	0.0110203	0.00156043		0.00906327	0.0112854	0.0111338	0.0104942	0.00124152
1.20486	0.0102526	0.0100368	0.0129105	0.0110666	0.00160047		0.00909953	0.011328	0.0111727	0.0105334	0.00124421
1.20833	0.0102839	0.0100555	0.0129478	0.0110957	0.00160799		0.00913395	0.0113755	0.0111966	0.0105687	0.00124572
1.21181	0.0103187	0.0100796	0.0129456	0.0111146	0.00159018		0.00916318	0.0114466	0.0112016	0.0106038	0.00125359
1.21528	0.0103553	0.0100961	0.0129516	0.0111343	0.0015791		0.00918991	0.0115708	0.0112143	0.0106583	0.00128414
1.21875	0.0103976	0.0101196	0.013043	0.0111867	0.00161358		0.00921882	0.0116545	0.0112409	0.0107047	0.00130335
1.22222	0.0104355	0.010138	0.0130744	0.011216	0.00161628		0.00925257	0.0117132	0.0112609	0.0107422	0.00130974
1.22569	0.0104779	0.0101597	0.0131602	0.011266	0.0016482		0.00928886	0.0117775	0.0112745	0.0107803	0.00131589
1.22917	0.010526	0.0101813	0.0131819	0.0112964	0.00164195		0.00932201	0.01184	0.0112947	0.0108189	0.00132471
1.23264	0.010584	0.010208	0.0132054	0.0113325	0.00163289		0.00935247	0.0119025	0.0113266	0.0108605	0.0013374
1.23611	0.010643	0.010234	0.0132271	0.011368	0.00162296		0.00938474	0.0119668	0.0113706	0.0109074	0.00135192
1.23958	0.010696	0.0102609	0.013253	0.0114033	0.00161659		0.00941859	0.0120194	0.0114091	0.010949	0.00136008
1.24306	0.0107465	0.0102802	0.013242	0.0114229	0.00159252		0.00945667	0.0120673	0.0114399	0.0109879	0.00136272
1.24653	0.0107997	0.0102974	0.0132488	0.0114486	0.00157907		0.00949801	0.01212	0.0114826	0.0110335	0.00136746
1.25	0.0108562	0.0103117	0.0133174	0.0114951	0.00160149		0.00953649	0.0121639	0.0115194	0.0110733	0.00136937
1.25347	0.0109022	0.0103331	0.0133523	0.0115292	0.00160424		0.00957654	0.0122114	0.0115642	0.0111174	0.00137308
1.25694	0.0109399	0.0103428	0.0133819	0.0115549	0.00161021		0.00961551	0.0122478	0.0116012	0.0111548	0.00137171
1.26042	0.0109751	0.0103668	0.0134099	0.0115839	0.00161029		0.009653	0.0122828	0.0116301	0.0111887	0.00136937
1.26389	0.0110141	0.0103924	0.0134381	0.0116149	0.00160927		0.0096893	0.0123158	0.0116637	0.011223	0.00136761
1.26736	0.0110537	0.0104404	0.0134792	0.0116578	0.00160695		0.00972425	0.0123465	0.0116986	0.0112564	0.00136588
1.27083	0.0110943	0.0104913	0.0135284	0.0117047	0.00160793		0.00975824	0.0123832	0.0117356	0.0112923	0.00136745
1.27431	0.0111388	0.0105463	0.0135733	0.0117528	0.0016042		0.00978849	0.0124195	0.0117732	0.0113271	0.00137108
1.27778	0.0111869	0.0106042	0.0136191	0.0118034	0.00159923		0.00981931	0.0124517	0.0118105	0.0113605	0.00137268
1.28125	0.0112338	0.0106422	0.0136805	0.0118522	0.00161078		0.00984883	0.0124834	0.0118482	0.0113935	0.0013749
1.28472	0.011285	0.0106787	0.013723	0.0118955	0.00161136		0.00987823	0.0125101	0.0118882	0.0114255	0.00137559
1.28819	0.0113317	0.0107258	0.0137601	0.0119392	0.00160581		0.00990763	0.0125386	0.011927	0.0114578	0.00137684
1.29167	0.0113825	0.0107562	0.0138035	0.0119808	0.00160933		0.00993471	0.0125736	0.0119637	0.0114907	0.00138157
1.29514	0.0114364	0.0107826	0.0138375	0.0120188	0.00160855		0.00996097	0.0126085	0.0119999	0.0115231	0.00138667
1.29861	0.0114889	0.0108109	0.0138741	0.012058	0.00160896		0.0099852	0.0126446	0.0120386	0.0115561	0.00139381
1.30208	0.0115386	0.0108438	0.0139219	0.0121014	0.00161439		0.0100067	0.0126842	0.0120761	0.011589	0.00140364
1.30556	0.0115895	0.0108769	0.0139716	0.012146	0.00162072		0.0100264	0.0127217	0.0121134	0.0116205	0.00141364
1.30903	0.0116404	0.0109152	0.0140137	0.0121898	0.00162067		0.0100448	0.012751	0.0121459	0.0116472	0.00142037
1.3125	0.011693	0.0109279	0.014059	0.0122266	0.00163232		0.0100674	0.0127763	0.0121744	0.0116727	0.00142243
1.31597	0.0117451	0.0109376	0.0141149	0.0122659	0.00165139		0.0100932	0.0128006	0.0122081	0.0117006	0.00142323
1.31944	0.0117943	0.0109468	0.0141645	0.0123019	0.00166784		0.0101208	0.012822	0.0122334	0.0117254	0.00142049
1.32292	0.0118418	0.0109663	0.0142109	0.0123396	0.00167862		0.0101509	0.0128485	0.012265	0.0117548	0.00141934
1.32639	0.0118855	0.0109946	0.014259	0.0123797	0.00168738		0.0101802	0.0128777	0.0123024	0.0117868	0.00142075
1.32986	0.0119256	0.0110266	0.0143215	0.0124245	0.00170315		0.0102084	0.0129094	0.0123369	0.0118183	0.00142327
1.33333	0.011939	0.011072	0.0143839	0.0124649	0.00171748		0.010236	0.0129353	0.0123711	0.0118475	0.00142377
1.33681	0.0119273	0.0111337	0.0144601	0.012507	0.00173731		0.0102623	0.0129658	0.0123966	0.0118749	0.00142521
1.34028	0.0119139	0.0111982	0.0145279	0.0125467	0.00175271		0.0102851	0.0129957	0.0124208	0.0119005	0.00142823
1.34375	0.011892	0.011253	0.0145645	0.0125698	0.00175673		0.0103041	0.0130173	0.0124528	0.0119247	0.00143163
1.34722	0.0118714	0.0112787	0.0145818	0.0125773	0.0017611		0.0103241	0.0130398	0.0124833	0.011949	0.00143449
1.35069	0.0118522	0.011298	0.0145972	0.0125825	0.00176669		0.010349	0.0130612	0.0125162	0.0119754	0.00143467
1.35417	0.0118359	0.011313	0.01427	0.0124729	0.00157811		0.0103743	0.0130772	0.0125458	0.0119991	0.00143197
1.35764	0.0118206	0.0113416	0.0142276	0.0124633	0.0015466		0.0103994	0.0131052	0.0125662	0.0120236	0.00143218
1.36111	0.0118063	0.0113653	0.0142586	0.0124767	0.00155883		0.0104231	0.0131454	0.0125941	0.0120542	0.00143926
1.36458	0.0117942	0.0113904	0.0142057	0.0124635	0.0015223		0.0104463	0.013194	0.0126261	0.0120888	0.00145052
1.36806	0.0117832	0.0114192	0.0141367	0.0124463	0.00147513		0.0104701	0.0132333	0.0126524	0.0121186	0.00145691
1.37153	0.0117763	0.0114526	0.01394	0.0123896	0.00135234		0.0104943	0.0132758	0.0126774	0.0121492	0.00146405
1.375	0.0117696	0.0114886	0.0139474	0.0124018	0.00134585		0.0105189	0.0133174	0.012707	0.0121811	0.00147152
1.37847	0.0117653	0.0115205	0.0139015	0.0123958	0.00130977		0.0105428	0.0133488	0.0127432	0.0122116	0.00147659
1.38194	0.0117649	0.0115623	0.0138507	0.0123926	0.00126675		0.0105667	0.0133872	0.0127827	0.0122455	0.00148503
1.38542	0.0117637	0.0115818	0.0139848	0.0124434	0.00133798		0.0105888	0.0134106	0.0128148	0.0122714	0.00148731
1.38889	0.0117669	0.0116178	0.0139543	0.0124464	0.00130808		0.0106137	0.0134339	0.0128395	0.0122957	0.00148667
1.39236	0.0117712	0.0116566	0.0139091	0.0124456	0.00126868		0.0106404	0.0134679	0.0128546	0.012321	0.00148734
1.39583	0.0117774	0.0116915	0.0139161	0.0124617	0.00126033		0.0106637	0.0135075	0.012884	0.0123518	0.00149479
1.39931	0.0117881	0.0117354	0.0144898	0.0126711	0.00157528		0.0106874	0.0135476	0.0129268	0.0123872	0.00150449
1.40278	0.0117947	0.0117868	0.0147686	0.0127833	0.00171925		0.0107115	0.0135854	0.0129728	0.0124232	0.00151373
1.40625	0.0118078	0.0118268	0.0148524	0.012829	0.00175237		0.0107379	0.013615	0.0130155	0.0124561	0.00151789
1.40972	0.0118205	0.0118747	0.0149089	0.012868	0.00176763		0.0107657	0.013647	0.0130546	0.0124891	0.00152163
1.41319	0.0118351	0.0119254	0.0149552	0.0129052	0.0017759		0.0107923	0.0136833	0.0130986	0.0125247	0.00152856
1.41667	0.0118441	0.0119731	0.0149971	0.0129381	0.00178431		0.0108155	0.0137249	0.0131386	0.0125596	0.0015387
1.42014	0.0118563	0.0120231	0.015041	0.0129735	0.0017925		0.010842	0.0137641	0.0131866	0.0125976	0.00154752
1.42361	0.0118666	0.0120858	0.0150717	0.013008	0.00179058		0.0108686	0.0137943	0.0132235	0.0126288	0.0015509
1.42708	0.011877	0.0121347	0.0151139	0.0130418	0.00179904		0.0108958	0.0138258	0.0132696	0.0126637	0.00155612
1.43056	0.0118847	0.0121809	0.0151357	0.0130671	0.00179756		0.0109236	0.0138582	0.0133156	0.0126991	0.00156138
1.43403	0.0118909	0.0122204	0.0151726	0.0130946	0.00180706		0.0109482	0.0138814	0.0133365	0.012722	0.00156018
1.4375	0.0118966	0.0122572	0.0146634	0.0129391	0.00150414		0.010972	0.0138999	0.0133553	0.0127424	0.0015572
1.44097	0.0119027	0.0122989	0.0146393	0.012947	0.00147891		0.010993	0.0139267	0.0133859	0.0127686	0.00156126
1.44444	0.0119094	0.0123585	0.0146579	0.0129753	0.0014744		0.011016	0.0139641	0.0134223	0.0128008	0.00156923
1.44792	0.0119212	0.01239	0.0146827	0.012998	0.00147775		0.0110338	0.0140022	0.0134546	0.0128302	0.00157962
1.45139	0.0119353	0.0124265	0.0147199	0.0130273	0.00148633		0.0110431	0.0140385	0.0134923	0.012858	0.00159529
1.45486	0.0119515	0.0124694	0.0147482	0.0130564	0.00148787		0.0110558	0.0140729	0.0135398	0.0128895	0.00161023
1.45833	0.0119694	0.0125139	0.0148062	0.0130965	0.00150545		0.0110641	0.0141102	0.0135516	0.0129086	0.00162166
1.46181	0.0119913	0.0125649	0.0148556	0.0131373	0.00151551		0.0110707	0.0141428	0.0135615	0.012925	0.00163192
1.46528	0.0120171	0.0126158	0.0148965	0.0131765	0.00151939		0.0110863	0.0141769	0.0135896	0.0129509	0.00164131
1.46875	0.0120414	0.0126617	0.0149363	0.0132132	0.0015242		0.0110983	0.0142111	0.0136182	0.0129759	0.00165278
1.47222	0.0120668	0.0127156	0.0149798	0.0132541	0.00152929		0.0111189	0.0142388	0.0136401	0.0129993	0.00165569
1.47569	0.0120884	0.0127612	0.0150288	0.0132928	0.00154056		0.0111521	0.0142678	0.013653	0.0130243	0.00165025
1.47917	0.0121126	0.0128113	0.0150957	0.0133399	0.00156024		0.0111984	0.0142885	0.0136659	0.013051	0.00163426
1.48264	0.0121447	0.0128477	0.0151877	0.0133934	0.00159321		0.0112443	0.0143129	0.0136905	0.0130826	0.00162212
1.48611	0.0121815	0.0128856	0.0152658	0.0134443	0.00161625		0.0112812	0.0143314	0.0137154	0.0131093	0.00161288
1.48958	0.0122214	0.0129202	0.0153245	0.0134887	0.00162783		0.0113195	0.0143452	0.013744	0.0131362	0.00160179
1.49306	0.0122498	0.0129553	0.0153897	0.0135316	0.00164736		0.0113596	0.0143565	0.0137826	0.0131662	0.00159072
1.49653	0.0122774	0.0129647	0.015444	0.013562	0.00166564		0.0113986	0.0143757	0.013812	0.0131954	0.00158139
1.5	0.0123039	0.0129707	0.0154954	0.01359	0.00168348		0.0114375	0.0144019	0.013821	0.0132201	0.00157091
1.50347	0.0123233	0.0129697	0.0155403	0.0136111	0.00170169		0.0114746	0.0144333	0.0138515	0.0132531	0.00156751
1.50694	0.0123398	0.0129674	0.0155803	0.0136292	0.00171859		0.0115044	0.0144747	0.0138813	0.0132868	0.00157182
1.51042	0.0123515	0.0129642	0.0156208	0.0136455	0.00173788		0.0115322	0.0145092	0.0138905	0.0133106	0.0015709
1.51389	0.012363	0.0129588	0.0156873	0.0136697	0.00177249		0.0115621	0.01455	0.0139412	0.0133511	0.00157892
1.51736	0.0123763	0.0129455	0.0157255	0.0136824	0.00179212		0.0115772	0.0145808	0.0139717	0.0133766	0.00158781
1.52083	0.0123977	0.012934	0.0157358	0.0136892	0.00179264		0.0116033	0.0146244	0.0139923	0.0134067	0.00159341
1.52431	0.0124163	0.0129296	0.0157583	0.0137014	0.00179971		0.0116388	0.0146597	0.0139981	0.0134322	0.00158795
1.52778	0.0124304	0.0129247	0.015791	0.0137154	0.00181444		0.0116846	0.014688	0.0140369	0.0134698	0.00157992
1.53125	0.0124501	0.0129257	0.0158377	0.0137378	0.00183403		0.0117338	0.0147017	0.0140879	0.0135078	0.00156668
1.53472	0.0124715	0.0129184	0.0158768	0.0137555	0.00185056		0.0117749	0.0147406	0.0141157	0.0135437	0.00156338
1.53819	0.0124837	0.0129131	0.0158967	0.0137645	0.00185895		0.0118045	0.0147742	0.0141231	0.0135673	0.00156093
1.54167	0.0124957	0.0129061	0.0159142	0.013772	0.00186649		0.0118313	0.0148069	0.01413	0.0135894	0.00155971
1.54514	0.0125114	0.0129208	0.0159298	0.0137873	0.0018667		0.0118563	0.0148293	0.0141472	0.0136109	0.00155736
1.54861	0.0125247	0.0129087	0.0159639	0.0137991	0.00188461		0.011881	0.0148612	0.0141744	0.0136389	0.00156062
1.55208	0.0125422	0.0129009	0.0159777	0.0138069	0.00188847		0.0119107	0.0148927	0.0142014	0.0136683	0.00156087
1.55556	0.0125625	0.0129023	0.0160072	0.013824	0.00189836		0.0119337	0.014929	0.0142156	0.0136928	0.00156461
1.55903	0.0125818	0.0129024	0.0160583	0.0138475	0.0019213		0.0119605	0.0149505	0.0142354	0.0137155	0.00156133
1.5625	0.0126007	0.012911	0.0160805	0.0138641	0.00192576		0.0119927	0.0149804	0.0142595	0.0137442	0.00155905
1.56597	0.0126155	0.0129108	0.0161184	0.0138816	0.00194277		0.0120251	0.0150032	0.0142818	0.0137701	0.0015536
1.56944	0.0126206	0.0129144	0.0161575	0.0138975	0.0019627		0.012042	0.0150259	0.0143228	0.0137969	0.00155992
1.57292	0.012631	0.012913	0.0161947	0.0139129	0.0019811		0.0120527	0.0150389	0.0143354	0.013809	0.00156117
1.57639	0.0126337	0.0129142	0.0162292	0.0139257	0.00199979		0.012076	0.0150474	0.0143504	0.0138246	0.0015539
1.57986	0.0126376	0.0128989	0.0162553	0.0139306	0.00201745		0.0121111	0.0150544	0.0143929	0.0138528	0.00154419
1.58333	0.0126388	0.0128898	0.0162883	0.013939	0.00203845		0.0121525	0.0150689	0.0144365	0.013886	0.00153418
1.58681	0.0126368	0.0128774	0.0162995	0.0139379	0.00204871		0.0121887	0.015072	0.0144608	0.0139072	0.0015193
1.59028	0.0126348	0.0128723	0.0163236	0.0139436	0.00206456		0.0122274	0.0150875	0.0144907	0.0139352	0.00150877
1.59375	0.0126293	0.01286	0.0163449	0.0139447	0.0020818		0.0122604	0.0151133	0.014519	0.0139642	0.0015052
1.59722	0.0126257	0.0128632	0.0163706	0.0139532	0.00209695		0.0122787	0.0151274	0.0145323	0.0139795	0.00150265
1.60069	0.0126152	0.0128645	0.0163908	0.0139568	0.00211157		0.0123148	0.0151468	0.0145508	0.0140041	0.00149305
1.60417	0.0126085	0.0128638	0.0164261	0.0139661	0.00213426		0.0123497	0.015157	0.0145762	0.0140276	0.00148189
1.60764	0.0126096	0.0128737	0.0164409	0.0139747	0.00213985		0.0123812	0.0151665	0.0145825	0.0140434	0.00146885
1.61111	0.0126094	0.0128803	0.0164679	0.0139859	0.00215377		0.0124164	0.0151878	0.0145851	0.0140631	0.00145754
1.61458	0.0126052	0.0128891	0.0164947	0.0139963	0.00216827		0.0124528	0.0152386	0.0145947	0.0140954	0.00145848
1.61806	0.0126032	0.0128902	0.0165501	0.0140145	0.00220056		0.012484	0.0152601	0.0146	0.0141147	0.00145028
1.62153	0.0126087	0.0128959	0.0165983	0.0140343	0.00222512		0.0125413	0.0152718	0.0146094	0.0141408	0.0014243
1.625	0.0126071	0.0128949	0.0166601	0.014054	0.00226148		0.0126202	0.0152762	0.0146134	0.0141699	0.00138241
1.62847	0.0126063	0.0128976	0.0166631	0.0140557	0.00226279		0.0126857	0.0153321	0.0146198	0.0142125	0.00136939
1.63194	0.0126057	0.0129032	0.0166982	0.0140691	0.00228177		0.0127315	0.015384	0.0146288	0.0142481	0.00136658
1.63542	0.0126119	0.0129024	0.0167172	0.0140772	0.00229096		0.0127729	0.0154242	0.0146354	0.0142775	0.00136142
1.63889	0.0126186	0.0129119	0.0167555	0.0140953	0.00230841		0.0128143	0.0154559	0.0146398	0.0143033	0.00135257
1.64236	0.012621	0.0129279	0.0167694	0.0141061	0.00231159		0.0128611	0.0154993	0.0146508	0.014337	0.00134678
1.64583	0.0126174	0.0129252	0.0167662	0.0141029	0.00231159		0.0129078	0.0155529	0.0146633	0.0143747	0.00134595
1.64931	0.0126077	0.0129399	0.016809	0.0141189	0.00233562		0.012948	0.0155954	0.0146817	0.0144084	0.00134469
1.65278	0.0125947	0.0129351	0.0168227	0.0141175	0.00234892		0.0129806	0.0156255	0.0147075	0.0144378	0.00134292
1.65625	0.0125781	0.012936	0.0168475	0.0141205	0.0023684		0.013011	0.0156435	0.0147349	0.0144631	0.00133716
1.65972	0.0125607	0.012946	0.0168609	0.0141225	0.00237929		0.0130421	0.0156759	0.0147623	0.0144935	0.00133736
1.66319	0.0125507	0.0129306	0.0168582	0.0141132	0.00238481		0.013052	0.0157058	0.0147918	0.0145165	0.00134812
1.66667	0.0125343	0.012921	0.0168743	0.0141099	0.00240187		0.0130684	0.0157337	0.0148224	0.0145415	0.00135465
1.67014	0.0125285	0.012918	0.0168848	0.0141104	0.00241057		0.013093	0.0157473	0.0148516	0.014564	0.00135035
1.67361	0.0125263	0.0129221	0.0168991	0.0141158	0.00241853		0.0131069	0.0157777	0.0148812	0.0145886	0.00135922
1.67708	0.0125192	0.0129231	0.0168615	0.0141013	0.00239896		0.0131334	0.0158223	0.0149039	0.0146199	0.00136678
1.68056	0.0125133	0.0129259	0.0169121	0.0141171	0.00242932		0.0131576	0.015857	0.0149273	0.0146473	0.00137129
1.68403	0.0125077	0.0129385	0.0169187	0.0141216	0.00243187		0.0131757	0.0158825	0.0149545	0.0146709	0.00137547
1.6875	0.0125099	0.0129849	0.0169215	0.0141388	0.00242159		0.0132008	0.0159269	0.0149789	0.0147022	0.00138396
1.69097	0.0125042	0.013009	0.0169214	0.0141449	0.00241776		0.0132338	0.0159783	0.0150039	0.0147387	0.00139132
1.69444	0.0124971	0.01303	0.0169647	0.0141639	0.00244012		0.0132566	0.0160129	0.0150307	0.0147667	0.001397
1.69792	0.0125123	0.0130389	0.0169482	0.0141665	0.00242343		0.0132708	0.016039	0.0150564	0.0147887	0.00140334
1.70139	0.0125635	0.0130503	0.016952	0.0141886	0.00240554		0.0132812	0.0160653	0.0150845	0.0148104	0.00141215
1.70486	0.0126638	0.0130882	0.0169319	0.014228	0.00235124		0.0132927	0.0160864	0.0151109	0.01483	0.00141784
1.70833	0.0127534	0.0131345	0.0169417	0.0142765	0.00231595		0.0133087	0.0161088	0.0151369	0.0148515	0.00142172
1.71181	0.01278	0.0131451	0.0169325	0.0142858	0.00229929		0.0133284	0.016135	0.0151632	0.0148755	0.00142521
1.71528	0.0128008	0.0131566	0.0169309	0.0142961	0.00228873		0.013353	0.0161672	0.0151897	0.0149033	0.00142877
1.71875	0.0129081	0.0131597	0.0169247	0.0143308	0.00224987		0.0133734	0.0161995	0.015219	0.0149306	0.00143495
1.72222	0.0130189	0.0131562	0.0169441	0.014373	0.00222762		0.013393	0.0162307	0.0152467	0.0149568	0.00144087
1.72569	0.0130838	0.0131275	0.0169687	0.0143933	0.00223048		0.0134048	0.0162645	0.0152765	0.0149819	0.00145242
1.72917	0.0131077	0.0131108	0.0170219	0.0144135	0.00225899		0.0134198	0.0163024	0.0153076	0.0150099	0.00146418
1.73264	0.0130917	0.013096	0.0170601	0.0144159	0.00228995		0.0134349	0.016343	0.0153394	0.0150391	0.0014771
1.73611	0.0130301	0.0130985	0.017082	0.0144035	0.00231989		0.0134524	0.0163853	0.0153659	0.0150679	0.00148901
1.73958	0.0129513	0.0130935	0.0171209	0.0143886	0.00236735		0.0134756	0.0164371	0.0153855	0.0150994	0.00150136
1.74306	0.0128839	0.0130825	0.0171421	0.0143695	0.00240318		0.0135085	0.016479	0.0154015	0.0151297	0.00150376
1.74653	0.0128222	0.0130657	0.0171848	0.0143576	0.0024515		0.0135458	0.0165212	0.0154197	0.0151623	0.00150432
1.75	0.0127641	0.0130503	0.0172372	0.0143505	0.00250403		0.0135828	0.0165625	0.0154414	0.0151955	0.00150497
1.75347	0.0127153	0.0130337	0.0172838	0.0143443	0.00255068		0.0136227	0.0166041	0.0154648	0.0152305	0.00150447
1.75694	0.0126717	0.0130152	0.0173048	0.0143306	0.00258147		0.01366	0.0166476	0.0154891	0.0152656	0.0015063
1.76042	0.0126318	0.0129907	0.0173171	0.0143132	0.00260761		0.0136936	0.0166925	0.0155171	0.0153011	0.00151112
1.76389	0.0125945	0.0129745	0.0173226	0.0142972	0.00262698		0.0137251	0.0167343	0.01555	0.0153364	0.00151594
1.76736	0.0125496	0.0129708	0.0173286	0.014283	0.00264594		0.0137532	0.0167752	0.0155776	0.0153687	0.0015218
1.77083	0.012497	0.0129869	0.0173348	0.0142729	0.00266297		0.0137823	0.0168172	0.0156062	0.0154019	0.00152773
1.77431	0.0124426	0.013003	0.0173891	0.0142782	0.00270864		0.0138097	0.0168628	0.0156342	0.0154356	0.00153622
1.77778	0.0123782	0.0129976	0.017391	0.0142556	0.00273291		0.0138335	0.0169139	0.0156591	0.0154688	0.00154902
1.78125	0.0123281	0.0129768	0.0173542	0.0142197	0.00273385		0.0138564	0.0169531	0.0156861	0.0154985	0.00155685
1.78472	0.0122932	0.0129516	0.0173095	0.0141848	0.00272603		0.013881	0.0169979	0.0157104	0.0155298	0.00156625
1.78819	0.0122581	0.0129608	0.0173036	0.0141742	0.00273283		0.0139085	0.0170431	0.0157352	0.0155623	0.00157442
1.79167	0.012222	0.0129813	0.0173326	0.0141786	0.00275764		0.0139355	0.0170861	0.015757	0.0155929	0.00158173
1.79514	0.0121914	0.0129867	0.0173216	0.0141666	0.00276113		0.0139745	0.0171428	0.0157768	0.0156314	0.00158915
1.79861	0.0121721	0.0129784	0.0172967	0.0141491	0.00275559		0.0139864	0.0172143	0.0158058	0.0156689	0.00161828
1.80208	0.0121545	0.0129634	0.0172992	0.0141391	0.0027665		0.0140106	0.0172909	0.0158336	0.0157117	0.00164353
1.80556	0.0121366	0.0129637	0.0173085	0.0141363	0.00277816		0.0140559	0.0173412	0.015865	0.015754	0.00164548
1.80903	0.0121163	0.0129617	0.0173646	0.0141475	0.00281795		0.0141077	0.017396	0.0158937	0.0157991	0.00164618
1.8125	0.0120945	0.0129649	0.0173717	0.0141437	0.00282917		0.0141476	0.0174465	0.0159238	0.0158393	0.00165107
1.81597	0.0120683	0.0129726	0.0176025	0.0142145	0.00296879		0.0141673	0.0174865	0.0159606	0.0158715	0.0016614
1.81944	0.0120408	0.0129724	0.0178213	0.0142782	0.00310362		0.0141864	0.0175168	0.0159792	0.0158941	0.00166686
1.82292	0.0120129	0.0129819	0.0178394	0.0142781	0.003122		0.0142103	0.0175584	0.015995	0.0159213	0.00167524
1.82639	0.0120004	0.0129821	0.0178557	0.0142794	0.00313579		0.0142444	0.0176295	0.0160112	0.0159617	0.00169309
1.82986	0.0119963	0.012988	0.0178789	0.0142877	0.00314932		0.014282	0.0176838	0.0160371	0.016001	0.00170118
1.83333	0.0119698	0.0129845	0.0178704	0.0142749	0.00315487		0.0143075	0.0177202	0.0160636	0.0160304	0.00170659
1.83681	0.0119401	0.0129777	0.0178874	0.0142684	0.00317679		0.0143419	0.0177494	0.0160921	0.0160611	0.00170395
1.84028	0.0119107	0.0129582	0.0178582	0.0142424	0.0031749		0.0143655	0.0177799	0.0161217	0.0160891	0.00170745
1.84375	0.0118853	0.0129592	0.0178374	0.0142273	0.00317222		0.0143925	0.0178075	0.0161421	0.016114	0.0017077
1.84722	0.011863	0.0129631	0.0178169	0.0142143	0.00316804		0.0144404	0.0178551	0.0161583	0.0161512	0.00170734
1.85069	0.011837	0.0129559	0.0176757	0.0141562	0.00309891		0.01447	0.0179124	0.0161757	0.016186	0.00172126
1.85417	0.0118168	0.0129403	0.0176592	0.0141388	0.0031001		0.0145036	0.0179641	0.0161903	0.0162193	0.00173043
1.85764	0.0118018	0.0129124	0.0177743	0.0141628	0.00317657		0.0145349	0.0180178	0.0162089	0.0162538	0.0017419
1.86111	0.0117843	0.0128904	0.0177685	0.0141477	0.00318406		0.0145519	0.0180669	0.0162278	0.0162822	0.00175813
1.86458	0.0117676	0.0128739	0.0177687	0.0141367	0.0031936		0.0145763	0.0181197	0.0162443	0.0163134	0.00177271
1.86806	0.0117467	0.0128619	0.0177782	0.0141289	0.00320915		0.0146029	0.0181721	0.0162646	0.0163465	0.00178601
1.87153	0.0117215	0.0128566	0.0177715	0.0141165	0.00321574		0.0146315	0.0182226	0.0162814	0.0163785	0.00179751
1.875	0.0116937	0.0128551	0.0177693	0.014106	0.00322521		0.0146517	0.0182635	0.0163104	0.0164085	0.00180792
1.87847	0.0116686	0.0128604	0.0177547	0.0140946	0.00322531		0.0146747	0.0182969	0.0163327	0.0164348	0.00181327
1.88194	0.011645	0.0128519	0.0177466	0.0140812	0.00323121		0.0147096	0.0183308	0.0163473	0.0164626	0.00181332
1.88542	0.0116249	0.012842	0.0177273	0.0140647	0.00322972		0.0147321	0.0183698	0.0163606	0.0164875	0.00182219
1.88889	0.0116116	0.0128357	0.0177269	0.0140581	0.00323571		0.0147672	0.0184149	0.0163738	0.0165187	0.00182819
1.89236	0.0116062	0.0128277	0.0177237	0.0140525	0.00323745		0.0147992	0.0184683	0.0163902	0.0165526	0.00183994
1.89583	0.0116017	0.0128213	0.0177105	0.0140445	0.00323286		0.0148192	0.0185225	0.0164096	0.0165837	0.00185779
1.89931	0.0115946	0.0128174	0.0176954	0.0140358	0.00322777		0.014831	0.018563	0.0164287	0.0166075	0.00187242
1.90278	0.0115874	0.0128112	0.0176906	0.0140297	0.00322895		0.0148521	0.0186013	0.0164519	0.0166351	0.00188127
1.90625	0.0115784	0.0128113	0.0176875	0.0140257	0.00323056		0.0148792	0.018655	0.0164677	0.0166673	0.0018958
1.90972	0.0115641	0.0128128	0.0177051	0.0140273	0.00324566		0.0149045	0.0187008	0.016488	0.0166978	0.00190685
1.91319	0.0115455	0.0128211	0.0176645	0.0140104	0.00322823		0.0149299	0.0187443	0.0165072	0.0167272	0.00191669
1.91667	0.0115187	0.012832	0.0176474	0.0139994	0.0032268		0.0149442	0.0187773	0.016517	0.0167462	0.00192681
1.92014	0.0114956	0.0128343	0.0176559	0.0139953	0.0032401		0.014977	0.0188045	0.0165267	0.0167694	0.00192523
1.92361	0.0114948	0.0128383	0.0176121	0.0139817	0.00321493		0.0150102	0.0188372	0.0165297	0.0167923	0.00192694
1.92708	0.0115012	0.0128297	0.0175707	0.0139672	0.00319062		0.0150404	0.0188623	0.0165264	0.0168097	0.00192664
1.93056	0.0115115	0.0128173	0.0175397	0.0139562	0.00317137		0.0150476	0.0188892	0.016534	0.0168236	0.00193709
1.93403	0.0115065	0.0127939	0.0175117	0.0139374	0.00316168		0.015046	0.0189183	0.0165438	0.016836	0.00195265
1.9375	0.0115045	0.0127751	0.0175072	0.0139289	0.00316331		0.0150707	0.0189497	0.0165515	0.0168573	0.00195752
1.94097	0.0115042	0.0127704	0.0174719	0.0139155	0.00314433		0.0151049	0.0189841	0.016563	0.016884	0.00195944
1.94444	0.0115042	0.0127741	0.017427	0.0139018	0.00311829		0.0151487	0.0190223	0.0165739	0.016915	0.00195923
1.94792	0.0115071	0.0127731	0.0174105	0.0138969	0.00310803		0.0151886	0.0190632	0.0165828	0.0169449	0.00196252
1.95139	0.011507	0.0127857	0.0173865	0.0138931	0.00309222		0.0152194	0.0191026	0.0165921	0.0169714	0.00196918
1.95486	0.0115116	0.0127873	0.0173583	0.0138857	0.00307425		0.0152522	0.0191501	0.0166076	0.0170033	0.00197882
1.95833	0.0115148	0.0127922	0.0173261	0.0138777	0.00305395		0.0152942	0.0191877	0.0166211	0.0170343	0.0019794
1.96181	0.0115173	0.0127955	0.0172925	0.0138684	0.00303341		0.0153379	0.0192253	0.0166354	0.0170662	0.00197919
1.96528	0.0115161	0.0127969	0.0172689	0.0138607	0.00302031		0.0153843	0.0192626	0.0166463	0.0170977	0.0019782
1.96875	0.01151	0.0128	0.0172497	0.0138532	0.00301133		0.0154158	0.0193015	0.0166518	0.017123	0.00198526
1.97222	0.0115033	0.0128065	0.017221	0.0138436	0.0029966		0.0154356	0.0193422	0.0166543	0.017144	0.00199878
1.97569	0.0115136	0.0128045	0.0171956	0.0138379	0.00297867		0.0154399	0.019377	0.0166528	0.0171566	0.00201627
1.97917	0.0115265	0.0128018	0.0171636	0.0138306	0.00295601		0.0154344	0.0194099	0.0166506	0.017165	0.00203705
1.98264	0.0115272	0.0128019	0.0171221	0.0138171	0.00293235		0.0154482	0.0194427	0.0166633	0.0171847	0.00204768
1.98611	0.0115308	0.0127977	0.0170873	0.0138052	0.00291207		0.0154808	0.0194767	0.0166767	0.0172114	0.00205092
1.98958	0.011534	0.012798	0.017032	0.013788	0.00287958		0.015525	0.0195124	0.0166867	0.0172414	0.00205074
1.99306	0.0115325	0.0127959	0.0169793	0.0137693	0.00285087		0.015565	0.019547	0.0166952	0.0172691	0.00205208
1.99653	0.0115359	0.0128078	0.0169341	0.0137593	0.00282209		0.0156044	0.0195824	0.0167051	0.0172973	0.00205404
2	0.0115442	0.0128079	0.0168715	0.0137412	0.00278359		0.0156356	0.0196159	0.0167169	0.0173228	0.00205816
2.00347	0.0115582	0.0128113	0.016819	0.0137295	0.00274794		0.0156754	0.0196497	0.0167248	0.0173499	0.00205958
2.00694	0.0115787	0.0128167	0.0167765	0.013724	0.00271511		0.0157135	0.0196751	0.0167272	0.0173719	0.00205797
2.01042	0.0116058	0.0128151	0.0167326	0.0137179	0.00267997		0.0157553	0.0197035	0.0167387	0.0173992	0.0020553
2.01389	0.0116287	0.012824	0.0166809	0.0137112	0.00264034		0.0157872	0.0197317	0.0167467	0.0174219	0.00205713
2.01736	0.0116567	0.0128243	0.0166229	0.0137013	0.00259664		0.015815	0.0197585	0.0167547	0.0174427	0.00205979
2.02083	0.0116907	0.0128277	0.0165867	0.0137017	0.00256238		0.0158422	0.0197835	0.0167594	0.0174617	0.00206234
2.02431	0.0117158	0.0128355	0.0165421	0.0136978	0.00252605		0.0158719	0.0198123	0.0167638	0.0174827	0.00206626
2.02778	0.0117328	0.0128366	0.0165014	0.0136903	0.00249626		0.0159017	0.0198351	0.0167663	0.017501	0.00206707
2.03125	0.0117437	0.012843	0.0164591	0.0136819	0.00246711		0.0159339	0.0198548	0.0167648	0.0175178	0.00206608
2.03472	0.0117511	0.0128469	0.0164222	0.0136734	0.0024428		0.0159718	0.0198728	0.0167637	0.0175361	0.00206202
2.03819	0.0117529	0.0128475	0.0164006	0.013667	0.0024298		0.0160057	0.0198908	0.0167637	0.0175534	0.00205943
2.04167	0.0117483	0.0128473	0.0164262	0.0136739	0.00244601		0.0160312	0.0198994	0.0167566	0.0175624	0.00205616
2.04514	0.0117563	0.0128515	0.0164682	0.013692	0.00246581		0.0160628	0.0199044	0.0167566	0.0175746	0.00204727
2.04861	0.0117889	0.0128562	0.0164903	0.0137118	0.00246471		0.0160881	0.0199058	0.01676	0.0175846	0.00203804
2.05208	0.0118127	0.0128544	0.0164898	0.013719	0.00245551		0.016117	0.0199095	0.0167614	0.017596	0.00202935
2.05556	0.0118311	0.0128534	0.0165103	0.0137316	0.00246011		0.016145	0.0199185	0.0167599	0.0176078	0.00202461
2.05903	0.011843	0.0128592	0.0165407	0.0137476	0.00247167		0.0161731	0.01993	0.0167587	0.0176206	0.00202133
2.0625	0.0118492	0.0128612	0.0165436	0.0137513	0.00247053		0.0161903	0.0199437	0.0167609	0.0176316	0.00202254
2.06597	0.0118733	0.0128705	0.0165416	0.0137618	0.00245848		0.0162224	0.0199573	0.0167611	0.017647	0.00201885
2.06944	0.0119116	0.0128798	0.0164951	0.0137621	0.00241577		0.0162527	0.0199604	0.0167608	0.017658	0.00201007
2.07292	0.0119431	0.0128864	0.0164598	0.0137631	0.00238255		0.0162791	0.0199629	0.016755	0.0176657	0.00200363
2.07639	0.011962	0.0128943	0.016424	0.0137601	0.00235362		0.0163076	0.019969	0.0167495	0.0176754	0.00199856
2.07986	0.0119836	0.0129049	0.016392	0.0137602	0.00232533		0.0163476	0.0199759	0.0167445	0.0176893	0.0019901
2.08333	0.0119902	0.0129129	0.0164023	0.0137685	0.00232715		0.0163841	0.0199866	0.0167414	0.017704	0.00198483
2.08681	0.0120051	0.0129274	0.0164016	0.013778	0.0023184		0.0164198	0.0199917	0.0167388	0.0177168	0.00197659
2.09028	0.0120121	0.0129284	0.0164343	0.0137916	0.00233406		0.0164529	0.0199857	0.0167359	0.0177248	0.00196306
2.09375	0.0120189	0.0129333	0.0164656	0.0138059	0.00234827		0.0164853	0.0199755	0.0167383	0.017733	0.00194612
2.09722	0.0120441	0.01294	0.0164809	0.0138217	0.00234612		0.0165003	0.019959	0.0167338	0.0177311	0.001933
2.10069	0.0120769	0.0129459	0.0164885	0.0138371	0.00233694		0.0165266	0.0199283	0.0167314	0.0177287	0.0019076
2.10417	0.0121117	0.0129567	0.0164764	0.0138483	0.0023149		0.016559	0.0198953	0.0167313	0.0177285	0.00187845
2.10764	0.012154	0.0129548	0.0164518	0.0138535	0.00228551		0.0165766	0.0198624	0.0167271	0.017722	0.00185517
2.11111	0.0121804	0.0129621	0.0164416	0.0138614	0.00226843		0.016595	0.0198316	0.016722	0.0177162	0.00183311
2.11458	0.0121824	0.0129717	0.0164114	0.0138552	0.00224863		0.0166221	0.0197978	0.0167171	0.0177123	0.00180672
2.11806	0.0122	0.0129808	0.0163893	0.0138567	0.00222777		0.0166469	0.0197705	0.0167176	0.0177117	0.00178335
2.12153	0.0122402	0.0129904	0.0163625	0.0138644	0.00219573		0.0166741	0.019754	0.0167166	0.0177149	0.00176606
2.125	0.0122622	0.013002	0.0163408	0.0138683	0.0021729		0.0167078	0.0197528	0.0167129	0.0177245	0.00175657
2.12847	0.0122718	0.0130139	0.0163249	0.0138702	0.00215797		0.0167233	0.0197476	0.0167045	0.0177251	0.00175157
2.13194	0.0122641	0.0130364	0.0163365	0.013879	0.00216299		0.0167468	0.0197311	0.0166947	0.0177242	0.00173822
2.13542	0.0122436	0.0130391	0.0163668	0.0138832	0.00218731		0.016746	0.019749	0.0166836	0.0177262	0.00175208
2.13889	0.0122244	0.013051	0.0164051	0.0138935	0.00221402		0.0167493	0.019767	0.0166712	0.0177292	0.00176525
2.14236	0.0122054	0.0130551	0.0164596	0.0139067	0.00225131		0.0167644	0.0197633	0.0166559	0.0177279	0.00176355
2.14583	0.0121872	0.0130649	0.0164992	0.0139171	0.00227881		0.0167769	0.0197473	0.0166428	0.0177223	0.00175498
2.14931	0.0121719	0.013076	0.0165391	0.013929	0.00230517		0.0167856	0.0197296	0.0166353	0.0177168	0.00174473
2.15278	0.0121561	0.0130801	0.0165769	0.0139377	0.00233184		0.0168107	0.0197125	0.0166315	0.0177182	0.00172942
2.15625	0.0121472	0.0130874	0.0166119	0.0139489	0.0023537		0.0168526	0.0196902	0.0166329	0.0177252	0.00170524
2.15972	0.0121397	0.0131043	0.0166361	0.01396	0.0023672		0.0169026	0.019663	0.0166447	0.0177368	0.00167314
2.16319	0.0121343	0.0131103	0.0166526	0.0139657	0.00237748		0.0169295	0.0196309	0.0166479	0.0177361	0.00164697
2.16667	0.0121253	0.0131214	0.0166616	0.0139694	0.00238409		0.01696	0.0196005	0.0166483	0.0177363	0.00162199
2.17014	0.0121163	0.0131352	0.0166736	0.013975	0.00239188		0.0169646	0.0195728	0.0166444	0.0177272	0.00160627
2.17361	0.0121169	0.0131519	0.0166882	0.0139857	0.00239698		0.0169647	0.0195436	0.0166369	0.0177151	0.00159203
2.17708	0.0121125	0.0131717	0.016704	0.0139961	0.00240417		0.0169723	0.0195148	0.0166292	0.0177054	0.00157634
2.18056	0.0121021	0.0131887	0.016735	0.0140086	0.00242283		0.0169827	0.0194862	0.016619	0.017696	0.00156102
2.18403	0.0120871	0.0132069	0.0167627	0.0140189	0.00244128		0.0169834	0.0194558	0.016614	0.0176844	0.00154516
2.1875	0.0120761	0.013229	0.0167795	0.0140282	0.00245145		0.0169852	0.0194255	0.0166053	0.017672	0.00153042
2.19097	0.012064	0.0132369	0.0168096	0.0140368	0.00247182		0.0169921	0.0193978	0.0165959	0.017662	0.00151629
2.19444	0.0120511	0.0132495	0.016855	0.0140518	0.00250045		0.0170168	0.0193786	0.0165887	0.0176614	0.00150252
2.19792	0.0120534	0.0132633	0.0168745	0.0140637	0.00250823		0.0170359	0.0193618	0.0165897	0.0176625	0.00148845
2.20139	0.0120606	0.0132833	0.0168729	0.0140723	0.0025013		0.0170465	0.0193375	0.0165848	0.0176563	0.00147417
2.20486	0.0120705	0.0132916	0.0168668	0.0140763	0.00249257		0.0170705	0.01931	0.0165802	0.0176536	0.00145533
2.20833	0.0120804	0.0133027	0.0168815	0.0140882	0.00249505		0.0171087	0.019276	0.0165852	0.0176566	0.00142664
2.21181	0.0120886	0.0133188	0.016906	0.0141045	0.00250296		0.0171475	0.0192365	0.0165969	0.0176603	0.00139247
2.21528	0.0120938	0.0133204	0.0169366	0.0141169	0.00251774		0.017173	0.0191912	0.0166067	0.017657	0.00135855
2.21875	0.0120929	0.0133299	0.0169588	0.0141272	0.00252904		0.0171972	0.0191442	0.016611	0.0176508	0.00132613
2.22222	0.0120884	0.0133284	0.016974	0.0141303	0.00253955		0.0172318	0.0190938	0.0166114	0.0176457	0.00129191
2.22569	0.0120922	0.0133347	0.0169846	0.0141372	0.00254299		0.0172501	0.0190447	0.0166114	0.0176354	0.00126154
2.22917	0.0121061	0.0133376	0.0169771	0.0141402	0.00253277		0.0172667	0.0189993	0.0166123	0.0176261	0.00123345
2.23264	0.0121301	0.0133519	0.0169687	0.0141502	0.00251616		0.0172919	0.0189598	0.0166166	0.0176228	0.00120613
2.23611	0.0121505	0.013361	0.0169522	0.0141546	0.00249728		0.0172988	0.0189161	0.0166195	0.0176115	0.00117976
2.23958	0.0121787	0.0133805	0.0169397	0.0141663	0.00247586		0.0173081	0.0188737	0.0166218	0.0176012	0.00115418
2.24306	0.0121992	0.0133869	0.0169151	0.0141671	0.00245281		0.0173113	0.0188312	0.0166246	0.017589	0.00112922
2.24653	0.0122114	0.0134021	0.0168921	0.0141686	0.00243266		0.0173011	0.0187878	0.0166296	0.0175728	0.00110443
2.25	0.0122142	0.0134041	0.0168609	0.0141597	0.00241377		0.0173002	0.0187393	0.016636	0.0175585	0.00107516
2.25347	0.0122167	0.0134113	0.0168322	0.0141534	0.00239557		0.0173072	0.0186831	0.0166364	0.0175422	0.00104339
2.25694	0.0122197	0.0134238	0.0168111	0.0141515	0.00238064		0.017311	0.0186217	0.0166347	0.0175225	0.00101022
2.26042	0.0122159	0.0134312	0.0167785	0.0141419	0.00236288		0.0173032	0.0185672	0.0166312	0.0175005	0.000982953
2.26389	0.0122147	0.0134419	0.0167473	0.0141346	0.00234435		0.0172933	0.0185244	0.0166368	0.0174849	0.000958256
2.26736	0.012208	0.0134522	0.0167303	0.0141302	0.00233611		0.017287	0.0184861	0.0166407	0.0174712	0.000936405
2.27083	0.0122102	0.0134515	0.0167406	0.0141341	0.00234109		0.0172853	0.0184521	0.0166429	0.0174601	0.000917157
2.27431	0.0122124	0.0134635	0.0167779	0.0141512	0.00235917		0.0172781	0.0184193	0.0166432	0.0174469	0.000899974
2.27778	0.0122131	0.0134672	0.0168091	0.0141632	0.00237574		0.0172821	0.0183978	0.0166462	0.017442	0.000886677
2.28125	0.0122118	0.0134734	0.0168343	0.0141731	0.00238939		0.0172764	0.0183657	0.0166442	0.0174288	0.000870777
2.28472	0.0122083	0.0134743	0.0168638	0.0141821	0.00240713		0.0172678	0.0183336	0.0166442	0.0174152	0.000854298
2.28819	0.0122094	0.0134723	0.0168855	0.0141891	0.00241902		0.0172525	0.0183047	0.0166449	0.0174007	0.000839742
2.29167	0.01221	0.0134707	0.0169068	0.0141958	0.00243094		0.0172412	0.0182782	0.0166499	0.0173897	0.000824272
2.29514	0.0122124	0.0134665	0.0169271	0.014202	0.00244193		0.0172276	0.0182529	0.0166579	0.0173795	0.000808271
2.29861	0.0122154	0.013466	0.0169345	0.0142053	0.00244485		0.0172054	0.0182295	0.0166605	0.0173651	0.00079659
2.30208	0.0122162	0.0134617	0.0169635	0.0142138	0.00246139		0.0171867	0.0182083	0.0166617	0.0173523	0.000786481
2.30556	0.0122197	0.0134661	0.0169901	0.0142253	0.00247418		0.0171666	0.0181865	0.0166629	0.0173386	0.000776245
2.30903	0.0122202	0.0134636	0.0170262	0.0142367	0.00249452		0.0171479	0.0181628	0.016663	0.0173246	0.0007654
2.3125	0.0122239	0.0134602	0.0170329	0.014239	0.00249732		0.0171294	0.0181423	0.0166596	0.0173104	0.000757778
2.31597	0.0122336	0.0134629	0.0170465	0.0142477	0.0025006		0.0171117	0.018121	0.0166543	0.0172957	0.000750418
2.31944	0.0122439	0.0134565	0.0170584	0.014253	0.00250412		0.0170906	0.0181058	0.0166472	0.0172812	0.000747751
2.32292	0.0122718	0.0134532	0.0170658	0.0142636	0.0024976		0.0170642	0.0180774	0.0166417	0.0172611	0.000737852
2.32639	0.0123218	0.0134585	0.0170542	0.0142782	0.00247034		0.0170432	0.0180558	0.0166354	0.0172448	0.000731344
2.32986	0.0123762	0.0134536	0.0170436	0.0142911	0.00244381		0.0170264	0.0180364	0.0166144	0.0172257	0.000731682
2.33333	0.0124254	0.0134536	0.0170329	0.014304	0.00241859		0.0169938	0.0180158	0.0165921	0.0172006	0.000734019
2.33681	0.0124632	0.0134537	0.0170267	0.0143145	0.00240047		0.0169458	0.0179957	0.0165607	0.0171674	0.000742761
2.34028	0.012479	0.0134414	0.0170215	0.014314	0.00239366		0.016886	0.0179715	0.0165407	0.0171328	0.000746646
2.34375	0.0124771	0.0134382	0.017029	0.0143148	0.00239919		0.0168225	0.0179455	0.0165425	0.0171035	0.000742529
2.34722	0.0124702	0.013427	0.0170208	0.014306	0.0023993		0.0167518	0.0179207	0.0165741	0.0170822	0.000731606
2.35069	0.0124569	0.013418	0.0169993	0.0142914	0.00239388		0.0166842	0.017889	0.0166317	0.0170683	0.000711234
2.35417	0.0124549	0.0134152	0.0170058	0.014292	0.0023988		0.0166234	0.017877	0.0166896	0.0170633	0.000705413
2.35764	0.0124533	0.0134162	0.016993	0.0142875	0.00239199		0.016575	0.0178735	0.0167365	0.0170617	0.000707694
2.36111	0.0124715	0.0134142	0.0170051	0.0142969	0.00239227		0.0165305	0.0178539	0.0167857	0.0170567	0.000702053
2.36458	0.0124954	0.0134123	0.0169964	0.0143014	0.00237858		0.0164856	0.0178374	0.0168327	0.0170519	0.000702068
2.36806	0.0125096	0.0134058	0.0169706	0.0142953	0.00235976		0.0164452	0.0178236	0.0168695	0.0170461	0.000705977
2.37153	0.0125063	0.0133978	0.0169956	0.0142999	0.00237672		0.0164075	0.0178133	0.0168984	0.0170398	0.000713482
2.375	0.0124935	0.0133996	0.0169946	0.0142959	0.00238065		0.016372	0.0178052	0.016923	0.0170334	0.000722953
2.37847	0.012479	0.0133947	0.0169969	0.0142902	0.00238839		0.0163405	0.017799	0.0169434	0.0170277	0.000732881
2.38194	0.0124664	0.0133948	0.0169983	0.0142865	0.00239391		0.0163096	0.0177924	0.0169592	0.0170204	0.000743283
2.38542	0.0124538	0.0133748	0.0170027	0.0142771	0.00240492		0.0162788	0.0177858	0.0169759	0.0170135	0.000754177
2.38889	0.0124492	0.0133609	0.0170124	0.0142742	0.00241481		0.0162437	0.0177811	0.0169897	0.0170048	0.000768813
2.39236	0.0124618	0.0133508	0.0170162	0.0142763	0.00241409		0.0162139	0.0177819	0.0169919	0.0169959	0.00078399
2.39583	0.0124675	0.013353	0.0170152	0.0142786	0.00241098		0.0161889	0.0177784	0.0169949	0.0169874	0.000794768
2.39931	0.0124791	0.0133545	0.0170265	0.0142867	0.00241276		0.0161693	0.0177622	0.0169959	0.0169758	0.000796632
2.40278	0.0125115	0.0133398	0.0170356	0.0142957	0.00240876		0.0161529	0.0177456	0.0169909	0.0169632	0.000796737
2.40625	0.0125296	0.0133499	0.0170424	0.0143073	0.00240389		0.016135	0.0177237	0.0169869	0.0169485	0.000795042
2.40972	0.0125535	0.0133541	0.0170472	0.0143183	0.00239698		0.0161168	0.0177039	0.0169777	0.0169328	0.000794527
2.41319	0.0125735	0.0133709	0.017053	0.0143325	0.00238951		0.0160945	0.0176885	0.0169704	0.0169178	0.000798291
2.41667	0.0125909	0.0133941	0.0170538	0.0143463	0.00237891		0.0160659	0.0176819	0.0169693	0.0169057	0.000809835
2.42014	0.0126241	0.0134391	0.0170654	0.0143762	0.00236431		0.0160415	0.0176862	0.0169674	0.0168984	0.000824529
2.42361	0.0126544	0.0134575	0.0170598	0.0143906	0.00234625		0.0160188	0.0176868	0.0169665	0.0168907	0.000836586
2.42708	0.0126677	0.0134705	0.0170643	0.0144008	0.00234129		0.015997	0.0176805	0.0169673	0.0168816	0.000845025
2.43056	0.0126626	0.0134695	0.0170685	0.0144002	0.00234576		0.0159749	0.0176728	0.0169694	0.0168724	0.000853069
2.43403	0.0126463	0.013461	0.0170707	0.0143927	0.00235474		0.015957	0.0176568	0.0169645	0.0168594	0.000854785
2.4375	0.012651	0.0134527	0.0170802	0.0143946	0.00236002		0.0159434	0.0176408	0.0169579	0.0168474	0.000854077
2.44097	0.0126665	0.0134561	0.0170994	0.0144073	0.0023646		0.015933	0.0176289	0.016948	0.0168366	0.000853415
2.44444	0.0126922	0.0134628	0.0171032	0.0144194	0.00235592		0.0159258	0.0176178	0.0169358	0.0168264	0.000851274
2.44792	0.0127205	0.0134775	0.0171026	0.0144336	0.00234227		0.0159201	0.0176081	0.0169212	0.0168165	0.000848826
2.45139	0.0127456	0.013482	0.0171131	0.0144469	0.00233813		0.0159148	0.0175958	0.0169072	0.0168059	0.000845096
2.45486	0.0127605	0.0135064	0.0171155	0.0144608	0.00232909		0.0159093	0.0175798	0.0168883	0.0167924	0.000839379
2.45833	0.012766	0.0134856	0.0171165	0.014456	0.00233196		0.0158878	0.0175624	0.0168654	0.0167719	0.000841198
2.46181	0.0127759	0.0134824	0.0171294	0.0144626	0.00233644		0.0158894	0.0175438	0.0168385	0.0167572	0.000830193
2.46528	0.012769	0.0134752	0.0171225	0.0144556	0.00233645		0.0159141	0.0175389	0.016815	0.016756	0.000814023
2.46875	0.0127505	0.0134637	0.0171316	0.0144486	0.00235075		0.0159291	0.0175136	0.0167986	0.0167471	0.000793525
2.47222	0.0127213	0.0134638	0.0171411	0.0144421	0.00236672		0.0159473	0.0174962	0.0167819	0.0167418	0.000775187
2.47569	0.0127004	0.0134829	0.017139	0.0144408	0.00236932		0.0159547	0.0174836	0.0167648	0.0167344	0.000764898
2.47917	0.0126939	0.0134844	0.0171469	0.0144417	0.00237585		0.0159615	0.017479	0.0167494	0.01673	0.00075892
2.48264	0.0126845	0.0134693	0.0171526	0.0144355	0.00238559		0.0159629	0.0174815	0.0167312	0.0167252	0.000759317
2.48611	0.0126884	0.0134738	0.0171543	0.0144388	0.00238425		0.0159618	0.0174809	0.0167129	0.0167185	0.000759588
2.48958	0.0127111	0.0134751	0.0171419	0.0144427	0.00236861		0.015956	0.0174768	0.0167002	0.016711	0.00076046
2.49306	0.0127195	0.0134813	0.0171361	0.0144456	0.00236094		0.0159368	0.0174765	0.0166928	0.016702	0.000769864
2.49653	0.0127354	0.0135026	0.0171438	0.0144606	0.00235517		0.0159126	0.0174693	0.0166916	0.0166912	0.00077834
2.5	0.0127466	0.0135355	0.0171551	0.0144791	0.00235084		0.015886	0.0174685	0.0166919	0.0166821	0.000791277
2.50347	0.0127565	0.0135694	0.0171404	0.0144887	0.00233206		0.0158568	0.0174607	0.0166941	0.0166705	0.000802228
2.50694	0.0127749	0.0135989	0.0171357	0.0145032	0.00231678		0.0158219	0.0174488	0.0166963	0.0166557	0.000814176
2.51042	0.0128029	0.0136094	0.0171327	0.014515	0.00230257		0.0157887	0.0174402	0.0166998	0.0166429	0.000827199
2.51389	0.0128228	0.0136079	0.0171262	0.014519	0.00229179		0.0157555	0.0174361	0.0167115	0.0166344	0.000842963
2.51736	0.0128253	0.0136028	0.0171231	0.0145171	0.00229013		0.0157269	0.0174237	0.0167265	0.0166257	0.000852872
2.52083	0.0128213	0.0135827	0.0171258	0.01451	0.00229717		0.0157018	0.0174158	0.0167447	0.0166208	0.00086368
2.52431	0.0128244	0.0135661	0.0171108	0.0145004	0.00229089		0.0156796	0.0174167	0.0167602	0.0166188	0.000877142
2.52778	0.0128315	0.0135615	0.0171457	0.0145129	0.00230906		0.0156566	0.0174264	0.0167704	0.0166178	0.000894703
2.53125	0.0128344	0.0135668	0.0171408	0.014514	0.00230415		0.0156375	0.0174473	0.0167742	0.0166197	0.000914752
2.53472	0.0128371	0.0136051	0.0171286	0.0145236	0.00228846		0.0156259	0.0174603	0.0167728	0.0166197	0.000926778
2.53819	0.012833	0.0136732	0.0171394	0.0145486	0.00228277		0.0156091	0.0174649	0.0167717	0.0166152	0.000937727
2.54167	0.0128286	0.013778	0.0171822	0.0145963	0.00228925		0.0155883	0.0174551	0.0167573	0.0166002	0.000943265
2.54514	0.0128157	0.0138924	0.0171977	0.0146353	0.00228346		0.0155848	0.0174401	0.0167348	0.0165865	0.000936495
2.54861	0.0127933	0.0140103	0.0171967	0.0146668	0.00227392		0.0155909	0.0174281	0.0167071	0.0165754	0.000925649
2.55208	0.0127639	0.0141267	0.0171913	0.014694	0.00226759		0.015609	0.0174103	0.016674	0.0165644	0.000905614
2.55556	0.0127281	0.0142296	0.0171781	0.0147119	0.00226388		0.015618	0.0173976	0.0166429	0.0165528	0.000893199
2.55903	0.012694	0.0143165	0.0171633	0.0147246	0.00226246		0.0156242	0.0173908	0.0166097	0.0165416	0.000885275
2.5625	0.012657	0.0144029	0.017169	0.014743	0.00227516		0.0156299	0.0173884	0.0165842	0.0165341	0.000880309
2.56597	0.0126249	0.0144705	0.0171724	0.0147559	0.00228716		0.0156377	0.0173835	0.0165632	0.0165281	0.00087344
2.56944	0.0126012	0.0145581	0.0171588	0.0147727	0.00228639		0.0156389	0.0173808	0.0165432	0.016521	0.000871167
2.57292	0.0125818	0.0146431	0.0171548	0.0147932	0.0022902		0.0156412	0.0173811	0.0165256	0.0165159	0.000869977
2.57639	0.0125611	0.0147483	0.0171605	0.0148233	0.00230061		0.0156392	0.0173991	0.0165093	0.0165159	0.000879978
2.57986	0.012536	0.0148064	0.0171874	0.0148433	0.00232591		0.0156398	0.0174109	0.0164955	0.0165154	0.000885701
2.58333	0.0125139	0.0147864	0.0172274	0.0148426	0.00235723		0.0156508	0.0174238	0.0164914	0.016522	0.000886878
2.58681	0.0124951	0.0147189	0.0173098	0.0148413	0.00240964		0.0156648	0.0174357	0.0164897	0.0165301	0.00088612
2.59028	0.0124809	0.0146307	0.017415	0.0148422	0.00247386		0.0156744	0.0174396	0.0164852	0.0165331	0.00088354
2.59375	0.0124623	0.0145303	0.0175142	0.0148356	0.00253975		0.0156755	0.0174422	0.0164704	0.0165294	0.000884829
2.59722	0.0124452	0.0144204	0.0175901	0.0148186	0.00259545		0.0156809	0.0174466	0.0164652	0.0165309	0.000884689
2.60069	0.0124517	0.0143149	0.0176467	0.0148045	0.00263188		0.0156824	0.0174312	0.0164661	0.0165265	0.000875977
2.60417	0.0124905	0.0142117	0.017672	0.0147914	0.00263893		0.0156636	0.01741	0.016466	0.0165132	0.000874165
2.60764	0.0125466	0.0141151	0.0176988	0.0147868	0.00264096		0.0156338	0.0173909	0.0164635	0.0164961	0.000878967
2.61111	0.0126025	0.0140307	0.0177374	0.0147902	0.00265037		0.015603	0.0173768	0.016453	0.0164776	0.000887166
2.61458	0.0126285	0.0139545	0.0177755	0.0147862	0.00267237		0.0155791	0.0173642	0.0164452	0.0164629	0.000892659
2.61806	0.0126343	0.0138857	0.0178022	0.0147741	0.00269604		0.0155532	0.0173554	0.016437	0.0164485	0.000901159
2.62153	0.0126287	0.0138253	0.0178146	0.0147562	0.00271537		0.015535	0.017343	0.0164212	0.0164331	0.000904089
2.625	0.0126183	0.0137694	0.017829	0.0147389	0.00273728		0.0155212	0.0173328	0.0164079	0.0164206	0.000905834
2.62847	0.0126036	0.0137183	0.0178388	0.0147202	0.00275764		0.0155126	0.0173261	0.0163912	0.0164099	0.000906891
2.63194	0.0125861	0.0136647	0.0178476	0.0146995	0.00277923		0.0155059	0.0173204	0.016389	0.0164051	0.000907348
2.63542	0.0125806	0.0136166	0.0178597	0.0146856	0.00279718		0.0155041	0.0173086	0.0163894	0.0164007	0.0009023
2.63889	0.0125741	0.0135595	0.0178691	0.0146676	0.00281604		0.0154966	0.0173023	0.0163795	0.0163928	0.000902922
2.64236	0.0125583	0.0135131	0.0179027	0.014658	0.00285023		0.0154907	0.0172977	0.0163643	0.0163842	0.000903676
2.64583	0.0125461	0.0134753	0.0179127	0.0146447	0.00286808		0.0154819	0.0172929	0.0163552	0.0163767	0.000905687
2.64931	0.0125318	0.013463	0.0179324	0.0146424	0.00288703		0.0154675	0.0172891	0.016349	0.0163685	0.000910939
2.65278	0.0125119	0.0134281	0.0179608	0.0146336	0.00291762		0.0154586	0.0172895	0.0163413	0.0163632	0.000915676
2.65625	0.0124893	0.0133899	0.0179796	0.0146196	0.0029445		0.015446	0.0172875	0.0163325	0.0163553	0.000920932
2.65972	0.0124653	0.0133673	0.0179981	0.0146102	0.00296844		0.0154345	0.0172842	0.0163273	0.0163487	0.000925065
2.66319	0.0124439	0.013342	0.0180103	0.0145987	0.00298842		0.015421	0.0172809	0.01632	0.0163406	0.000930137
2.66667	0.012426	0.0133155	0.0180245	0.0145887	0.00300862		0.0154055	0.01728	0.0163242	0.0163366	0.000937295
2.67014	0.0124177	0.0132883	0.018038	0.0145813	0.00302507		0.0153912	0.0172785	0.0163263	0.016332	0.00094365
2.67361	0.0124357	0.0132624	0.0180636	0.0145872	0.00303888		0.0153768	0.0172755	0.0163248	0.0163257	0.000949348
2.67708	0.0124661	0.0132388	0.0180684	0.0145911	0.00303612		0.0153629	0.0172739	0.0163248	0.0163205	0.00095555
2.68056	0.0125127	0.0132166	0.0180637	0.0145977	0.00302226		0.0153536	0.017273	0.0163296	0.0163187	0.000959741
2.68403	0.0125644	0.0132031	0.0180806	0.014616	0.00301737		0.0153481	0.0172705	0.0163359	0.0163182	0.000961347
2.6875	0.0125968	0.0131814	0.01809	0.0146227	0.00301694		0.0153471	0.0172647	0.0163345	0.0163154	0.000958962
2.69097	0.0126017	0.0131682	0.0180884	0.0146194	0.0030175		0.0153385	0.0172617	0.0163322	0.0163108	0.000961796
2.69444	0.0125888	0.0131413	0.0180783	0.0146028	0.00302251		0.0153362	0.0172538	0.0163356	0.0163085	0.0009591
2.69792	0.0125681	0.0131265	0.0180855	0.0145933	0.00303713		0.0153258	0.0172816	0.0163316	0.016313	0.000978024
2.70139	0.0125372	0.0131352	0.0180868	0.0145864	0.00304614		0.0153271	0.0173083	0.0163264	0.0163206	0.000990641
2.70486	0.0125013	0.0131601	0.0180989	0.0145868	0.00305938		0.0153412	0.0173159	0.016324	0.016327	0.000987319
2.70833	0.0124653	0.0131965	0.0181215	0.0145944	0.00307632		0.0153255	0.0173268	0.0163312	0.0163278	0.00100069
2.71181	0.0124275	0.013202	0.0179981	0.0145425	0.00301759		0.0153103	0.0173446	0.0163394	0.0163315	0.00101716
2.71528	0.0123941	0.0132129	0.0181066	0.0145712	0.00308897		0.015285	0.0173211	0.0163461	0.0163174	0.00101837
2.71875	0.0123709	0.0132261	0.0181243	0.0145738	0.00310444		0.0152726	0.017318	0.0163508	0.0163138	0.00102319
2.72222	0.01235	0.013221	0.0181196	0.0145635	0.00311025		0.0152548	0.0173124	0.0163477	0.0163049	0.00102944
2.72569	0.0123338	0.0132243	0.0181273	0.0145618	0.00311975		0.0152439	0.0173099	0.0163492	0.016301	0.00103384
2.72917	0.0123241	0.0132368	0.0181308	0.0145639	0.00312257		0.0152287	0.0173157	0.016351	0.0162985	0.00104448
2.73264	0.012322	0.0132531	0.0181276	0.0145676	0.00311801		0.0152211	0.0173195	0.0163521	0.0162976	0.00105023
2.73611	0.0123203	0.0132604	0.0181393	0.0145733	0.00312377		0.015207	0.017324	0.0163647	0.0162986	0.00106005
2.73958	0.0123179	0.013275	0.0181509	0.0145813	0.0031282		0.0151926	0.017321	0.0163659	0.0162932	0.00106608
2.74306	0.012316	0.0133192	0.0181613	0.0145988	0.00312572		0.015187	0.0173199	0.0163681	0.0162917	0.00106853
2.74653	0.0122951	0.0133849	0.0181469	0.0146089	0.00311201		0.0151769	0.017316	0.0163836	0.0162921	0.00107248
2.75	0.0122707	0.01343	0.0181344	0.0146117	0.00310536		0.0151631	0.0173081	0.0163847	0.0162853	0.00107597
2.75347	0.0122551	0.0134747	0.018138	0.0146226	0.0031049		0.01516	0.0173036	0.0163802	0.0162812	0.00107523
2.75694	0.0122414	0.0135252	0.0181172	0.0146279	0.0030892		0.0151416	0.0172959	0.0163765	0.0162713	0.00108101
2.76042	0.012225	0.013589	0.0181231	0.0146457	0.00308782		0.0151038	0.0173059	0.016365	0.0162582	0.00110492
2.76389	0.0122125	0.0136299	0.0181241	0.0146555	0.00308637		0.0150697	0.0173062	0.0163427	0.0162395	0.0011218
2.76736	0.012217	0.0136676	0.018116	0.0146668	0.00307384		0.0150511	0.0173056	0.0163341	0.0162303	0.00113082
2.77083	0.0122529	0.0137069	0.0181235	0.0146944	0.00305735		0.0150457	0.0172666	0.016321	0.0162111	0.00111454
2.77431	0.0123006	0.0137377	0.0181455	0.0147279	0.0030457		0.0150378	0.0172898	0.0163229	0.0162168	0.00112973
2.77778	0.0123699	0.0137552	0.0181617	0.0147623	0.00302435		0.0150278	0.0172629	0.0163305	0.016207	0.00112266
2.78125	0.0124362	0.0137762	0.0181533	0.0147885	0.00299		0.0150104	0.0172655	0.0163344	0.0162034	0.00113325
2.78472	0.0124906	0.0137836	0.0181326	0.0148023	0.00295573		0.0149802	0.0172741	0.0163056	0.0161866	0.00115158
2.78819	0.0125373	0.0137963	0.0181063	0.0148133	0.00292044		0.0149465	0.0173105	0.016302	0.0161863	0.00118627
2.79167	0.0125741	0.0138104	0.0180733	0.0148193	0.00288508		0.0149183	0.01733	0.0163181	0.0161888	0.00121103
2.79514	0.0125882	0.0138242	0.0180471	0.0148198	0.00286238		0.0148874	0.0173075	0.0163334	0.0161761	0.00121766
2.79861	0.0125742	0.0138414	0.0180325	0.014816	0.00285672		0.0148607	0.0172741	0.0163566	0.0161638	0.00121822
2.80208	0.0125396	0.0138784	0.0180173	0.0148118	0.00285565		0.0148438	0.0172656	0.0163753	0.0161616	0.00122499
2.80556	0.0125013	0.0139117	0.0180097	0.0148076	0.00286141		0.014823	0.0172478	0.0163873	0.0161527	0.00122929
2.80903	0.0124701	0.013927	0.0179954	0.0147975	0.00286367		0.0148025	0.0172531	0.0163906	0.0161487	0.0012431
2.8125	0.0124415	0.01393	0.0179826	0.0147847	0.00286773		0.0147844	0.0172566	0.0163874	0.0161428	0.0012541
2.81597	0.0124117	0.0139522	0.017965	0.0147763	0.00286691		0.0147654	0.0172479	0.016375	0.0161294	0.00125935
2.81944	0.0123838	0.0139746	0.0179477	0.0147687	0.0028657		0.0147477	0.0172316	0.0163666	0.0161153	0.00126085
2.82292	0.0123586	0.0140001	0.0179235	0.0147607	0.00285932		0.0147256	0.0172249	0.0163626	0.0161043	0.00126951
2.82639	0.0123399	0.0140544	0.0179026	0.0147657	0.00284871		0.014708	0.0172221	0.0163603	0.0160968	0.00127758
2.82986	0.0123245	0.014093	0.0178778	0.0147651	0.00283699		0.014688	0.0171894	0.0163511	0.0160762	0.00127313
2.83333	0.0123153	0.0141499	0.0178637	0.0147763	0.00282672		0.0146671	0.0171703	0.0163458	0.016061	0.00127567
2.83681	0.0123017	0.0142098	0.017844	0.0147852	0.00281561		0.0146474	0.0171629	0.0163457	0.016052	0.00128323
2.84028	0.0122886	0.0142626	0.0178209	0.0147907	0.00280369		0.0146308	0.017144	0.0163484	0.0160411	0.00128451
2.84375	0.0122746	0.0143191	0.0177896	0.0147944	0.00278807		0.0146122	0.0171255	0.0163373	0.016025	0.00128542
2.84722	0.0122576	0.0143708	0.0177582	0.0147955	0.00277481		0.0145876	0.0171352	0.0163251	0.016016	0.00130166
2.85069	0.0122308	0.0144185	0.017718	0.0147891	0.00276234		0.0145582	0.0171165	0.016318	0.0159976	0.00130891
2.85417	0.012204	0.014463	0.0176751	0.0147807	0.00274936		0.0145269	0.017117	0.0163167	0.0159869	0.00132617
2.85764	0.0121685	0.014511	0.0176331	0.0147709	0.00274157		0.0145	0.0171228	0.0163212	0.0159813	0.00134398
2.86111	0.012132	0.0145632	0.0175862	0.0147605	0.00273243		0.0144788	0.017131	0.0163251	0.0159783	0.00135971
2.86458	0.0120934	0.0146289	0.0175434	0.0147552	0.0027272		0.014465	0.0171351	0.0163383	0.0159795	0.00137076
2.86806	0.0120507	0.014685	0.0175117	0.0147491	0.00273108		0.0144599	0.0171183	0.0163407	0.0159729	0.00136682
2.87153	0.0120093	0.0147315	0.017491	0.0147439	0.00274086		0.0144618	0.0170839	0.0163391	0.0159616	0.0013512
2.875	0.011971	0.0147752	0.0174763	0.0147408	0.00275281		0.0144697	0.017049	0.0163443	0.0159543	0.00133312
2.87847	0.0119339	0.014811	0.0174562	0.0147337	0.00276196		0.014483	0.0170004	0.0163286	0.0159373	0.0013035
2.88194	0.0118967	0.0148599	0.0174315	0.0147294	0.00276967		0.0144989	0.0169658	0.0163232	0.0159293	0.00127975
2.88542	0.0118629	0.0148792	0.0174032	0.0147151	0.0027738		0.0145218	0.0169384	0.0163225	0.0159276	0.00125579
2.88889	0.0118312	0.0149128	0.0173781	0.0147074	0.00277913		0.0145521	0.0169114	0.0163236	0.015929	0.00122812
2.89236	0.0118021	0.0149352	0.0173474	0.0146949	0.00278046		0.0145824	0.0168885	0.0163208	0.0159306	0.00120155
2.89583	0.0117733	0.0149563	0.0173262	0.0146853	0.00278638		0.0145944	0.0168522	0.0163065	0.0159177	0.00117808
2.89931	0.0117498	0.0149801	0.0173091	0.0146797	0.00279178		0.0146075	0.0168209	0.0163202	0.0159162	0.00116069
2.90278	0.0117257	0.0150122	0.0172896	0.0146759	0.00279715		0.0146189	0.0167897	0.0163243	0.0159109	0.00114291
2.90625	0.0117038	0.0150443	0.0172736	0.0146739	0.00280332		0.01464	0.016755	0.016319	0.0159047	0.00111672
2.90972	0.0116877	0.0150773	0.0168048	0.0145232	0.00260314		0.0146661	0.0167277	0.016298	0.0158973	0.00108765
2.91319	0.011693	0.0151025	0.0171821	0.0146592	0.00277126		0.0146819	0.0167018	0.0162665	0.0158834	0.00106302
2.91667	0.0117625	0.0151044	0.0172384	0.0147018	0.00276004		0.0147109	0.0166817	0.0162307	0.0158744	0.00103255
2.92014	0.0118958	0.01509	0.0172587	0.0147482	0.00269777		0.014739	0.0166751	0.0161974	0.0158705	0.00100858
2.92361	0.0120443	0.0150663	0.0172624	0.014791	0.00261989		0.0147696	0.0166746	0.0161677	0.0158707	0.000986621
2.92708	0.0121962	0.0150289	0.0171858	0.0148036	0.00250242		0.0147982	0.0166859	0.0161431	0.0158758	0.000971851
2.93056	0.0123294	0.015003	0.017066	0.0147995	0.00237487		0.0148268	0.0166964	0.0161252	0.0158828	0.000958095
2.93403	0.0124388	0.0149569	0.017163	0.0148529	0.00236379		0.0148519	0.0167077	0.0161132	0.0158909	0.000947621
2.9375	0.0125183	0.0149181	0.0171936	0.0148767	0.00233792		0.0148657	0.016713	0.0161045	0.0158944	0.000941408
2.94097	0.0125574	0.0148749	0.0167608	0.014731	0.00210536		0.0148794	0.0167227	0.0161078	0.0159033	0.00093852
2.94444	0.0125702	0.0148446	0.0163519	0.0145889	0.00190376		0.0148841	0.0167309	0.0161	0.015905	0.000938745
2.94792	0.0125846	0.0148308	0.016336	0.0145838	0.00188784		0.0148952	0.016736	0.016099	0.01591	0.000934805
2.95139	0.0125978	0.0148103	0.0160518	0.0144866	0.00174959		0.0148904	0.016741	0.0160979	0.0159097	0.000939542
2.95486	0.0126106	0.014802	0.0159839	0.0144655	0.00171166		0.0149013	0.0167389	0.0161012	0.0159138	0.00093299
2.95833	0.012628	0.0148017	0.0159808	0.0144702	0.00170082		0.0149098	0.0167386	0.0161015	0.0159166	0.000928321
2.96181	0.0126657	0.0148018	0.0169372	0.0148016	0.00213577		0.0149245	0.0167376	0.0161024	0.0159215	0.000919991
2.96528	0.0126936	0.0148076	0.01667	0.0147237	0.00198952		0.0149291	0.0167372	0.0161029	0.0159231	0.00091738
2.96875	0.0127309	0.0148251	0.0165469	0.014701	0.00191103		0.0149372	0.0167406	0.0161046	0.0159275	0.000914622
2.97222	0.0127788	0.0148383	0.0168081	0.0148084	0.00201484		0.0149494	0.0167424	0.0161116	0.0159344	0.000909528
2.97569	0.012816	0.0148457	0.0166662	0.0147759	0.00192605		0.0149679	0.016761	0.0161175	0.0159488	0.0009084
2.97917	0.0128315	0.0148559	0.0166298	0.0147724	0.00190054		0.0149851	0.016765	0.0161241	0.0159581	0.000901477
2.98264	0.0128275	0.0148697	0.0165249	0.0147407	0.00185206		0.0149879	0.0167767	0.016127	0.0159639	0.000905503
2.98611	0.0128106	0.0148837	0.0166122	0.0147688	0.00190341		0.0149891	0.0167905	0.0161329	0.0159708	0.000911609
2.98958	0.0128084	0.0149115	0.0166538	0.0147913	0.00192552		0.0149858	0.0168214	0.0161384	0.0159819	0.000927757
2.99306	0.0127975	0.0149418	0.0166826	0.0148073	0.00194601		0.0149995	0.0168345	0.0161471	0.0159937	0.000927062
2.99653	0.0127775	0.0149628	0.0173367	0.0150257	0.00228023		0.0150091	0.016847	0.0161623	0.0160062	0.000928848
3	0.0127642	0.0149956	0.0175693	0.0151097	0.00240454		0.015013	0.0168563	0.0161669	0.0160121	0.000931345
3.00347	0.012753	0.0150262	0.0177378	0.0151723	0.00249561		0.0150253	0.016866	0.0161722	0.0160211	0.000929613
3.00694	0.0127502	0.015076	0.0178036	0.01521	0.00252934		0.0150302	0.0168751	0.0161763	0.0160272	0.000931419
3.01042	0.0127514	0.015094	0.0178345	0.0152266	0.00254417		0.0150468	0.0168837	0.0161846	0.0160384	0.000927142
3.01389	0.0127561	0.0151133	0.0178594	0.0152429	0.00255413		0.0150655	0.0168948	0.0161963	0.0160522	0.000923128
3.01736	0.0127661	0.015138	0.0178836	0.0152626	0.00256102		0.015089	0.0169051	0.0162067	0.0160669	0.000916069
3.02083	0.0127725	0.015164	0.0179113	0.0152826	0.00257144		0.015116	0.0169148	0.016216	0.0160823	0.000906814
3.02431	0.0127881	0.0151826	0.0176204	0.015197	0.00241618		0.0151452	0.0169269	0.0162277	0.0160999	0.000897718
3.02778	0.0127882	0.0152048	0.0179339	0.015309	0.00257447		0.0151702	0.0169415	0.0162452	0.016119	0.000892381
3.03125	0.0127907	0.0152274	0.0179523	0.0153235	0.00258216		0.0151877	0.0169582	0.0162575	0.0161345	0.000891646
3.03472	0.0127906	0.0152464	0.0179579	0.0153316	0.00258472		0.0152098	0.0169737	0.0162741	0.0161525	0.000888209
3.03819	0.0127879	0.0152656	0.0179957	0.0153498	0.00260491		0.0152302	0.016999	0.0162885	0.0161726	0.000890096
3.04167	0.0127923	0.015291	0.0180265	0.01537	0.00261798		0.0152281	0.0170228	0.016304	0.016185	0.000903279
3.04514	0.0128037	0.0153036	0.0180439	0.0153837	0.00262104		0.0152485	0.017049	0.0163203	0.0162059	0.000905694
3.04861	0.0128137	0.0153276	0.0180392	0.0153935	0.0026134		0.015258	0.017075	0.0163352	0.0162227	0.00091369
3.05208	0.0128244	0.0153559	0.0180393	0.0154066	0.00260782		0.0152759	0.0171056	0.0163501	0.0162439	0.000919433
3.05556	0.0128263	0.0153814	0.0180427	0.0154168	0.00260841		0.0152646	0.0171343	0.0163663	0.0162551	0.000939823
3.05903	0.0128288	0.015403	0.0180361	0.0154226	0.00260369		0.0152617	0.0171639	0.0163786	0.0162681	0.000955885
3.0625	0.0128299	0.0154311	0.0180535	0.0154382	0.00261182		0.0152505	0.0171876	0.0163889	0.0162757	0.000973543
3.06597	0.0128345	0.0154534	0.0180731	0.0154537	0.00261931		0.0152374	0.017207	0.016398	0.0162808	0.00099002
3.06944	0.0128412	0.015475	0.0181127	0.0154763	0.00263577		0.0152215	0.0172353	0.016406	0.0162876	0.00101208
3.07292	0.0128484	0.0154961	0.0181384	0.0154943	0.00264503		0.0152108	0.0172668	0.0164141	0.0162972	0.00103299
3.07639	0.0128571	0.0155252	0.0181596	0.015514	0.00265126		0.0152074	0.0172992	0.0164261	0.0163109	0.00105066
3.07986	0.0128637	0.0155456	0.0181766	0.0155286	0.00265649		0.0152108	0.0173306	0.0164396	0.016327	0.00106438
3.08333	0.0128775	0.0155747	0.0181976	0.01555	0.00266013		0.0152115	0.017359	0.0164524	0.016341	0.00107808
3.08681	0.0128887	0.0155953	0.0182233	0.0155691	0.00266741		0.0152171	0.0173908	0.0164689	0.0163589	0.00109102
3.09028	0.0129088	0.0156247	0.0182573	0.0155969	0.00267437		0.0152289	0.0174219	0.0164875	0.0163794	0.00110049
3.09375	0.0129217	0.0156493	0.018285	0.0156187	0.0026818		0.0152359	0.0174496	0.0164993	0.0163949	0.00111053
3.09722	0.0129341	0.0156784	0.0183149	0.0156425	0.00269061		0.0152508	0.0174783	0.016514	0.0164144	0.0011171
3.10069	0.0129492	0.0157098	0.0179222	0.0155271	0.00249157		0.0152731	0.0175011	0.0165329	0.0164357	0.00111719
3.10417	0.0129577	0.0157398	0.0183418	0.0156798	0.00269255		0.0152912	0.0175289	0.016554	0.016458	0.00112192
3.10764	0.0129717	0.0157724	0.0183888	0.015711	0.00270907		0.0153052	0.0175519	0.0165654	0.0164742	0.00112614
3.11111	0.0129876	0.0158055	0.018419	0.0157374	0.00271633		0.0153205	0.0175794	0.0165805	0.0164935	0.001132
3.11458	0.012996	0.0158431	0.0184172	0.0157521	0.00271175		0.0153382	0.0176029	0.0166027	0.0165146	0.00113487
3.11806	0.0130101	0.015882	0.0184613	0.0157845	0.00272693		0.0153464	0.0176244	0.0166196	0.0165301	0.00114164
3.12153	0.0130204	0.0159222	0.0185099	0.0158175	0.00274622		0.0153595	0.0176478	0.016641	0.0165494	0.0011469
3.125	0.0130284	0.0159601	0.0185204	0.0158363	0.00274808		0.015367	0.017672	0.016659	0.016566	0.0011553
3.12847	0.0130415	0.0159993	0.0183287	0.0157898	0.00264981		0.0153736	0.0177015	0.0166731	0.0165828	0.00116659
3.13194	0.0130511	0.0160257	0.0182056	0.0157608	0.00258745		0.0153931	0.0177299	0.0166895	0.0166042	0.00117073
3.13542	0.0130552	0.0160458	0.0183042	0.0158017	0.00263303		0.0154167	0.0177531	0.0166902	0.01662	0.00116977
3.13889	0.0130522	0.0160479	0.0182697	0.0157899	0.00261828		0.0154677	0.0177801	0.016687	0.016645	0.00115676
3.14236	0.0130508	0.0160372	0.0183944	0.0158275	0.00267793		0.0155204	0.018098	0.0166305	0.0167496	0.00129295
3.14583	0.0130523	0.0160437	0.0187058	0.0159339	0.00282838		0.0155889	0.0180208	0.0165931	0.0167343	0.00122207
3.14931	0.0130662	0.0160514	0.0186979	0.0159385	0.00281754		0.0169041	0.0179003	0.0165369	0.0171138	0.000705482
3.15278	0.0130683	0.0160378	0.018719	0.0159417	0.00282655		0.0158135	0.0178653	0.0165368	0.0167385	0.00104066
3.15625	0.013059	0.0160542	0.0187185	0.0159439	0.00283136		0.0103556	0.0178186	0.016531	0.0149017	0.00398939
3.15972	0.0130819	0.0161504	0.01875	0.0159941	0.00283726		0.0160176	0.0177769	0.0165441	0.0167795	0.000903007
3.16319	0.0131395	0.0162542	0.0187468	0.0160468	0.00280938		0.0142632	0.0177377	0.0165496	0.0161835	0.00176595
3.16667	0.0131784	0.0163139	0.0187426	0.0160783	0.00278959		0.014664	0.0176976	0.0165566	0.0163061	0.00153225
3.17014	0.0132356	0.0163501	0.0188341	0.01614	0.00280517		0.0134669	0.0176676	0.0165699	0.0159014	0.00217866
3.17361	0.013283	0.0163583	0.0187186	0.01612	0.0027256		0.0119334	0.0176444	0.0165702	0.0153827	0.00303503
3.17708	0.0132941	0.0163363	0.0187216	0.0161173	0.00272036		0.0157051	0.0176148	0.0165801	0.0166333	0.000955976
3.18056	0.0132918	0.0162977	0.0188303	0.0161399	0.00277258		0.0134678	0.0175905	0.0166031	0.0158871	0.00215261
3.18403	0.0133206	0.016311	0.0188729	0.0161682	0.00277888		0.0123707	0.0175969	0.0166415	0.0155364	0.00278286
3.1875	0.0133522	0.0163336	0.0187639	0.0161499	0.00271053		0.0157081	0.0176185	0.016675	0.0166672	0.000955221
3.19097	0.0133768	0.0163596	0.0187938	0.0161767	0.00271313		0.0157216	0.0176366	0.0166829	0.0166803	0.00095749
3.19444	0.0134094	0.0163798	0.0185383	0.0161092	0.00257511		0.0157358	0.0176465	0.016694	0.0166921	0.000955379
3.19792	0.0134205	0.0164084	0.0182776	0.0160355	0.00244994		0.0157763	0.0176592	0.0167182	0.0167179	0.000941434
3.20139	0.0134236	0.0164377	0.0182546	0.0160386	0.0024401		0.0157987	0.0176816	0.0167339	0.0167381	0.000941454
3.20486	0.0134191	0.0164658	0.01827	0.0160516	0.00245182		0.015838	0.0177073	0.0167483	0.0167645	0.00093475
3.20833	0.0134126	0.0164892	0.0182766	0.0160595	0.0024603		0.0158659	0.0177394	0.0167612	0.0167888	0.000937057
3.21181	0.0134066	0.0165071	0.0182549	0.0160562	0.0024554		0.0158682	0.0177695	0.0167702	0.0168027	0.000951057
3.21528	0.0134027	0.0165181	0.0182898	0.0160702	0.00247414		0.0159003	0.0178052	0.0167837	0.0168297	0.000953327
3.21875	0.0133959	0.0165399	0.0182766	0.0160708	0.00247393		0.0159231	0.017825	0.0167969	0.0168483	0.000951999
3.22222	0.013396	0.0165667	0.0183962	0.0161196	0.00252988		0.0159339	0.0178546	0.0168108	0.0168665	0.00096156
3.22569	0.0133958	0.0165942	0.0184141	0.0161347	0.0025405		0.0159529	0.0178782	0.0168274	0.0168861	0.000963997
3.22917	0.0133929	0.0166142	0.018365	0.016124	0.00252201		0.0159867	0.0179002	0.0168406	0.0169092	0.00095862
3.23264	0.0133873	0.0166799	0.0188935	0.0163203	0.00277066		0.0160018	0.0179227	0.0168542	0.0169262	0.000962471
3.23611	0.0133905	0.0166659	0.0192352	0.0164305	0.00292945		0.0160164	0.0179471	0.0168735	0.0169457	0.000967356
3.23958	0.0134018	0.0166543	0.0193209	0.016459	0.00296438		0.0160349	0.0179623	0.0168881	0.0169618	0.000965789
3.24306	0.0134065	0.0178538	0.0192378	0.0168327	0.00304679		0.0160293	0.0187035	0.0168864	0.0172064	0.0013655
3.24653	0.0133817	0.0180206	0.0194847	0.0169623	0.00318613		0.0160473	0.0185402	0.0168999	0.0171625	0.00126701
3.25	0.0133186	0.0179374	0.0196028	0.0169529	0.00325573		0.0160803	0.0184499	0.0169188	0.0171497	0.00120156
3.25347	0.0132634	0.0191188	0.0189071	0.0170965	0.00332118		0.0161002	0.0183984	0.0169349	0.0171445	0.00116333
3.25694	0.0132942	0.0194334	0.0213532	0.0180269	0.00420957		0.0160931	0.0183627	0.0169504	0.0171354	0.00114605
3.26042	0.013424	0.0192778	0.020776	0.0178259	0.00388507		0.0160968	0.0183382	0.0169675	0.0171341	0.00112994
3.26389	0.0134779	0.019027	0.0205885	0.0176978	0.00373698		0.0161177	0.0183195	0.0169813	0.0171395	0.00110941
3.26736	0.0134625	0.0187821	0.0204393	0.0175613	0.00364508		0.0161289	0.0182978	0.0169968	0.0171412	0.0010916
3.27083	0.0134786	0.0185585	0.0203162	0.0174511	0.00355075		0.0161441	0.0182716	0.0170377	0.0171511	0.0010683
3.27431	0.0135132	0.0183553	0.0202127	0.0173604	0.0034588		0.0161735	0.0182728	0.0170676	0.0171713	0.00105346
3.27778	0.0135752	0.0181749	0.020135	0.017295	0.00336726		0.0162046	0.0182793	0.0170664	0.0171834	0.00104225
3.28125	0.0136384	0.018012	0.0201396	0.0172633	0.00331459		0.0161962	0.0182908	0.0170742	0.0171871	0.00105185
3.28472	0.0137046	0.0178724	0.0201954	0.0172575	0.00328882		0.0161695	0.0182947	0.017089	0.0171844	0.00106582
3.28819	0.0137531	0.0177435	0.0202348	0.0172438	0.00326962		0.0161613	0.0183071	0.0171029	0.0171904	0.00107556
3.29167	0.0137923	0.0176365	0.0202587	0.0172291	0.00325238		0.0161403	0.0183175	0.017123	0.0171936	0.00109033
3.29514	0.0138261	0.0175303	0.0202511	0.0172025	0.00322504		0.0161298	0.0183273	0.0171501	0.0172024	0.00109967
3.29861	0.0138913	0.017435	0.0202558	0.0171941	0.00318907		0.0161157	0.01833	0.0171755	0.0172071	0.00110749
3.30208	0.013934	0.0173622	0.0202707	0.017189	0.00317185		0.0160953	0.0183325	0.0171983	0.0172087	0.00111864
3.30556	0.0139932	0.0172965	0.0202857	0.0171918	0.00314752		0.0160893	0.0183304	0.0172231	0.0172143	0.0011206
3.30903	0.0140421	0.0172429	0.0202873	0.0171908	0.00312292		0.0160801	0.0183267	0.0172447	0.0172171	0.00112355
3.3125	0.0140804	0.0171961	0.0203068	0.0171944	0.00311321		0.0160722	0.0183187	0.0172696	0.0172201	0.00112404
3.31597	0.0141117	0.0171376	0.0203218	0.0171904	0.00310535		0.0160804	0.0183098	0.0172829	0.0172244	0.00111587
3.31944	0.0141117	0.0171189	0.020348	0.0171929	0.00311881		0.0160933	0.0183062	0.0172878	0.0172291	0.0011076
3.32292	0.0141026	0.0171812	0.0203584	0.0172141	0.00312804		0.0161108	0.0182947	0.01729	0.0172318	0.00109308
3.32639	0.0141038	0.0173056	0.0203473	0.0172523	0.00312208		0.0161054	0.0183024	0.0172953	0.0172344	0.00109976
3.32986	0.0141253	0.017383	0.0203413	0.0172832	0.00310917		0.0161082	0.0182858	0.017295	0.0172297	0.00109027
3.33333	0.0141592	0.0174021	0.0203433	0.0173015	0.00309331		0.0160985	0.0182819	0.0172969	0.0172258	0.00109342
3.33681	0.0141879	0.0173982	0.0203415	0.0173092	0.00307774		0.0160834	0.0182817	0.0173001	0.0172217	0.00110127
3.34028	0.0142195	0.0173648	0.0203578	0.017314	0.00306948		0.0160842	0.0182882	0.0173009	0.0172244	0.00110398
3.34375	0.0142482	0.0173209	0.0203713	0.0173135	0.0030616		0.0160945	0.0182921	0.0173022	0.0172296	0.00110061
3.34722	0.0142697	0.0172601	0.020386	0.0173053	0.00305844		0.0161038	0.0182869	0.0173073	0.0172327	0.00109347
3.35069	0.0142801	0.0171873	0.0203897	0.0172857	0.00305599		0.0161297	0.0182736	0.0173096	0.0172376	0.0010738
3.35417	0.0142866	0.0171419	0.0203984	0.0172756	0.0030581		0.016139	0.0182498	0.017301	0.0172299	0.00105721
3.35764	0.0142924	0.0171363	0.020417	0.0172819	0.0030649		0.0161529	0.0182393	0.01729	0.0172274	0.00104459
3.36111	0.0142964	0.0171912	0.0204299	0.0173059	0.00306835		0.0161627	0.0182243	0.01728	0.0172224	0.001032
3.36458	0.0143025	0.0173749	0.0198359	0.0171711	0.00277232		0.0161678	0.0181746	0.0172553	0.0171992	0.00100461
3.36806	0.0143154	0.017641	0.0198054	0.0172539	0.00276542		0.0161728	0.0181632	0.017261	0.017199	0.000996662
3.37153	0.0143305	0.0177177	0.0193385	0.0171289	0.00255539		0.0161868	0.0181523	0.0172483	0.0171958	0.000983798
3.375	0.014348	0.0177397	0.0191598	0.0170825	0.00247227		0.0162013	0.0181364	0.0172447	0.0171941	0.000968579
3.37847	0.0143556	0.0177425	0.0188325	0.0169769	0.00233461		0.016213	0.0181452	0.0172307	0.0171963	0.000966524
3.38889	0.0143712	0.0176502	0.0182425	0.0167546	0.00208525		0.0110633	0.0182295	0.0172625	0.0155184	0.00388843
3.44444	0.0146608	0.017252	0.0154685	0.0157938	0.00132587		0.0319648	0.0182002	0.0172464	0.0224705	0.00823617
3.44792	0.014691	0.0172688	0.0154172	0.0157923	0.00132924		0.0247608	0.0181865	0.0172383	0.0200618	0.00409694
3.46528	0.0146316	0.0171822	0.0156807	0.0158315	0.001282		0.0126793	0.01813	0.0171867	0.0159986	0.00291309
3.47222	0.0145085	0.0170914	0.0161929	0.0159309	0.00131122		0.0179986	0.0182233	0.017186	0.0178026	0.000545698
3.47569	0.0144401	0.0170853	0.0162488	0.0159247	0.00135206		0.0172751	0.018262	0.0171681	0.0175684	0.000603049
3.47917	0.0143891	0.0170711	0.016232	0.0158974	0.00137191		0.0169545	0.0182878	0.0171369	0.0174597	0.000722896
3.48264	0.0143401	0.0170457	0.0162446	0.0158768	0.00138982		0.0167539	0.0182993	0.0171453	0.0173995	0.000803442
3.48611	0.0142675	0.017008	0.0162702	0.0158485	0.00141803		0.0166061	0.0182969	0.0171768	0.0173599	0.00086017
3.48958	0.0141898	0.0169587	0.0163135	0.0158207	0.00144876		0.0165018	0.0182908	0.0172067	0.0173331	0.000901177
3.49306	0.0141175	0.0168907	0.0163598	0.0157893	0.00147202		0.0164085	0.0183029	0.0172361	0.0173159	0.000949711
3.49653	0.0140435	0.0168325	0.0163861	0.015754	0.00149811		0.0163355	0.0183084	0.0172647	0.0173029	0.000987034
3.5	0.0139747	0.0167734	0.0164044	0.0157175	0.00152052		0.0162743	0.0183159	0.0172894	0.0172932	0.00102079
3.50347	0.0139222	0.0167283	0.016414	0.0156882	0.00153741		0.016219	0.0183231	0.0173065	0.0172829	0.00105229
3.50694	0.0139108	0.0166864	0.0164198	0.0156723	0.00153133		0.0161782	0.0183227	0.0173173	0.0172727	0.00107292
3.51042	0.0139753	0.0166625	0.0164015	0.0156798	0.00148185		0.0161514	0.0183093	0.0173171	0.0172593	0.00108009
3.51389	0.0140657	0.0166358	0.0163928	0.0156981	0.00141891		0.0161328	0.0182924	0.0173245	0.0172499	0.00108174
3.51736	0.0141446	0.0166137	0.0161673	0.0156419	0.00131575		0.0161177	0.0182744	0.0173319	0.0172413	0.00108122
3.52083	0.0142083	0.0165806	0.016335	0.015708	0.00130452		0.0161101	0.01827	0.0173283	0.0172361	0.0010829
3.52431	0.0142679	0.0165495	0.0164095	0.0157423	0.00127875		0.0160908	0.0182889	0.0173225	0.0172341	0.0011017
3.52778	0.0143396	0.0165483	0.016437	0.015775	0.0012443		0.016114	0.0183135	0.0173043	0.017244	0.00110099
3.53125	0.0144179	0.016626	0.0164405	0.0158281	0.00122484		0.0161361	0.0183305	0.0172702	0.0172456	0.00109743
3.53472	0.0144981	0.0167686	0.0164249	0.0158972	0.00122379		0.0161619	0.0183482	0.0172357	0.0172486	0.00109323
3.53819	0.0145587	0.0168907	0.0164174	0.0159556	0.00123269		0.0161878	0.0183604	0.017213	0.0172537	0.00108688
3.54167	0.0145652	0.0169616	0.0164003	0.0159757	0.00125333		0.0162123	0.0183678	0.0171916	0.0172572	0.00107924
3.54514	0.0145489	0.0170024	0.0164086	0.0159866	0.00128		0.0162345	0.0183734	0.0171734	0.0172604	0.00107207
3.54861	0.0145317	0.0170212	0.0164069	0.0159866	0.00129688		0.0162473	0.0183815	0.0171528	0.0172605	0.00107117
3.55208	0.0145196	0.0170355	0.0163916	0.0159822	0.00130697		0.016264	0.0183888	0.0171342	0.0172623	0.00106814
3.55556	0.0145358	0.0170419	0.0164028	0.0159935	0.00130222		0.0162693	0.0183922	0.0171202	0.0172606	0.0010684
3.55903	0.0145864	0.0170534	0.0164409	0.0160269	0.00128452		0.0162691	0.0183945	0.0171143	0.0172593	0.00107008
3.5625	0.0146168	0.017096	0.0164108	0.0160412	0.00128024		0.0162641	0.0183885	0.0171108	0.0172545	0.00106947
3.56597	0.0146391	0.0171667	0.016405	0.0160703	0.00129661		0.016253	0.0183776	0.0171086	0.0172464	0.00106898
3.56944	0.0146928	0.0172296	0.016409	0.0161105	0.00129447		0.0162465	0.0183674	0.0171068	0.0172402	0.0010667
3.57292	0.0147659	0.0173107	0.0164256	0.0161674	0.00129189		0.0162373	0.0183566	0.0171076	0.0172338	0.00106527
3.57639	0.0148333	0.0173852	0.0164058	0.0162081	0.00128736		0.0162348	0.0183554	0.0171054	0.0172319	0.00106591
3.57986	0.0148803	0.017438	0.0163898	0.016236	0.00128576		0.016239	0.018372	0.0171001	0.0172371	0.00107305
3.58333	0.0148839	0.0174887	0.0163558	0.0162428	0.00130607		0.0162429	0.0183777	0.0170934	0.017238	0.00107472
3.58681	0.0148856	0.0175343	0.016365	0.0162616	0.00132736		0.0162379	0.0183756	0.0170895	0.0172343	0.00107616
3.59028	0.014879	0.0175585	0.0163778	0.0162718	0.00134287		0.0162282	0.0183686	0.0170875	0.0172281	0.0010771
3.59375	0.0148741	0.0175818	0.0163834	0.0162798	0.00135681		0.0162095	0.0183517	0.0170872	0.0172161	0.0010769
3.59722	0.0148853	0.0176131	0.0163826	0.0162937	0.00136608		0.0161923	0.0183396	0.017091	0.0172077	0.0010784
3.60069	0.0148936	0.0176469	0.0163978	0.0163128	0.00137859		0.0161831	0.0183401	0.0170854	0.0172029	0.00108328
3.60417	0.0149172	0.0176459	0.0164104	0.0163245	0.00136636		0.0161812	0.0183404	0.017076	0.0171992	0.00108487
3.60764	0.0149428	0.0176249	0.0164063	0.0163247	0.00134292		0.0161799	0.0183404	0.0170645	0.0171949	0.00108613
3.61111	0.0149576	0.017612	0.0163825	0.0163174	0.00132838		0.0161675	0.0183283	0.0170622	0.017186	0.00108569
3.61458	0.0149613	0.0176104	0.0163987	0.0163235	0.00132612		0.0161289	0.0183134	0.0170622	0.0171682	0.00109612
3.61806	0.014977	0.0176355	0.0164148	0.0163424	0.00133072		0.0160866	0.0182872	0.0170678	0.0171472	0.00110245
3.62153	0.0149581	0.0176606	0.0164309	0.0163498	0.00135307		0.0160594	0.0182587	0.0170788	0.0171323	0.0011006
3.625	0.0149158	0.0176547	0.0164273	0.0163326	0.00137192		0.0160335	0.0182418	0.0170913	0.0171222	0.00110446
3.62847	0.0148869	0.0175971	0.0164015	0.0162952	0.00135822		0.0160135	0.0182382	0.0170999	0.0171172	0.00111248
3.63194	0.0148658	0.01753	0.0163924	0.0162627	0.00133681		0.0160053	0.0182352	0.0171066	0.0171157	0.00111496
3.63542	0.0148591	0.0174284	0.0163638	0.0162171	0.00129093		0.0160027	0.0182375	0.017109	0.0171164	0.00111742
3.63889	0.0148796	0.0173191	0.0163392	0.0161793	0.00122756		0.0159952	0.0182373	0.0171076	0.0171134	0.00112106
3.64236	0.0149105	0.017204	0.0163596	0.016158	0.00115993		0.0159934	0.0182331	0.0171057	0.0171107	0.00111986
3.64583	0.0149194	0.0170778	0.0163686	0.0161219	0.00110012		0.0160038	0.0182334	0.0171028	0.0171133	0.00111483
3.64931	0.0149187	0.0169622	0.0163647	0.0160819	0.00105073		0.0160164	0.018249	0.0170878	0.0171177	0.00111661
3.65278	0.0149165	0.0168559	0.016364	0.0160455	0.00100815		0.0160296	0.0182641	0.0170662	0.01712	0.00111823
3.65625	0.0149193	0.0167646	0.0163567	0.0160135	0.000969347		0.0160436	0.01828	0.0170497	0.0171244	0.00112007
3.65972	0.0149255	0.0166635	0.0163327	0.0159739	0.000922852		0.0160588	0.0182905	0.0170386	0.0171293	0.00111862
3.66319	0.0149352	0.0166027	0.0163279	0.0159553	0.000894039		0.0160652	0.0183034	0.0170227	0.0171304	0.00112298
3.66667	0.0149472	0.0166536	0.0163231	0.0159746	0.00090498		0.0160742	0.0183124	0.0170012	0.0171293	0.00112457
3.67014	0.0149655	0.0167779	0.01634	0.0160278	0.000945672		0.0160859	0.0183181	0.0169774	0.0171271	0.00112365
3.67361	0.0150221	0.016924	0.0163025	0.0160828	0.000969762		0.0160916	0.0183151	0.0169577	0.0171215	0.00112079
3.67708	0.0150581	0.0170661	0.0162915	0.0161386	0.00101269		0.0160879	0.0183203	0.0169348	0.0171143	0.00112699
3.68056	0.0150689	0.017197	0.0162847	0.0161835	0.00106767		0.0160879	0.0183233	0.0169151	0.0171088	0.00113025
3.68403	0.0150724	0.0173156	0.0162575	0.0162152	0.0011222		0.0160863	0.018314	0.0168973	0.0170992	0.00112753
3.6875	0.0150901	0.0174482	0.0162622	0.0162668	0.00117902		0.0160885	0.0183198	0.0168955	0.0171013	0.00112977
3.69097	0.0151102	0.0175483	0.0162741	0.0163109	0.00121946		0.0160574	0.0183226	0.016899	0.017093	0.00114496
3.69444	0.015137	0.0176065	0.0162708	0.0163381	0.00123614		0.0160308	0.0183315	0.0168903	0.0170842	0.0011625
3.69792	0.0151315	0.0176355	0.0162679	0.016345	0.00125374		0.0160231	0.0183394	0.0168843	0.0170822	0.00117075
3.70139	0.0151357	0.0176211	0.0162769	0.0163446	0.00124409		0.0159907	0.0183267	0.0168804	0.0170659	0.001179
3.70486	0.0151428	0.017619	0.0162906	0.0163508	0.00123919		0.0159599	0.0183124	0.0168796	0.0170506	0.00118554
3.70833	0.015147	0.01763	0.0162794	0.0163522	0.00124312		0.0159347	0.0183086	0.0168763	0.0170399	0.00119538
3.71181	0.0151521	0.0176588	0.0162628	0.0163579	0.00125608		0.0159074	0.0183049	0.0168689	0.0170271	0.00120655
3.71528	0.0151507	0.0176887	0.0162483	0.0163626	0.00127289		0.0158915	0.0183019	0.0168695	0.017021	0.00121229
3.71875	0.01516	0.0177176	0.0162505	0.016376	0.00128341		0.0158753	0.0183059	0.0168786	0.0170199	0.00122147
3.72222	0.0152063	0.0176917	0.0162555	0.0163845	0.0012477		0.0158536	0.0182992	0.0168867	0.0170132	0.00122771
3.72569	0.0152603	0.0175974	0.0162747	0.0163775	0.00117195		0.0158206	0.0182856	0.0168798	0.0169953	0.00123654
3.72917	0.0152663	0.0175101	0.016249	0.0163418	0.00112481		0.0158027	0.0182575	0.0168693	0.0169765	0.00123089
3.73264	0.0152478	0.0174761	0.0162342	0.0163194	0.00111661		0.0158122	0.0182199	0.0168657	0.0169659	0.00120701
3.73611	0.0152424	0.0174986	0.016219	0.01632	0.00113152		0.0158252	0.0181906	0.0168577	0.0169578	0.00118587
3.73958	0.0152665	0.0175231	0.0162163	0.0163353	0.001133		0.0158284	0.0181704	0.0168434	0.0169474	0.00117448
3.74306	0.0152888	0.0175193	0.0161957	0.0163346	0.00112175		0.0158585	0.0181476	0.0168276	0.0169446	0.00114904
3.74653	0.0152908	0.017545	0.0162019	0.0163459	0.00113394		0.0158918	0.0181308	0.0168176	0.0169467	0.00112507
3.75	0.0152956	0.017614	0.0161651	0.0163582	0.00117119		0.0159179	0.0181198	0.0168037	0.0169471	0.00110792
3.75347	0.0153126	0.0176719	0.016159	0.0163812	0.00119527		0.0159375	0.0181186	0.0167923	0.0169495	0.00109899
3.75694	0.0153376	0.0176408	0.0160761	0.0163515	0.00117603		0.0159536	0.0181198	0.0167824	0.0169519	0.00109301
3.76042	0.0153754	0.0175516	0.0160883	0.0163384	0.00110943		0.015963	0.0181222	0.0167731	0.0169528	0.00109076
3.76389	0.0154166	0.0174271	0.0164381	0.0164273	0.0010053		0.0159691	0.0181505	0.0167613	0.0169603	0.00110421
3.76736	0.0154226	0.0172963	0.0162516	0.0163235	0.000938892		0.0159602	0.0181694	0.0167428	0.0169575	0.00112012
3.77083	0.0154303	0.0171918	0.0162133	0.0162785	0.000882539		0.0159358	0.0181784	0.0167369	0.0169504	0.00113644
3.77431	0.0154333	0.0170977	0.0162148	0.0162486	0.000832699		0.0158806	0.0181678	0.0167321	0.0169268	0.00115601
3.77778	0.015431	0.0169854	0.0162548	0.0162238	0.000777682		0.0158319	0.0181527	0.0167174	0.0169007	0.00117123
3.78125	0.0154198	0.0169075	0.0162936	0.0162069	0.000747645		0.0157943	0.0181447	0.0167103	0.0168831	0.0011847
3.78472	0.0154273	0.0168229	0.0162037	0.0161513	0.000699239		0.0157821	0.01814	0.0167091	0.0168771	0.00118789
3.78819	0.0154253	0.0167265	0.0161744	0.0161088	0.000653086		0.0157552	0.018131	0.0167053	0.0168639	0.00119579
3.79167	0.0154171	0.0166474	0.0161297	0.0160647	0.000617698		0.0157394	0.0181282	0.0167012	0.0168563	0.0012019
3.79514	0.015426	0.0165758	0.0173378	0.0164465	0.000962437		0.0157183	0.0181191	0.0166955	0.0168443	0.00120731
3.79861	0.0154164	0.0165108	0.0173577	0.0164283	0.000973291		0.0157254	0.01809	0.0166829	0.0168328	0.00118943
3.80208	0.0153976	0.0164387	0.0173456	0.016394	0.000974759		0.0157218	0.0180542	0.0166905	0.0168222	0.00117177
3.80556	0.0153781	0.0163743	0.0173418	0.0163648	0.000981901		0.0157309	0.0180314	0.0166933	0.0168185	0.00115536
3.80903	0.0153777	0.0163178	0.0175072	0.0164009	0.00106718		0.0157398	0.0179981	0.016708	0.0168153	0.00113297
3.8125	0.0153742	0.0162717	0.017502	0.0163826	0.00106824		0.0157506	0.0179533	0.0167146	0.0168061	0.00110422
3.81597	0.0153704	0.016233	0.017507	0.0163701	0.00107487		0.0157593	0.0179577	0.0167175	0.0168115	0.0011022
3.81944	0.0153587	0.0162074	0.0175201	0.0163621	0.00108897		0.0157516	0.0179644	0.016716	0.0168106	0.00110946
3.82292	0.0153723	0.0161972	0.0175375	0.016369	0.00109273		0.0157331	0.0179735	0.0167192	0.0168086	0.00112291
3.82639	0.0153759	0.016186	0.0175351	0.0163657	0.00109075		0.0157062	0.0179891	0.0167146	0.0168033	0.00114404
3.82986	0.0153778	0.0161796	0.0175296	0.0163623	0.0010875		0.0156749	0.0180036	0.0167033	0.0167939	0.00116698
3.83333	0.0153905	0.0161724	0.0175279	0.0163636	0.00108148		0.0156357	0.0180195	0.0167025	0.0167859	0.0011941
3.83681	0.0153959	0.0161307	0.0174654	0.0163307	0.00104915		0.0155959	0.0179662	0.0167123	0.0167582	0.00118584
3.84028	0.0153917	0.0160838	0.0175089	0.0163281	0.00107956		0.0155672	0.0179479	0.0167124	0.0167425	0.00119063
3.84375	0.0153837	0.0160246	0.0174589	0.0162891	0.0010626		0.0155484	0.0179241	0.0167358	0.0167361	0.00118781
3.84722	0.0153501	0.0159738	0.0174344	0.0162528	0.0010698		0.0155908	0.0179025	0.016771	0.0167547	0.00115597
3.85069	0.0153037	0.0159418	0.0174154	0.0162203	0.00108302		0.0155908	0.0178918	0.0167884	0.016757	0.00115083
3.85417	0.0152756	0.0159964	0.0174486	0.0162402	0.00110682		0.0155913	0.0178852	0.0167915	0.016756	0.00114738
3.85764	0.0152647	0.0161618	0.0174157	0.0162807	0.00108046		0.0155987	0.0178773	0.0167923	0.0167561	0.00113973
3.86111	0.0152523	0.0163622	0.01748	0.0163648	0.00111385		0.01559	0.017874	0.0167893	0.0167511	0.00114249
3.86458	0.0152641	0.0165198	0.0174487	0.0164109	0.00109639		0.0155944	0.0178734	0.016784	0.0167506	0.00113986
3.86806	0.0152462	0.016607	0.0175166	0.0164566	0.00114264		0.0155908	0.0178827	0.0167735	0.016749	0.00114613
3.87153	0.015197	0.0166534	0.0175353	0.0164619	0.00118086		0.0155946	0.0178834	0.0167555	0.0167445	0.00114441
3.875	0.0151429	0.0166701	0.0189346	0.0169159	0.00190774		0.0155179	0.0178931	0.0167358	0.0167156	0.00118772
3.87847	0.0150995	0.0166833	0.0187908	0.0168579	0.00185181		0.0155304	0.017897	0.0166993	0.0167089	0.00118334
3.88194	0.0151346	0.0168733	0.0190145	0.0170075	0.00194341		0.0156114	0.0179154	0.0166469	0.0167246	0.00115397
3.88542	0.0152176	0.0171748	0.018576	0.0169895	0.00168684		0.0156284	0.0179433	0.0166025	0.0167247	0.00116228
3.88889	0.0152691	0.0174508	0.0185549	0.0170916	0.00167212		0.0156471	0.0179703	0.0165839	0.0167338	0.0011688
3.89236	0.0152298	0.017638	0.018616	0.0171613	0.00174269		0.015668	0.0179993	0.0165661	0.0167445	0.00117583
3.89583	0.015137	0.0177149	0.0185255	0.0171258	0.0017694		0.0156701	0.0179952	0.0165476	0.0167376	0.00117414
3.89931	0.0150334	0.0177331	0.0183005	0.0170223	0.00174562		0.0157153	0.0179707	0.0165299	0.0167386	0.00114205
3.90278	0.0150353	0.0177006	0.0182728	0.0170029	0.00172785		0.0157398	0.0179505	0.0165177	0.016736	0.00112138
3.90625	0.0150757	0.0176124	0.0194217	0.01737	0.0021831		0.0157438	0.0179416	0.0165073	0.0167309	0.00111579
3.90972	0.0151162	0.0175019	0.018802	0.01714	0.00186936		0.0157833	0.0179353	0.0164924	0.016737	0.00109664
3.91319	0.0151395	0.0173355	0.0186403	0.0170384	0.00176924		0.0157693	0.0179319	0.0164839	0.0167283	0.00110183
3.91667	0.0151525	0.017178	0.0185665	0.0169657	0.00171686		0.0157751	0.0179282	0.0164691	0.0167241	0.00109895
3.92014	0.015151	0.0170725	0.0185785	0.016934	0.00171793		0.0157802	0.0179218	0.016458	0.01672	0.00109456
3.92361	0.0151244	0.0169919	0.0185745	0.0168969	0.00172701		0.0157916	0.0179075	0.0164505	0.0167165	0.00108274
3.92708	0.0150913	0.016914	0.0185764	0.0168606	0.00174319		0.0157885	0.017893	0.0164365	0.016706	0.00107781
3.93056	0.0150629	0.0168423	0.0185778	0.0168276	0.00175747		0.0157967	0.017885	0.0164237	0.0167018	0.00107155
3.93403	0.0150248	0.0168064	0.0185862	0.0168058	0.00178072		0.0158083	0.0178855	0.016415	0.0167029	0.00106811
3.9375	0.0149602	0.0168144	0.0185203	0.016765	0.00178056		0.0158214	0.0178798	0.0164042	0.0167018	0.00106096
3.94097	0.0149087	0.0168422	0.0183562	0.0167024	0.00172799		0.0158278	0.0178733	0.0163956	0.0166989	0.00105594
3.94444	0.0148742	0.016855	0.0184792	0.0167361	0.00180545		0.0158323	0.0178616	0.0163847	0.0166929	0.00104915
3.94792	0.0148416	0.0168595	0.0185785	0.0167598	0.00187041		0.0158404	0.0178521	0.016379	0.0166905	0.00104141
3.95139	0.0148389	0.0168662	0.0181456	0.0166169	0.00166741		0.0158417	0.0178484	0.016381	0.0166904	0.00103849
3.95486	0.0148442	0.0168554	0.0178625	0.0165207	0.00153677		0.0158416	0.0178433	0.0163764	0.0166871	0.00103635
3.95833	0.0148575	0.0168597	0.0178937	0.016537	0.00154362		0.0158326	0.0178389	0.0163761	0.0166825	0.00103766
3.96181	0.014864	0.0168587	0.0179027	0.0165418	0.00154392		0.0158316	0.0178364	0.0163798	0.0166826	0.00103616
3.96528	0.0148555	0.0168587	0.0182944	0.0166695	0.00172724		0.0158425	0.017836	0.0163804	0.0166863	0.00103134
3.96875	0.0148478	0.0168441	0.018202	0.0166313	0.00168721		0.0158364	0.0178379	0.0163827	0.0166857	0.00103454
3.97222	0.014837	0.0168371	0.0177448	0.016473	0.0014877		0.0158345	0.0178431	0.0163836	0.016687	0.0010381
3.97569	0.0148219	0.0168399	0.017039	0.0162336	0.00122656		0.0158288	0.0178449	0.0163878	0.0166871	0.00104084
3.97917	0.0148043	0.0168443	0.0168824	0.016177	0.00118896		0.01582	0.0178457	0.0163978	0.0166879	0.00104353
3.98264	0.0147903	0.0168458	0.0168171	0.0161511	0.00117854		0.0158413	0.0178443	0.0164046	0.0166968	0.00103296
3.98611	0.0147748	0.0168409	0.0167382	0.016118	0.00116434		0.0158738	0.0178431	0.0164101	0.016709	0.00101812
3.98958	0.0147545	0.0168519	0.0170852	0.0162305	0.00128358		0.0158985	0.017845	0.016417	0.0167201	0.00100806
3.99306	0.0147344	0.0168489	0.0170656	0.0162163	0.0012879		0.0159358	0.017847	0.016423	0.0167353	0.000993119
3.99653	0.0147036	0.0168662	0.0171152	0.0162284	0.00132629		0.0159703	0.0178501	0.0164283	0.0167496	0.000980208
4	0.0146685	0.0168993	0.0170971	0.0162216	0.00134869		0.0159843	0.0178561	0.0164373	0.0167592	0.000976535
4.00347	0.0146334	0.0169389	0.017115	0.0162291	0.00138474		0.016011	0.0178666	0.0164503	0.016776	0.000969734
4.00694	0.0146045	0.0169871	0.0171017	0.0162311	0.00140984		0.0160276	0.0178765	0.0164608	0.0167883	0.000966973
4.01042	0.014583	0.0170212	0.0170661	0.0162235	0.00142081		0.0160361	0.0178929	0.0164746	0.0168012	0.000970537
4.01389	0.0145597	0.0170625	0.0170528	0.016225	0.00144223		0.0160478	0.0179091	0.0164878	0.0168149	0.000972808
4.01736	0.0145417	0.017109	0.0171962	0.0162823	0.00150803		0.016049	0.0179293	0.0165033	0.0168272	0.00098112
4.02083	0.0145224	0.0171573	0.0169846	0.0162214	0.00147391		0.0160608	0.0179505	0.0165213	0.0168442	0.000985329
4.02431	0.0145013	0.0172087	0.0170153	0.0162418	0.00151037		0.0160643	0.0179749	0.0165362	0.0168585	0.0009952
4.02778	0.0144885	0.0172607	0.0169434	0.0162308	0.00151725		0.0160684	0.0179976	0.0165499	0.016872	0.00100411
4.03125	0.0144783	0.01732	0.0169283	0.0162422	0.00154008		0.0160787	0.0180254	0.016567	0.0168904	0.00101284
4.03472	0.0144715	0.017371	0.0169552	0.0162659	0.00156783		0.0160811	0.0180514	0.0165811	0.0169045	0.00102423
4.03819	0.0144767	0.0174178	0.0169879	0.0162941	0.00158857		0.0161167	0.0180814	0.0165941	0.0169307	0.0010247
4.04167	0.0144793	0.0174621	0.016992	0.0163112	0.00160375		0.0161265	0.0180994	0.0166052	0.0169437	0.00102908
4.04514	0.0144835	0.0175037	0.0170568	0.016348	0.00163008		0.0161275	0.0181266	0.0166227	0.0169589	0.00104107
4.04861	0.0144789	0.0175423	0.0168731	0.0162981	0.00161065		0.0161193	0.0181558	0.0166352	0.0169701	0.00105877
4.05208	0.0144697	0.0176075	0.0174582	0.0165118	0.00177008		0.0161068	0.0181804	0.0166457	0.0169776	0.00107593
4.05556	0.0144541	0.0176331	0.0170666	0.0163846	0.00169568		0.0161007	0.0181878	0.0166634	0.016984	0.00107985
4.05903	0.0144492	0.0176662	0.0170826	0.0163993	0.00171394		0.0160839	0.0182177	0.0166759	0.0169925	0.00110161
4.0625	0.014451	0.0176922	0.0171089	0.0164173	0.00172772		0.0160699	0.0182527	0.0166899	0.0170042	0.0011248
4.06597	0.0144556	0.0177242	0.0172757	0.0164852	0.00177191		0.0160564	0.018284	0.016701	0.0170138	0.00114629
4.06944	0.0144551	0.0177568	0.0176749	0.0166289	0.00188301		0.0160451	0.0183165	0.0167172	0.0170263	0.00116682
4.07292	0.0144595	0.0177849	0.0177262	0.0166568	0.00190322		0.0160363	0.0183488	0.0167312	0.0170388	0.00118656
4.07639	0.0144618	0.0178176	0.0177756	0.016685	0.00192544		0.0160408	0.0183758	0.0167407	0.0170524	0.00119832
4.07986	0.0144602	0.0178537	0.0177998	0.0167046	0.00194386		0.0160449	0.0184019	0.0167565	0.0170677	0.00120893
4.08333	0.0144545	0.0178817	0.0177919	0.0167094	0.00195331		0.0160539	0.0184299	0.0167744	0.0170861	0.0012183
4.08681	0.014446	0.0179147	0.0178635	0.0167414	0.00198806		0.016068	0.018455	0.0167953	0.0171061	0.0012235
4.09028	0.0144466	0.0179479	0.0178724	0.0167556	0.002		0.0160769	0.0184826	0.0168144	0.0171246	0.00123249
4.09375	0.0144498	0.017977	0.0177259	0.0167176	0.00196796		0.0160908	0.0185102	0.0168271	0.0171427	0.00124023
4.09722	0.0144496	0.0180138	0.0176835	0.0167156	0.00196938		0.0161007	0.0185363	0.0168408	0.0171593	0.00124861
4.10069	0.0144448	0.0180393	0.0181314	0.0168718	0.00210241		0.0161217	0.0185618	0.0168548	0.0171795	0.00125204
4.10417	0.0144354	0.0180697	0.018212	0.0169057	0.00214055		0.0161333	0.0185879	0.0168704	0.0171972	0.00125951
4.10764	0.0144257	0.0180958	0.0182811	0.0169342	0.00217438		0.0161422	0.0186118	0.0168832	0.0172124	0.00126725
4.11111	0.0144169	0.0181225	0.0183158	0.0169517	0.00219736		0.0161493	0.0186354	0.0168971	0.0172272	0.00127551
4.11458	0.0144062	0.018148	0.0183586	0.0169709	0.00222359		0.016164	0.0186597	0.0169119	0.0172452	0.00128078
4.11806	0.0144038	0.0181909	0.0183653	0.0169867	0.00223853		0.0161757	0.0186885	0.0169264	0.0172635	0.00128987
4.12153	0.0143986	0.0182217	0.0181852	0.0169352	0.00219683		0.0161808	0.0187209	0.0169374	0.0172797	0.00130419
4.125	0.0144013	0.0182469	0.0181207	0.016923	0.00218477		0.0161722	0.0187551	0.0169498	0.0172924	0.00132508
4.12847	0.0144043	0.0182807	0.0180379	0.0169076	0.00217134		0.0161951	0.0187939	0.0169706	0.0173198	0.00133415
4.13194	0.0144178	0.0183171	0.0184311	0.0170553	0.0022849		0.0162081	0.0188247	0.0169965	0.0173431	0.00134228
4.13542	0.0144383	0.0183675	0.01895	0.0172519	0.00245399		0.0162443	0.0188695	0.0170309	0.0173815	0.00134727
4.13889	0.0144619	0.0184234	0.0190861	0.0173238	0.0025005		0.0162716	0.0189149	0.0170604	0.0174156	0.001357
4.14236	0.0144836	0.0184778	0.0194664	0.017476	0.00263815		0.0162951	0.0189564	0.0170884	0.0174467	0.00136635
4.14583	0.0145035	0.0185283	0.0196281	0.0175533	0.00269787		0.0163194	0.0189966	0.0171113	0.0174758	0.00137529
4.14931	0.0145305	0.0185813	0.0198118	0.0176412	0.00276329		0.0163275	0.0190358	0.0171378	0.0175004	0.00139003
4.15278	0.0145677	0.0186387	0.0202635	0.0178233	0.00293412		0.0163185	0.0190662	0.0171734	0.0175194	0.00140613
4.15625	0.0145941	0.018695	0.0198105	0.0176999	0.00274689		0.0163576	0.0191134	0.017201	0.0175573	0.00141201
4.15972	0.0146071	0.0187457	0.0198692	0.0177407	0.00277128		0.0163877	0.0191584	0.0172275	0.0175912	0.00142072
4.16319	0.0146296	0.0188016	0.0198631	0.0177648	0.0027665		0.0164264	0.0191905	0.0172746	0.0176305	0.00141601
4.16667	0.0146556	0.0188498	0.0199138	0.0178064	0.00278005		0.0164609	0.0192263	0.0172998	0.0176623	0.00141788
4.17014	0.0146724	0.0188956	0.0199386	0.0178356	0.0027886		0.0164875	0.0192593	0.0173248	0.0176905	0.00142163
4.17361	0.014686	0.0189516	0.0200357	0.0178911	0.00282812		0.0165092	0.0193019	0.0173521	0.0177211	0.00143246
4.17708	0.014697	0.0189929	0.0200527	0.0179142	0.00283613		0.0165308	0.0193438	0.0173806	0.0177517	0.00144278
4.18056	0.0147121	0.0190344	0.020041	0.0179292	0.00283111		0.0165696	0.0193853	0.0174031	0.017786	0.00144638
4.18403	0.0147305	0.0190728	0.0200636	0.0179557	0.00283663		0.0166066	0.0194236	0.0174266	0.017819	0.00144888
4.1875	0.0147512	0.0191115	0.0200603	0.0179743	0.00283134		0.0166397	0.019456	0.0174495	0.0178484	0.00144987
4.19097	0.0147711	0.0191485	0.0200687	0.0179961	0.00283056		0.0166804	0.0194889	0.0174771	0.0178821	0.00144742
4.19444	0.0147972	0.0191854	0.0201327	0.0180384	0.00284668		0.0167488	0.0195093	0.0174975	0.0179185	0.00142758
4.19792	0.0148133	0.0192146	0.0200531	0.018027	0.00281456		0.0168049	0.0195382	0.0175286	0.0179572	0.00141618
4.20139	0.0148206	0.0192568	0.0201878	0.0180884	0.002868		0.016856	0.019567	0.0175618	0.0179949	0.00140645
4.20486	0.014839	0.0192891	0.0201997	0.0181093	0.00286847		0.0169148	0.0195945	0.0175962	0.0180352	0.0013927
4.20833	0.0148692	0.0193121	0.0202403	0.0181405	0.00287085		0.0169727	0.0196159	0.0176292	0.0180726	0.00137621
4.21181	0.014897	0.0193466	0.0201466	0.0181301	0.00282833		0.0170199	0.0196235	0.0176583	0.0181006	0.00135697
4.21528	0.0149104	0.0193692	0.0201467	0.0181421	0.00282561		0.0171208	0.0196202	0.0176885	0.0181432	0.00131024
4.21875	0.014933	0.0193853	0.0201549	0.0181577	0.00281909		0.0171776	0.0196276	0.017715	0.0181734	0.00128771
4.22222	0.0149657	0.0193861	0.020142	0.0181646	0.00279602		0.0172136	0.019647	0.0177359	0.0181988	0.00128101
4.22569	0.0149975	0.0193776	0.0202123	0.0181958	0.00280108		0.0172287	0.0196719	0.017757	0.0182192	0.0012855
4.22917	0.0150196	0.0193573	0.0205555	0.0183108	0.00291258		0.0172258	0.0196939	0.0177713	0.0182304	0.00129652
4.23264	0.0150178	0.0193299	0.0193051	0.0178843	0.00248244		0.0172158	0.0197121	0.0177794	0.0182358	0.00130923
4.23611	0.0150038	0.0192912	0.0190134	0.0177694	0.00239918		0.0172066	0.01972	0.0177889	0.0182385	0.00131563
4.23958	0.0149935	0.0192494	0.0208228	0.0183552	0.00301574		0.017218	0.0197331	0.0178075	0.0182529	0.00131538
4.24306	0.0149939	0.0192357	0.0219048	0.0187115	0.00348511		0.0172843	0.0197323	0.0178379	0.0182848	0.00128377
4.24653	0.0150075	0.0191979	0.0219855	0.0187303	0.00351241		0.0173093	0.0197161	0.0178649	0.0182968	0.0012602
4.25	0.015044	0.0191777	0.0220211	0.0187476	0.00350836		0.0173195	0.0196871	0.0178793	0.0182953	0.00123744
4.25347	0.0150832	0.019159	0.022137	0.0187931	0.00354109		0.0173252	0.019658	0.0178951	0.0182928	0.00121618
4.25694	0.0151322	0.0191348	0.0221508	0.0188059	0.00352083		0.0173455	0.0196228	0.0179131	0.0182938	0.00118542
4.26042	0.0151962	0.019112	0.0221837	0.0188306	0.00350225		0.0173722	0.0196067	0.0179263	0.0183017	0.00116358
4.26389	0.015259	0.0191097	0.0221329	0.0188339	0.00344523		0.0174057	0.0195984	0.0179398	0.0183146	0.00114337
4.26736	0.0153182	0.0190911	0.0222123	0.0188739	0.0034522		0.0174168	0.0195971	0.0179523	0.0183221	0.00113621
4.27083	0.0153855	0.0191221	0.0222353	0.0189143	0.00342964		0.0174241	0.0196095	0.0179656	0.0183331	0.00113814
4.27431	0.015444	0.0192317	0.0222076	0.0189611	0.00338989		0.0174092	0.0196337	0.0179735	0.0183388	0.00115637
4.27778	0.0154833	0.0193922	0.0222474	0.019041	0.00339568		0.0173915	0.0196534	0.017983	0.0183426	0.00117304
4.28125	0.0155276	0.0194678	0.0222958	0.0190971	0.00339929		0.01738	0.0196594	0.0179927	0.018344	0.00117958
4.28472	0.0155519	0.0195057	0.0223048	0.0191208	0.00339284		0.0173576	0.0196621	0.0180013	0.0183403	0.00118906
4.28819	0.0155161	0.0195807	0.0223782	0.0191583	0.0034505		0.0173299	0.0196707	0.0180151	0.0183386	0.00120344
4.29167	0.0154748	0.0195776	0.0218985	0.0189836	0.00325276		0.0173117	0.0196774	0.018018	0.0183357	0.00121444
4.29514	0.0155049	0.0195276	0.0219055	0.0189793	0.00323536		0.0173014	0.0196803	0.0180213	0.0183343	0.00121999
4.29861	0.015529	0.0195277	0.0218824	0.0189797	0.00321194		0.0172917	0.0196754	0.0180174	0.0183281	0.00122187
4.30208	0.0154882	0.0195235	0.0218528	0.0189548	0.0032202		0.0172809	0.0196623	0.0180132	0.0183188	0.00121976
4.30556	0.0154347	0.0195267	0.0217297	0.0188971	0.00319441		0.0172595	0.0196476	0.0180077	0.0183049	0.00122148
4.30903	0.0154147	0.019551	0.0217051	0.0188902	0.00319683		0.0172496	0.0196397	0.0179993	0.0182962	0.00122243
4.3125	0.0154056	0.0195102	0.0219856	0.0189671	0.00332343		0.0172405	0.0196384	0.017994	0.018291	0.00122623
4.31597	0.0153867	0.0194797	0.0220659	0.0189774	0.00336779		0.0172304	0.0196473	0.0179874	0.0182884	0.00123621
4.31944	0.0153829	0.0194254	0.0222848	0.019031	0.00346779		0.0172183	0.0196494	0.0179843	0.018284	0.00124295
4.32292	0.0153751	0.0194001	0.0222915	0.0190222	0.00347363		0.0172059	0.0196589	0.0179684	0.0182777	0.00125541
4.32639	0.0153724	0.0193944	0.0222968	0.0190212	0.00347725		0.0172004	0.0196637	0.0179528	0.0182723	0.00126231
4.32986	0.0153821	0.0193543	0.0222697	0.019002	0.00345733		0.017157	0.019655	0.0179437	0.0182519	0.00127718
4.33333	0.0153492	0.0193048	0.0222808	0.0189783	0.00347734		0.0171117	0.0196587	0.0179431	0.0182379	0.00129882
4.33681	0.0153116	0.0192934	0.0222762	0.0189604	0.00349422		0.017076	0.0196576	0.0179483	0.0182273	0.00131322
4.34028	0.0152999	0.0192825	0.0224943	0.0190255	0.00360409		0.0170328	0.0196507	0.0179331	0.0182055	0.00133008
4.34375	0.0154194	0.0192567	0.0225326	0.0190696	0.00356029		0.0169914	0.0196628	0.0179133	0.0181891	0.00135688
4.34722	0.0155473	0.0192058	0.022499	0.019084	0.00347745		0.0169578	0.0196676	0.0179062	0.0181772	0.00137508
4.35069	0.0156652	0.0191899	0.0225463	0.0191338	0.0034409		0.0169423	0.0196652	0.0178945	0.0181674	0.00138181
4.35417	0.0157602	0.0191475	0.0224845	0.0191307	0.00336214		0.0169279	0.0196583	0.0178893	0.0181585	0.00138497
4.35764	0.0158233	0.0191396	0.0225075	0.0191568	0.00334211		0.0168874	0.019653	0.0178862	0.0181422	0.00140043
4.39583	0.0322743	0.0283466	0.037491	0.032704	0.00458727		0.0226127	0.0289995	0.0254143	0.0256755	0.00320137
4.39931	0.0314617	0.0276829	0.0366548	0.0319332	0.00450446		0.0223034	0.0284452	0.0249947	0.0252478	0.0030787
4.40278	0.0307663	0.0271083	0.0359033	0.0312593	0.00441818		0.0220209	0.0279366	0.0246095	0.0248557	0.00296552
4.40625	0.0301676	0.0266001	0.0352128	0.0306602	0.00432741		0.021765	0.0274736	0.0242638	0.0245008	0.00286166
4.40972	0.0296537	0.0261715	0.0345878	0.0301377	0.00422898		0.0215256	0.0270496	0.023951	0.0241754	0.00276884
4.41319	0.0292038	0.0258045	0.0340314	0.0296799	0.00413404		0.0213145	0.0266607	0.0236637	0.0238796	0.00267959
4.41667	0.0288052	0.025477	0.0335258	0.0292693	0.00404444		0.0211177	0.0262994	0.0234031	0.0236067	0.00259684
4.42014	0.0284509	0.0251924	0.0330412	0.0288948	0.00394321		0.0209436	0.0259698	0.0231625	0.0233586	0.00251883
4.42361	0.0281357	0.0249459	0.0326075	0.028563	0.00384866		0.020782	0.0256665	0.022938	0.0231288	0.00244784
4.42708	0.0278413	0.0247114	0.0322143	0.0282557	0.00376856		0.0206483	0.0253887	0.0227371	0.0229247	0.00237578
4.43056	0.0275587	0.0244849	0.0318631	0.0279689	0.00370612		0.0205203	0.0251277	0.0225457	0.0227312	0.00230932
4.43403	0.0272994	0.0242874	0.0315468	0.0277112	0.00364717		0.0203959	0.0248856	0.0223721	0.0225512	0.00225022
4.4375	0.0270645	0.0241139	0.0312505	0.0274763	0.00358608		0.0202888	0.0246534	0.0222134	0.0223852	0.00218736
4.44097	0.0268434	0.023973	0.0309821	0.0272662	0.00352362		0.0201974	0.0244338	0.0220649	0.022232	0.00212315
4.44444	0.0266286	0.0238449	0.0307485	0.027074	0.0034733		0.0201155	0.024227	0.0219281	0.0220902	0.00206057
4.44792	0.0264305	0.0237277	0.030519	0.0268924	0.00341917		0.020048	0.0240336	0.0217993	0.0219603	0.00199768
4.45139	0.0262495	0.0236113	0.0303184	0.0267264	0.00337888		0.019994	0.0238567	0.021688	0.0218462	0.00193621
4.45486	0.0260796	0.0235026	0.0301388	0.0265737	0.00334559		0.019945	0.0236902	0.0215816	0.0217389	0.00187752
4.45833	0.0259109	0.0234327	0.0299814	0.0264417	0.00330646		0.0198922	0.0235387	0.0214774	0.0216361	0.00182841
4.46181	0.0257466	0.0233796	0.0298432	0.0263231	0.00327012		0.0198431	0.0233854	0.0213886	0.021539	0.00177592
4.46528	0.0255925	0.0233337	0.0297084	0.0262115	0.00323211		0.0197865	0.0232377	0.0213007	0.0214416	0.0017299
4.46875	0.0254485	0.0232941	0.0295996	0.0261141	0.00320503		0.019746	0.0231135	0.0212212	0.0213602	0.00168805
4.47222	0.0253153	0.0232621	0.0295041	0.0260272	0.00318131		0.0197024	0.0229882	0.0211435	0.021278	0.00164701
4.47569	0.0251821	0.0232325	0.0294184	0.0259443	0.00316263		0.0196517	0.0228725	0.0210689	0.0211977	0.00161428
4.47917	0.0250543	0.0232156	0.0293487	0.0258729	0.00314741		0.0196076	0.0227635	0.0210002	0.0211237	0.00158159
4.48264	0.0249302	0.0232005	0.0292903	0.025807	0.00313816		0.0195644	0.0226593	0.0209346	0.0210528	0.00155082
4.48611	0.0248198	0.0231941	0.0292514	0.0257551	0.00313509		0.0195274	0.0225666	0.0208733	0.0209891	0.00152289
4.48958	0.024727	0.0231811	0.0292229	0.0257104	0.00313865		0.0194781	0.0224808	0.0208099	0.0209229	0.00150449
4.49306	0.0246417	0.0231673	0.0292139	0.0256743	0.00315277		0.0194373	0.022404	0.0207549	0.0208654	0.00148641
4.49653	0.0245635	0.0231573	0.0292088	0.0256432	0.0031669		0.0193984	0.0223356	0.0207037	0.0208126	0.00147164
4.5	0.0244905	0.0231494	0.0292176	0.0256192	0.00318765		0.0193718	0.0222646	0.0206538	0.0207634	0.00144951
4.50347	0.0244215	0.0231293	0.0292277	0.0255928	0.00321352		0.0193364	0.0222004	0.0206037	0.0207135	0.00143514
4.50694	0.0243578	0.023127	0.0292472	0.0255773	0.00323725		0.0193123	0.022141	0.0205561	0.0206698	0.00141775
4.51042	0.0243008	0.0231357	0.0292669	0.0255678	0.00325605		0.0192772	0.0220845	0.0205086	0.0206234	0.00140716
4.51389	0.0242464	0.0231226	0.0292952	0.0255547	0.00328772		0.0192449	0.0220329	0.0204674	0.0205817	0.00139754
4.51736	0.0242038	0.0231314	0.0293371	0.0255574	0.00331689		0.0192111	0.0219907	0.0204242	0.020542	0.00139354
4.52083	0.0241684	0.0231641	0.0293803	0.0255709	0.003337		0.0191817	0.0219381	0.0203855	0.0205018	0.00138187
4.52431	0.0241317	0.0231787	0.0294293	0.0255799	0.00336758		0.0191557	0.0218907	0.0203479	0.0204648	0.00137125
4.52778	0.0240881	0.0231869	0.0294868	0.0255873	0.00340701		0.0191317	0.0218413	0.0203105	0.0204278	0.00135859
4.53125	0.024048	0.0232387	0.0295443	0.0256103	0.00343085		0.0191147	0.0218021	0.0202749	0.0203972	0.00134788
4.53472	0.0240052	0.0232696	0.0296117	0.0256288	0.00346885		0.0190934	0.0217592	0.0202405	0.0203644	0.00133724
4.53819	0.0239635	0.0232885	0.0296791	0.0256437	0.003511		0.0190627	0.021719	0.0202103	0.0203307	0.00133225
4.54167	0.0239216	0.0233059	0.0297579	0.0256618	0.00356063		0.0190327	0.0216856	0.0201784	0.0202989	0.00133056
4.54514	0.0238862	0.0233474	0.0298462	0.0256933	0.00360664		0.0190277	0.0216476	0.0201486	0.0202746	0.00131449
4.54861	0.0238581	0.0233909	0.0299292	0.0257261	0.00364749		0.0190127	0.0216087	0.0201223	0.0202479	0.00130252
4.55208	0.0238344	0.0234288	0.030021	0.0257614	0.00369451		0.0189948	0.0215734	0.0200962	0.0202215	0.00129387
4.55556	0.0238207	0.0234671	0.0301198	0.0258025	0.00374305		0.018984	0.0215415	0.0200716	0.020199	0.00128347
4.55903	0.0238148	0.0235142	0.030225	0.0258513	0.00379069		0.0189707	0.0215112	0.0200451	0.0201757	0.00127528
4.5625	0.0238126	0.0235364	0.0303291	0.0258927	0.0038445		0.0189464	0.0214864	0.0200454	0.0201594	0.00127384
4.56597	0.0238078	0.0235572	0.030458	0.025941	0.00391382		0.0189376	0.0214566	0.0200299	0.0201414	0.00126319
4.56944	0.0238032	0.0235868	0.0305758	0.0259886	0.00397408		0.0189276	0.0214316	0.0200165	0.0201252	0.00125552
4.57292	0.0237996	0.0236344	0.0307008	0.0260449	0.00403294		0.0189125	0.0214092	0.020002	0.0201079	0.00125169
4.57639	0.0238038	0.023684	0.0308258	0.0261045	0.00408921		0.018893	0.0213892	0.0199877	0.02009	0.00125123
4.57986	0.0238125	0.023734	0.0309516	0.026166	0.00414461		0.0188839	0.0213673	0.0199799	0.020077	0.00124452
4.58333	0.0238219	0.0237655	0.031079	0.0262221	0.00420624		0.0188547	0.0213426	0.0199723	0.0200566	0.00124609
4.58681	0.0238214	0.0238092	0.0312145	0.0262817	0.00427193		0.0188367	0.0213223	0.0199718	0.0200436	0.00124439
4.59028	0.0238216	0.0239074	0.0313504	0.0263598	0.0043222		0.0188311	0.0213025	0.0199734	0.0200357	0.00123686
4.59375	0.023823	0.0240081	0.0314914	0.0264408	0.00437486		0.0188238	0.0212865	0.0199751	0.0200284	0.00123221
4.59722	0.0238307	0.0241117	0.0316518	0.0265314	0.00443664		0.0188149	0.0212815	0.0199857	0.0200273	0.00123379
4.60069	0.0238513	0.0241905	0.0318155	0.0266191	0.00450339		0.0188003	0.021261	0.0199954	0.0200189	0.0012305
4.60417	0.0238839	0.0242616	0.0319818	0.0267091	0.00457017		0.0188011	0.0212443	0.0200074	0.0200176	0.00122163
4.60764	0.0239116	0.0243515	0.0321604	0.0268078	0.00464065		0.0187991	0.0212154	0.0200127	0.0200091	0.00120816
4.61111	0.0239206	0.0243905	0.0323334	0.0268815	0.00472732		0.018785	0.0211938	0.0200155	0.0199981	0.00120449
4.61458	0.0239225	0.0244199	0.0325184	0.0269536	0.00482566		0.0187866	0.0211734	0.0200136	0.0199912	0.00119356
4.61806	0.0239369	0.0244401	0.0326952	0.0270241	0.00491777		0.0187898	0.0211535	0.0200119	0.0199851	0.0011821
4.62153	0.023954	0.0244914	0.0328764	0.0271073	0.00500344		0.0187991	0.0211381	0.020014	0.0199837	0.00116979
4.625	0.0239701	0.0245354	0.0330458	0.0271837	0.00508456		0.0188141	0.0211223	0.0200121	0.0199828	0.0011544
4.62847	0.0239938	0.024559	0.0332403	0.0272644	0.00518302		0.0188182	0.021117	0.0200068	0.0199807	0.0011496
4.63194	0.0240312	0.024576	0.0334315	0.0273462	0.00527702		0.0188188	0.0211114	0.0200067	0.019979	0.00114656
4.63542	0.0240778	0.0245858	0.0336201	0.0274279	0.00536859		0.0188184	0.0211118	0.0200037	0.019978	0.00114694
4.63889	0.0241196	0.0246444	0.0338169	0.027527	0.00545357		0.0188305	0.0211135	0.0200014	0.0199818	0.00114162
4.64236	0.0241537	0.024724	0.0340124	0.02763	0.00553463		0.0188576	0.0211202	0.0199925	0.0199901	0.00113126
4.64583	0.0241846	0.0247999	0.0342147	0.0277331	0.00562165		0.0188645	0.021132	0.0199867	0.0199944	0.00113377
4.64931	0.024229	0.0248523	0.0344042	0.0278285	0.00570325		0.0188752	0.0211368	0.0199755	0.0199958	0.00113096
4.65278	0.0242841	0.0248764	0.0345946	0.0279183	0.00578936		0.0188411	0.021138	0.0199733	0.0199842	0.00114848
4.65625	0.0243359	0.0249324	0.0347963	0.0280215	0.00587466		0.0188306	0.0211398	0.0199723	0.0199809	0.00115463
4.65972	0.0243768	0.0249652	0.0349877	0.0281099	0.00596357		0.0188107	0.0211338	0.0199689	0.0199711	0.00116157
4.66319	0.0244085	0.0249383	0.0351805	0.0281758	0.00607207		0.0188009	0.0211263	0.0199653	0.0199642	0.0011627
4.66667	0.0244479	0.0249107	0.0353678	0.0282421	0.00617538		0.0187883	0.0211211	0.0199653	0.0199582	0.00116645
4.67014	0.0244842	0.0249144	0.0355612	0.0283199	0.00627477		0.0187792	0.0211162	0.0199647	0.0199534	0.00116853
4.67361	0.0245205	0.0248908	0.0357427	0.0283847	0.00637493		0.0187658	0.0211191	0.0199623	0.019949	0.0011767
4.67708	0.0245564	0.0248505	0.0359169	0.0284413	0.00647573		0.0187581	0.0211163	0.0199604	0.019945	0.00117914
4.68056	0.0245934	0.0248433	0.0360744	0.0285037	0.00655758		0.0187644	0.0211095	0.0199494	0.0199411	0.00117261
4.68403	0.0246236	0.0248666	0.0362272	0.0285725	0.00663027		0.01877	0.0211037	0.0199436	0.0199391	0.00116684
4.6875	0.0246578	0.0248967	0.0363915	0.0286487	0.00670654		0.018767	0.0211013	0.0199443	0.0199375	0.00116716
4.69097	0.0247102	0.0249267	0.0365703	0.0287357	0.00678578		0.0187516	0.0211022	0.0199412	0.0199317	0.0011753
4.69444	0.02478	0.024954	0.0367152	0.0288164	0.0068411		0.0187422	0.0210989	0.0199473	0.0199294	0.00117846
4.69792	0.024857	0.0249385	0.036856	0.0288839	0.00690421		0.0187283	0.0210915	0.0199458	0.0199219	0.00118176
4.70139	0.0249324	0.0248785	0.0370247	0.0289452	0.00699713		0.0187137	0.0210853	0.019943	0.019914	0.00118607
4.70486	0.0250029	0.0247856	0.0371683	0.0289856	0.00708728		0.018695	0.0210846	0.0199374	0.0199056	0.0011951
4.70833	0.0250608	0.0247356	0.0372727	0.029023	0.00714626		0.0186837	0.0210802	0.0199375	0.0199005	0.00119868
4.71181	0.0251176	0.0246824	0.0374028	0.0290676	0.00722177		0.0186848	0.021084	0.0199416	0.0199035	0.00120002
4.71528	0.0251854	0.024606	0.0374804	0.0290906	0.00727153		0.018674	0.0210826	0.0199306	0.0198957	0.0012047
4.71875	0.0252597	0.0245581	0.0375487	0.0291222	0.00730599		0.0186469	0.0210849	0.0199193	0.0198837	0.00121937
4.72222	0.0253453	0.0245033	0.0376047	0.0291511	0.00733313		0.018624	0.0210774	0.0199106	0.0198706	0.00122719
4.72569	0.0254029	0.0244383	0.0376401	0.0291604	0.00735941		0.0185949	0.0210705	0.0199019	0.0198558	0.00123847
4.72917	0.0254697	0.0243704	0.0376657	0.0291686	0.00737925		0.0185845	0.0210672	0.0199117	0.0198545	0.00124231
4.73264	0.0255436	0.0242929	0.0376759	0.0291708	0.00739212		0.0185664	0.0210617	0.0199127	0.0198469	0.00124894
4.73611	0.0256111	0.0242244	0.0377146	0.0291834	0.00742071		0.0185487	0.0210516	0.019899	0.0198331	0.00125279
4.73958	0.0256809	0.0241789	0.0376392	0.0291663	0.00737606		0.0185355	0.0210447	0.0198806	0.0198203	0.00125568
4.74306	0.0257342	0.0241646	0.0376221	0.0291737	0.00735855		0.0185226	0.0210553	0.0198725	0.0198168	0.00126729
4.74653	0.025759	0.024173	0.0375194	0.0291505	0.00729096		0.0185155	0.0210428	0.0198824	0.0198136	0.00126504
4.75	0.0257559	0.0242566	0.0374267	0.0291464	0.00721001		0.0185082	0.0210322	0.0198983	0.0198129	0.00126416
4.75347	0.0257723	0.0244091	0.0373299	0.0291704	0.00709914		0.0184845	0.021019	0.0198926	0.0197987	0.00126985
4.75694	0.0258416	0.0244243	0.0372496	0.0291718	0.00703133		0.0184686	0.020991	0.0198961	0.0197852	0.00126488
4.76042	0.0259323	0.0244041	0.0371877	0.0291747	0.00698139		0.0184561	0.0209706	0.0198829	0.0197699	0.00126106
4.76389	0.0260099	0.0243783	0.0371156	0.0291679	0.00693106		0.0184341	0.0209395	0.0198543	0.0197426	0.00125645
4.76736	0.026079	0.0243075	0.0370117	0.0291328	0.00688062		0.0184046	0.020913	0.0198386	0.0197187	0.00125852
4.77083	0.0261544	0.024252	0.0368986	0.0291017	0.00681901		0.0183841	0.0208902	0.0198283	0.0197009	0.00125793
4.77431	0.0262374	0.0242346	0.0367919	0.029088	0.00674657		0.0183664	0.0208675	0.0198152	0.019683	0.00125578
4.77778	0.0263371	0.0241671	0.0367116	0.0290719	0.00670456		0.0183418	0.0208434	0.0197896	0.0196583	0.00125598
4.78125	0.0264473	0.0241343	0.0366001	0.0290606	0.00663108		0.018325	0.0208184	0.0197746	0.0196393	0.00125221
4.78472	0.0265347	0.0241142	0.0364729	0.0290406	0.00654932		0.0183139	0.0207886	0.0197599	0.0196208	0.00124321
4.78819	0.0266254	0.0240712	0.0363447	0.0290137	0.00647593		0.0183085	0.0207675	0.0197555	0.0196105	0.0012359
4.79167	0.0267608	0.0240261	0.036217	0.0290013	0.00639685		0.0183056	0.0207532	0.0197545	0.0196044	0.00123065
4.79514	0.0268952	0.0240018	0.0360716	0.0289895	0.00630153		0.0183024	0.0207247	0.019743	0.01959	0.00121838
4.79861	0.0270152	0.0240965	0.035942	0.0290179	0.00617145		0.0183077	0.0206995	0.0197355	0.0195809	0.00120341
4.80208	0.0271043	0.0241641	0.0358321	0.0290335	0.00606853		0.018304	0.0206771	0.0197258	0.019569	0.00119427
4.80556	0.0271838	0.0241309	0.0357129	0.0290092	0.00600291		0.0182983	0.0206552	0.01971	0.0195545	0.00118612
4.80903	0.0272458	0.0240978	0.0356361	0.0289932	0.00596432		0.0182752	0.020639	0.0197129	0.0195424	0.00119112
4.8125	0.0272896	0.0238728	0.0355279	0.0288968	0.00599143		0.0182608	0.0206193	0.0197093	0.0195298	0.00118945
4.81597	0.0273366	0.0235904	0.0354168	0.0287813	0.00604413		0.0182503	0.0206054	0.0197042	0.01952	0.00118831
4.81944	0.0273791	0.0234038	0.0353107	0.0286978	0.006062		0.0182464	0.020589	0.0196947	0.01951	0.00118219
4.82292	0.0274186	0.0232725	0.0352087	0.0286333	0.00606012		0.0182318	0.0205754	0.0196859	0.0194977	0.00118305
4.82639	0.0274788	0.0231734	0.0350844	0.0285789	0.00603118		0.0182177	0.0205539	0.0196602	0.0194773	0.00117882
4.82986	0.0275321	0.0235546	0.0349224	0.0286697	0.00576867		0.0182196	0.0205495	0.0196447	0.0194713	0.00117459
4.83333	0.027566	0.0256135	0.0348404	0.02934	0.00486252		0.0182219	0.0205302	0.0196286	0.0194603	0.00116333
4.83681	0.0276448	0.0256719	0.0346982	0.0293383	0.0047455		0.0182042	0.0205174	0.0196132	0.0194449	0.00116575
4.84028	0.0277507	0.0242716	0.0345658	0.0288627	0.0052364		0.0181779	0.0205087	0.0195924	0.0194264	0.00117423
4.84375	0.0278145	0.0248219	0.034545	0.0290605	0.00497987		0.0181656	0.0204942	0.0195707	0.0194101	0.00117258
4.84722	0.0278742	0.0246732	0.0343837	0.028977	0.00494827		0.0181658	0.0204845	0.0195542	0.0194015	0.00116687
4.85069	0.0279303	0.0236359	0.0342556	0.0286073	0.00534212		0.0181587	0.0204728	0.0195531	0.0193949	0.00116515
4.85417	0.0279768	0.02364	0.0342477	0.0286215	0.00533316		0.01816	0.0204623	0.019542	0.0193881	0.00115885
4.85764	0.0280324	0.0238873	0.0340748	0.0286648	0.00512313		0.0181583	0.0204485	0.0195372	0.0193813	0.00115301
4.86111	0.0280963	0.0233311	0.0339907	0.0284727	0.00533972		0.0181548	0.0204436	0.0195299	0.0193761	0.00115215
4.86458	0.0281396	0.0229436	0.0339499	0.0283444	0.005506		0.0181504	0.0204345	0.0195286	0.0193712	0.00115014
4.86806	0.0282068	0.0226252	0.0338057	0.0282126	0.00559027		0.018147	0.0204275	0.019531	0.0193685	0.00114892
4.87153	0.0282789	0.0224578	0.0337079	0.0281482	0.0056262		0.0181432	0.0204207	0.019521	0.0193616	0.0011471
4.875	0.0283314	0.0224358	0.0335961	0.0281211	0.00558311		0.0181404	0.0204152	0.0195177	0.0193577	0.0011458
4.87847	0.0283786	0.0223691	0.0335226	0.0280901	0.00558232		0.0181396	0.0204033	0.0195068	0.0193499	0.00113996
4.88194	0.0284388	0.0223497	0.0334084	0.0280656	0.00553875		0.0181328	0.0203859	0.0194895	0.0193361	0.00113433
4.88542	0.0284865	0.0222803	0.0333463	0.0280377	0.00554661		0.0181129	0.0203634	0.0194572	0.0193111	0.00113235
4.88889	0.0285439	0.0221448	0.0332542	0.027981	0.00557604		0.0180983	0.0203391	0.0194146	0.019284	0.00112611
4.89236	0.0285672	0.0234482	0.0331846	0.0284	0.00487035		0.0180757	0.020327	0.0193837	0.0192621	0.00113055
4.89583	0.0286291	0.0232076	0.0331032	0.0283133	0.00495533		0.018051	0.0203123	0.0193721	0.0192451	0.00113599
4.89931	0.0287891	0.0231357	0.0330663	0.0283304	0.00498118		0.0180518	0.0203095	0.019352	0.0192378	0.00113319
4.90278	0.0289765	0.0226804	0.0329566	0.0282045	0.00518142		0.018044	0.0203095	0.0193425	0.019232	0.0011368
4.90625	0.0291411	0.0214527	0.0328769	0.0278236	0.00582492		0.0180248	0.0203114	0.0193359	0.019224	0.00114741
4.90972	0.0292944	0.0205729	0.0327522	0.0275398	0.00627637		0.0180071	0.0203147	0.0193375	0.0192198	0.00115829
4.91319	0.0293867	0.0203708	0.0326914	0.027483	0.00637711		0.0179931	0.0203151	0.0193402	0.0192161	0.00116598
4.91667	0.0294407	0.0206744	0.0326541	0.0275897	0.00620059		0.0179843	0.0203182	0.0193385	0.0192137	0.00117191
4.92014	0.0295252	0.0203442	0.0325501	0.0274732	0.00635644		0.0179723	0.0203228	0.0193276	0.0192075	0.00117983
4.92361	0.0296258	0.0201173	0.0324495	0.0273976	0.00646104		0.0179727	0.0203184	0.0193265	0.0192059	0.00117749
4.92708	0.0296936	0.0204866	0.0324217	0.027534	0.00625378		0.0179823	0.0203205	0.0193177	0.0192068	0.00117303
4.93056	0.0297543	0.0219562	0.0323867	0.0280324	0.00542429		0.0179875	0.0203209	0.0193191	0.0192091	0.00117058
4.93403	0.0297947	0.0215137	0.0322989	0.0278691	0.00564459		0.0179861	0.020329	0.019317	0.0192107	0.00117508
4.9375	0.0298827	0.0214775	0.0322623	0.0278742	0.00566602		0.0179797	0.020323	0.0193161	0.0192063	0.00117553
4.94097	0.0299747	0.0207303	0.032168	0.0276243	0.00607029		0.0179637	0.0203177	0.0193116	0.0191977	0.00118116
4.94444	0.030076	0.0201571	0.0321215	0.0274515	0.00639943		0.0179557	0.020316	0.0192998	0.0191905	0.00118392
4.94792	0.0301659	0.0198948	0.0320547	0.0273718	0.00654377		0.0179495	0.0203089	0.0192889	0.0191824	0.0011833
4.95139	0.0302352	0.0198188	0.0320424	0.0273654	0.00659776		0.017962	0.0203058	0.0192843	0.019184	0.00117512
4.95486	0.0302955	0.0195038	0.0320063	0.0272686	0.00677864		0.017958	0.0203047	0.0192796	0.0191808	0.00117647
4.95833	0.0303544	0.019324	0.0319699	0.0272161	0.00688232		0.017941	0.0202971	0.0192615	0.0191665	0.00118094
4.96181	0.0304284	0.0191256	0.0318916	0.0271485	0.00698646		0.0179202	0.0202869	0.0192336	0.0191469	0.00118574
4.96528	0.0305178	0.0193594	0.0318852	0.0272541	0.00687115		0.0179035	0.020281	0.0192049	0.0191298	0.00119052
4.96875	0.0305727	0.019827	0.0318294	0.0274097	0.00659679		0.0179256	0.0202732	0.0191954	0.0191314	0.00117508
4.97222	0.0306125	0.0199254	0.0317746	0.0274375	0.00653156		0.0179416	0.0202632	0.0191898	0.0191315	0.00116186
4.97569	0.0306742	0.0200946	0.0317704	0.0275131	0.00644795		0.0179465	0.0202621	0.0191806	0.0191297	0.00115867
4.97917	0.0307424	0.0202266	0.0317209	0.0275633	0.00637256		0.0179569	0.0202481	0.0191751	0.0191267	0.00114635
4.98264	0.0308542	0.0204019	0.0316481	0.0276347	0.00627641		0.0179546	0.0202402	0.0191614	0.0191187	0.00114337
4.98611	0.030984	0.0205115	0.0315761	0.0276905	0.00622427		0.0179472	0.020231	0.0191487	0.0191089	0.00114241
4.98958	0.0311092	0.0205119	0.0315015	0.0277076	0.00623471		0.0179548	0.0202202	0.0191486	0.0191079	0.00113323
4.99306	0.0312067	0.0206054	0.0314584	0.0277568	0.00619464		0.0179489	0.0202119	0.0191439	0.0191015	0.00113212
4.99653	0.0313168	0.0205449	0.0314065	0.027756	0.00624523		0.0179429	0.020199	0.0191237	0.0190885	0.00112843
5	0.0314454	0.0203883	0.031381	0.0277382	0.00636532		0.0179398	0.0201827	0.019115	0.0190792	0.00112188
5.00347	0.0315693	0.020003	0.0312569	0.0276097	0.00658945		0.0179286	0.020168	0.0191115	0.0190694	0.00112027
5.00694	0.0316788	0.0197282	0.0312561	0.0275544	0.00678093		0.0179011	0.0201556	0.0191024	0.019053	0.00112805
5.01042	0.0317844	0.0197691	0.031194	0.0275825	0.00677302		0.0178864	0.0201405	0.0191049	0.0190439	0.0011283
5.01389	0.0318488	0.0198025	0.0311649	0.0276054	0.00676612		0.0178734	0.0201257	0.0191075	0.0190355	0.00112791
5.01736	0.0319303	0.0196906	0.0311293	0.0275834	0.00684708		0.0178644	0.0201059	0.0191007	0.0190237	0.00112275
5.02083	0.0320228	0.019884	0.0311869	0.0276979	0.00677992		0.0178499	0.0200925	0.0190862	0.0190095	0.00112323
5.02431	0.0321013	0.0219469	0.0311469	0.0283984	0.00560744		0.0178198	0.0200854	0.0190486	0.0189846	0.00113415
5.02778	0.0322126	0.0254825	0.0310228	0.0295726	0.00359177		0.0178134	0.0200811	0.0190182	0.0189709	0.00113461
5.03125	0.0324156	0.0266124	0.0309363	0.0299881	0.00301558		0.0178322	0.0200657	0.019003	0.018967	0.00111717
5.03472	0.0326676	0.0247894	0.0309011	0.0294527	0.00413399		0.0178526	0.0200504	0.018994	0.0189657	0.00109917
5.03819	0.0328257	0.0235147	0.0308357	0.0290587	0.00490328		0.0178716	0.0200259	0.0190247	0.0189741	0.00107805
5.04167	0.0328165	0.0229794	0.0308078	0.0288679	0.00519759		0.0178711	0.0200026	0.0190418	0.0189718	0.00106745
5.04514	0.0328389	0.0227784	0.030762	0.0287931	0.00531142		0.0178823	0.0199891	0.0190445	0.018972	0.00105526
5.04861	0.0327964	0.0224308	0.0306984	0.0286419	0.00548025		0.0178735	0.0199827	0.0190455	0.0189672	0.00105675
5.05208	0.0327924	0.0220622	0.0306444	0.0284997	0.00567755		0.0178678	0.0199733	0.0190469	0.0189626	0.0010553
5.05556	0.032762	0.0228523	0.0306143	0.0287429	0.0052132		0.0178546	0.0199729	0.0190315	0.018953	0.00106135
5.05903	0.0327591	0.0230662	0.0305692	0.0287982	0.00508336		0.0178548	0.0199759	0.0190183	0.0189496	0.00106221
5.0625	0.0326917	0.0229877	0.0305426	0.0287407	0.00509675		0.0178558	0.0199603	0.0190044	0.0189402	0.00105373
5.06597	0.0326737	0.0232616	0.0305286	0.0288213	0.00493288		0.0178585	0.0199484	0.0190045	0.0189372	0.00104658
5.06944	0.0327291	0.0235728	0.0304465	0.0289162	0.00476612		0.0178574	0.019933	0.0190047	0.0189317	0.00103974
5.07292	0.0327536	0.0228753	0.030394	0.0286743	0.00515883		0.0178524	0.0199101	0.0190049	0.0189224	0.00103133
5.07639	0.0327973	0.0234738	0.0303399	0.0288703	0.00483233		0.0178331	0.0198861	0.0189992	0.0189061	0.00102965
5.07986	0.0329643	0.0259032	0.0303064	0.0297247	0.00356632		0.0178064	0.0198841	0.0189705	0.018887	0.0010414
5.08333	0.0331481	0.0256969	0.0302724	0.0297058	0.0037578		0.0178142	0.0198861	0.0189375	0.0188793	0.00103718
5.08681	0.0332078	0.0248603	0.0302305	0.0294329	0.00423049		0.0178116	0.0198701	0.0189175	0.0188664	0.0010302
5.09028	0.0334678	0.0241123	0.0301601	0.0292467	0.00474415		0.0178015	0.0198469	0.0188931	0.0188472	0.00102348
5.09375	0.0338366	0.0237808	0.0300724	0.0292299	0.0050806		0.0178018	0.0198316	0.0189036	0.0188456	0.00101614
5.09722	0.0340858	0.0239734	0.0299935	0.0293509	0.00508673		0.0178011	0.0198279	0.018913	0.0188473	0.00101499
5.10069	0.0342152	0.0239591	0.0299746	0.0293829	0.00515359		0.0177978	0.0198279	0.018908	0.0188446	0.00101651
5.10417	0.0342912	0.0239814	0.0299453	0.029406	0.00517603		0.0178025	0.0198143	0.0189049	0.0188406	0.00100746
5.10764	0.0342578	0.0239823	0.0299277	0.0293892	0.00515887		0.0178109	0.0198017	0.0188999	0.0188375	0.000996821
5.11111	0.0343085	0.0240041	0.0298525	0.0293884	0.00516786		0.0178254	0.0197881	0.0188857	0.0188331	0.000982412
5.11458	0.034408	0.023647	0.0298258	0.0292936	0.00540021		0.0178188	0.0197778	0.0188673	0.0188213	0.000980311
5.11806	0.0344169	0.0237358	0.0297962	0.0293163	0.00535668		0.0178259	0.0197673	0.0188557	0.0188163	0.000971286
5.12153	0.0343877	0.0237769	0.0297089	0.0292912	0.0053177		0.0178198	0.019748	0.0188515	0.0188064	0.000964891
5.125	0.0343419	0.0249112	0.0296813	0.0296448	0.00471544		0.0178293	0.019738	0.0188333	0.0188002	0.000954814
5.12847	0.0343535	0.0255626	0.0296561	0.0298574	0.00439886		0.0178258	0.0197325	0.0188174	0.0187919	0.000953623
5.13194	0.034206	0.0262197	0.0295891	0.0300049	0.00400936		0.0178166	0.0197214	0.0188029	0.0187803	0.000952588
5.13542	0.0341943	0.0261626	0.0295103	0.0299557	0.00403437		0.0178047	0.0197153	0.0187803	0.0187668	0.000955351
5.13889	0.0343942	0.0265819	0.0294662	0.0301474	0.00395044		0.0177862	0.0197112	0.0187475	0.0187483	0.00096253
5.14236	0.0345939	0.027369	0.029428	0.0304637	0.00372213		0.0177772	0.0197093	0.0187464	0.0187443	0.000966058
5.14583	0.0347662	0.0276192	0.0293816	0.030589	0.00372335		0.017762	0.0197006	0.018762	0.0187416	0.000969446
5.14931	0.0347754	0.0277164	0.0293503	0.030614	0.00369527		0.0177579	0.0196883	0.0187568	0.0187343	0.000965348
5.15278	0.0347575	0.0279627	0.029317	0.0306791	0.00359636		0.0177705	0.0196649	0.0187468	0.0187274	0.000947352
5.15625	0.034787	0.0280223	0.0292907	0.0307	0.00359578		0.0177725	0.0196405	0.0187507	0.0187212	0.000934342
5.15972	0.0346781	0.0274963	0.0292745	0.030483	0.00374027		0.0177984	0.019618	0.0187399	0.0187188	0.000909952
5.16319	0.0345905	0.0268096	0.0292144	0.0302048	0.00398389		0.0177947	0.0196142	0.0187246	0.0187112	0.000909864
5.16667	0.0345894	0.0264107	0.0291878	0.0300626	0.00415897		0.017781	0.0196035	0.0187083	0.0186976	0.000911341
5.17014	0.0345382	0.0266828	0.0291476	0.0301229	0.00401747		0.0177657	0.0195999	0.0186779	0.0186812	0.0009171
5.17361	0.0345614	0.0267206	0.0291215	0.0301345	0.00401734		0.0177565	0.0195943	0.018659	0.0186699	0.000918952
5.17708	0.0345836	0.0268417	0.0290817	0.030169	0.00398384		0.0177331	0.0195772	0.0186473	0.0186525	0.000922074
5.18056	0.0346417	0.027188	0.0290388	0.0302895	0.00388104		0.0177084	0.0195646	0.0186343	0.0186358	0.000928092
5.18403	0.0346883	0.0268014	0.0290185	0.0301694	0.00406744		0.0176986	0.0195564	0.0186223	0.0186258	0.000928875
5.1875	0.0347484	0.0267286	0.0289718	0.0301496	0.00413762		0.0176857	0.0195437	0.0186078	0.0186124	0.000929022
5.19097	0.035001	0.0278242	0.028936	0.0305871	0.00386275		0.0176721	0.0195446	0.0185995	0.0186054	0.000936301
5.19444	0.0351378	0.0281517	0.0289188	0.0307361	0.00383123		0.0176658	0.0195257	0.0186443	0.0186119	0.000930384
5.19792	0.0350667	0.0277488	0.0288946	0.0305701	0.00393615		0.017677	0.0194956	0.0186646	0.0186124	0.000910429
5.20139	0.0350153	0.0277354	0.0288535	0.0305348	0.00392034		0.0176896	0.0194836	0.018651	0.0186081	0.000897776
5.20486	0.035038	0.0274668	0.0288401	0.0304483	0.00403366		0.0176821	0.0194734	0.0186264	0.018594	0.000896068
5.20833	0.0349863	0.027149	0.0288092	0.0303148	0.00412987		0.017674	0.0194665	0.0186061	0.0185822	0.000896495
5.21181	0.0349476	0.0274797	0.0287636	0.030397	0.00399291		0.0176658	0.0194529	0.0185907	0.0185698	0.000893735
5.21528	0.0350021	0.0275027	0.0287124	0.0304057	0.00402626		0.0176465	0.0194452	0.0185823	0.018558	0.000899634
5.21875	0.0351648	0.0272153	0.0287112	0.0303638	0.00422458		0.0176382	0.0194361	0.0185816	0.018552	0.000899314
5.22222	0.0351476	0.0271721	0.0286602	0.0303266	0.00424089		0.01765	0.0194235	0.0185797	0.018551	0.000887076
5.22569	0.0351136	0.0266631	0.028636	0.0301376	0.00442081		0.0176442	0.0194238	0.0185709	0.0185463	0.000890022
5.22917	0.0350329	0.0263313	0.0285841	0.0299828	0.00451624		0.0176376	0.0194113	0.0185524	0.0185338	0.00088701
5.23264	0.0350579	0.0260966	0.0285603	0.0299049	0.00462948		0.0176379	0.0194069	0.0185462	0.0185303	0.000884623
5.23611	0.0350064	0.0262628	0.0285399	0.0299363	0.00453597		0.017636	0.0193954	0.0185429	0.0185248	0.000879874
5.23958	0.0349876	0.0267349	0.0284966	0.030073	0.00434637		0.0176246	0.019388	0.0185352	0.018516	0.000881867
5.24306	0.0349627	0.0264684	0.0284668	0.029966	0.00444115		0.01762	0.0193789	0.0185347	0.0185112	0.000879668
5.24653	0.0351591	0.0261793	0.0284164	0.0299183	0.00467449		0.0176077	0.0193736	0.0185339	0.0185051	0.000883302
5.25	0.0353576	0.0259969	0.0284084	0.029921	0.00486021		0.0175858	0.0193743	0.0185022	0.0184874	0.000894311
5.25347	0.0352913	0.026281	0.0283761	0.0299828	0.00471512		0.0175775	0.0193675	0.0184772	0.0184741	0.000894996
5.25694	0.0351438	0.0266508	0.0283382	0.0300443	0.0044962		0.0175734	0.0193644	0.0184558	0.0184645	0.000895518
5.26042	0.0353546	0.0268401	0.0282766	0.0301571	0.00455809		0.0175727	0.0193673	0.0184505	0.0184635	0.000897374
5.26389	0.0354947	0.0266492	0.0282552	0.030133	0.00471229		0.0175839	0.0193538	0.0184733	0.0184703	0.000884971
5.26736	0.0354561	0.0262883	0.0282747	0.0300064	0.00482297		0.0175886	0.0193306	0.0184929	0.0184707	0.000871223
5.27083	0.0353006	0.0259634	0.0282113	0.0298251	0.0048733		0.0175953	0.0193225	0.0184821	0.0184666	0.000863681
5.27431	0.0352481	0.0259798	0.0281681	0.0297986	0.00484453		0.0176156	0.0193116	0.0184667	0.0184646	0.000847998
5.27778	0.0354133	0.0266863	0.0281401	0.0300799	0.00467571		0.017638	0.0193065	0.0184659	0.0184701	0.000834279
5.28125	0.0356061	0.0269552	0.0280903	0.0302172	0.0047013		0.0176371	0.0192922	0.0184478	0.018459	0.00082762
5.28472	0.0355926	0.0266604	0.0280903	0.0301145	0.00479782		0.017624	0.0192826	0.0184204	0.0184423	0.000829525
5.28819	0.0355943	0.0273819	0.0280358	0.0303373	0.00456436		0.0176295	0.0192753	0.0184148	0.0184399	0.000823152
5.29167	0.0357923	0.0271391	0.028008	0.0303132	0.00476495		0.0176391	0.0192696	0.0184163	0.0184417	0.000815557
5.29514	0.0358346	0.0267895	0.0279782	0.0302008	0.00491513		0.0176392	0.0192537	0.0184194	0.0184374	0.000807403
5.29861	0.0357075	0.0268591	0.0279647	0.0301771	0.00482127		0.0176325	0.0192412	0.0184037	0.0184258	0.000804608
5.30208	0.0355116	0.0265744	0.0279327	0.0300063	0.00481592		0.0176339	0.0192338	0.0183922	0.0184199	0.000800313
5.30556	0.0355025	0.0264433	0.0278971	0.0299476	0.00486528		0.0176549	0.0192193	0.0183932	0.0184225	0.000782613
5.30903	0.035506	0.0265944	0.0278593	0.0299866	0.00482163		0.017658	0.0192008	0.0183839	0.0184143	0.000771848
5.3125	0.0356348	0.0268639	0.0278368	0.0301118	0.00480767		0.0176605	0.019184	0.0183659	0.0184035	0.000762468
5.31597	0.0358725	0.0273976	0.0277971	0.0303557	0.00478181		0.0176537	0.0191742	0.0183601	0.018396	0.000760927
5.31944	0.0359297	0.0268089	0.0277579	0.0301655	0.00501442		0.0176327	0.0191793	0.0183435	0.0183852	0.000774158
5.32292	0.0361049	0.0258666	0.0277378	0.0299031	0.00545182		0.0176025	0.0191815	0.0183133	0.0183658	0.000790787
5.32639	0.0362479	0.0255613	0.0277569	0.0298553	0.00564389		0.01758	0.0191781	0.0182898	0.0183493	0.000800712
5.32986	0.0360783	0.0251414	0.0277662	0.029662	0.00570961		0.0175635	0.0191716	0.0182954	0.0183435	0.00080513
5.33333	0.0362158	0.0252886	0.0277584	0.0297542	0.00573049		0.017573	0.0191464	0.0182987	0.0183394	0.00078748
5.33681	0.0361996	0.0275722	0.0278377	0.0305365	0.00490617		0.0175869	0.0191198	0.0182831	0.0183299	0.000767496
5.34028	0.036501	0.0302587	0.0278392	0.031533	0.00446931		0.0176009	0.0190978	0.0182726	0.0183238	0.000749763
5.34375	0.036448	0.031869	0.0278212	0.0320461	0.00431617		0.0176112	0.0190804	0.0182591	0.0183169	0.000736283
5.34722	0.0366731	0.030067	0.0277669	0.0315023	0.00462335		0.017616	0.0190609	0.0182491	0.0183087	0.000724324
5.35069	0.0370046	0.0276988	0.0277326	0.030812	0.00536296		0.0176151	0.0190539	0.0182353	0.0183014	0.000721641
5.35417	0.0372343	0.0259515	0.0277252	0.0303037	0.00606724		0.0176219	0.0190251	0.0182216	0.0182895	0.000704089
5.35764	0.0373108	0.0248884	0.0277641	0.0299878	0.00650289		0.0176278	0.0190035	0.0182168	0.0182827	0.00069024
5.36111	0.0373421	0.0242612	0.0277492	0.0297841	0.00677372		0.0176313	0.0189843	0.0182215	0.018279	0.000678332
5.36458	0.0373253	0.0237503	0.0276988	0.0295915	0.00698261		0.0176409	0.018968	0.01822	0.0182763	0.000665345
5.36806	0.0373715	0.0236143	0.0276848	0.0295569	0.00706705		0.0176573	0.0189409	0.0182015	0.0182666	0.000644234
5.37153	0.0374979	0.0239047	0.0277012	0.0297013	0.00701387		0.0176743	0.0189369	0.0182076	0.018273	0.000633852
5.375	0.0375055	0.0239763	0.0276718	0.0297179	0.00699284		0.0176834	0.0189509	0.0181986	0.0182777	0.00063743
5.37847	0.0375767	0.0243403	0.0277914	0.0299028	0.00686612		0.0176896	0.0189347	0.0181852	0.0182698	0.000626881
5.38194	0.0376205	0.0239885	0.0277264	0.0297784	0.00704387		0.0177067	0.0189224	0.0181788	0.0182693	0.000612871
5.38542	0.0374925	0.0233028	0.0276392	0.0294782	0.00727141		0.0177305	0.0189141	0.0181815	0.0182754	0.000597331
5.38889	0.0374449	0.0235588	0.0276074	0.029537	0.00714132		0.01776	0.0189062	0.0181861	0.0182841	0.000579367
5.39236	0.037499	0.0235435	0.0277458	0.0295961	0.0071594		0.0177758	0.0188994	0.0181922	0.0182891	0.000568014
5.39583	0.0375408	0.0231263	0.0276519	0.0294397	0.00737169		0.0177955	0.0188958	0.0181999	0.0182971	0.000556523
5.39931	0.0374745	0.0235193	0.0276452	0.0295463	0.00716921		0.0178099	0.0188826	0.0181999	0.0182975	0.000542967
5.40278	0.0374434	0.0239142	0.0276296	0.0296624	0.00698992		0.0178179	0.0188637	0.0181986	0.0182934	0.000529295
5.40625	0.03725	0.0248419	0.0276229	0.0299049	0.00651118		0.0178164	0.0188516	0.0181971	0.0182884	0.00052358
5.40972	0.0371432	0.0258382	0.0276627	0.0302147	0.00606919		0.0178125	0.0188482	0.0181972	0.018286	0.000523557
5.41319	0.0370118	0.0262283	0.0276159	0.0302853	0.00586648		0.0178065	0.0188553	0.0181993	0.018287	0.000529917
5.41667	0.0368573	0.0256975	0.0275494	0.0300347	0.00598065		0.0178091	0.018866	0.0182065	0.0182939	0.000533848
5.42014	0.0366128	0.0265449	0.0275956	0.0302511	0.00553438		0.0178148	0.0188738	0.0182107	0.0182998	0.000535088
5.42361	0.0365096	0.0286701	0.027606	0.0309286	0.00486253		0.0178074	0.0188893	0.0182216	0.0183061	0.000545891
5.42708	0.0365334	0.0281388	0.0275671	0.0307464	0.00501979		0.0178044	0.018913	0.0182313	0.0183162	0.000559197
5.43056	0.036479	0.0267122	0.0275749	0.0302554	0.00540707		0.017795	0.0189308	0.0182267	0.0183175	0.000573351
5.43403	0.0363885	0.0251611	0.0275082	0.029686	0.00592204		0.0177786	0.0189331	0.018215	0.0183089	0.000582971
5.4375	0.0363319	0.0244779	0.0275273	0.0294457	0.00615544		0.0177704	0.0189255	0.0182115	0.0183025	0.00058293
5.44097	0.0364338	0.0248851	0.0275382	0.029619	0.00604898		0.0177595	0.0189172	0.0182111	0.0182959	0.000583511
5.44444	0.0363904	0.0253357	0.02759	0.029772	0.00584148		0.0177566	0.0189178	0.018217	0.0182972	0.000584735
5.44792	0.0364075	0.0253299	0.0275394	0.0297589	0.00586285		0.0177494	0.018929	0.0182289	0.0183025	0.000593241
5.45139	0.0364738	0.0249003	0.0275018	0.0296253	0.00607193		0.0177544	0.0189359	0.018244	0.0183115	0.000593648
5.45486	0.036513	0.02435	0.0275108	0.0294579	0.00631095		0.0177661	0.0189501	0.018249	0.0183217	0.000595299
5.45833	0.0365494	0.0239316	0.0275049	0.0293286	0.00650358		0.0177759	0.0189695	0.0182513	0.0183322	0.000600944
5.46181	0.0366972	0.0234985	0.0274794	0.029225	0.00677032		0.0177864	0.0189833	0.0182486	0.0183394	0.00060358
5.46528	0.0366051	0.0230877	0.0275009	0.0290646	0.00689302		0.0177956	0.0190039	0.0182399	0.0183465	0.000611182
5.46875	0.0365858	0.0233341	0.0275295	0.0291498	0.00677282		0.0177966	0.0190117	0.0182399	0.0183494	0.000614893
5.47222	0.0366705	0.0234056	0.0276276	0.0292346	0.00677689		0.0177994	0.0190117	0.0182395	0.0183502	0.000613674
5.47569	0.0365965	0.022979	0.0275306	0.0290354	0.00693232		0.0178044	0.0190132	0.0182383	0.018352	0.000612401
5.47917	0.0365158	0.0226372	0.0275947	0.0289159	0.00703303		0.0178112	0.0190101	0.018237	0.0183528	0.000607742
5.48264	0.0365208	0.0222206	0.0275371	0.0287595	0.00722805		0.0178141	0.0190127	0.0182304	0.0183524	0.000608563
5.48611	0.0363819	0.02179	0.0274718	0.0285479	0.00735521		0.0178041	0.0189999	0.0182223	0.0183421	0.000606829
5.48958	0.0363464	0.021531	0.0273922	0.0284232	0.00746132		0.0177826	0.0189865	0.0182136	0.0183276	0.000609981
5.49306	0.0363034	0.0216019	0.0274502	0.0284518	0.00740178		0.0177519	0.0189728	0.0182017	0.0183088	0.000617487
5.49653	0.0361715	0.0216886	0.0274938	0.0284513	0.00728874		0.0177178	0.0189557	0.0181977	0.0182904	0.000624131
5.5	0.0360929	0.0217723	0.0275032	0.0284561	0.0072077		0.0176824	0.0189473	0.0182047	0.0182781	0.000635652
5.50347	0.0359514	0.0219431	0.0275249	0.0284731	0.00705212		0.0176581	0.0189334	0.018206	0.0182658	0.000639732
5.50694	0.0357402	0.022132	0.0275589	0.028477	0.00685042		0.0176373	0.0189184	0.0182026	0.0182528	0.000642065
5.51042	0.0356487	0.0222437	0.0275417	0.028478	0.00675139		0.0176306	0.0189068	0.0181983	0.0182452	0.000639377
5.51389	0.0356187	0.0221669	0.0275746	0.0284534	0.00676882		0.0176216	0.0188888	0.0181845	0.0182316	0.000634882
5.51736	0.0353335	0.0221083	0.0276465	0.0283628	0.00664162		0.0176092	0.018881	0.0181906	0.0182269	0.000636684
5.52083	0.0350453	0.0221384	0.0275649	0.0282495	0.00648061		0.0176029	0.0188655	0.0181888	0.0182191	0.000631833
5.52431	0.0348712	0.0222564	0.0275562	0.0282279	0.00633419		0.0175836	0.0188606	0.0181921	0.0182121	0.000638769
5.52778	0.0348022	0.0224729	0.0276019	0.0282924	0.00619358		0.0175787	0.0188562	0.0181961	0.0182103	0.000638897
5.53125	0.034688	0.0223932	0.0275242	0.0282018	0.0061753		0.017573	0.0188561	0.0181983	0.0182091	0.000641618
5.53472	0.0346739	0.0221535	0.0275134	0.0281136	0.00628179		0.0175669	0.0188548	0.0181976	0.0182064	0.00064402
5.53819	0.0346327	0.0222091	0.0276323	0.028158	0.00622848		0.0175442	0.0188562	0.0181959	0.0181988	0.000656004
5.54167	0.0346966	0.0224065	0.027613	0.0282387	0.00616889		0.0175292	0.0188532	0.0181932	0.0181919	0.000662034
5.54514	0.0347412	0.0225716	0.0276791	0.0283306	0.00611091		0.0175361	0.0188521	0.0181845	0.0181909	0.00065806
5.54861	0.0348	0.0225957	0.0275791	0.0283249	0.00613626		0.0175452	0.0188525	0.0181735	0.0181904	0.000653816
5.55208	0.0349354	0.0226159	0.0276204	0.0283906	0.00619577		0.0175639	0.0188537	0.0181743	0.0181973	0.000645185
5.55556	0.0346769	0.0227157	0.027683	0.0283586	0.00600915		0.0175913	0.0188647	0.0181724	0.0182095	0.000637519
5.55903	0.0344922	0.0228119	0.0276785	0.0283275	0.00586713		0.0176127	0.0188637	0.0181708	0.0182157	0.000626692
5.5625	0.0342046	0.0228779	0.0277162	0.0282662	0.00568337		0.0176282	0.0188659	0.0181684	0.0182209	0.000620515
5.56597	0.0339695	0.0229023	0.0277974	0.0282231	0.00554587		0.0176368	0.0188664	0.018176	0.0182264	0.000616366
5.56944	0.0338471	0.0227864	0.0277499	0.0281278	0.00554004		0.0176374	0.0188773	0.0181738	0.0182295	0.000621826
5.57292	0.0337837	0.0226859	0.0277855	0.028085	0.00555497		0.0176231	0.0188759	0.0181739	0.0182243	0.000627929
5.57639	0.0338665	0.0225861	0.0277614	0.0280713	0.00564658		0.0176154	0.0188825	0.0181758	0.0182246	0.000634986
5.57986	0.033938	0.0225252	0.0278176	0.0280936	0.00571141		0.0176247	0.0188891	0.0181797	0.0182312	0.000633731
5.58333	0.0340226	0.0226178	0.0278867	0.0281757	0.00570793		0.0176467	0.0188963	0.0181855	0.0182428	0.000626795
5.58681	0.034177	0.0226096	0.0278605	0.0282157	0.00579187		0.0176683	0.0189006	0.0181885	0.0182525	0.000618668
5.59028	0.0341563	0.0226703	0.0277154	0.0281807	0.0057571		0.0176827	0.0189028	0.0181904	0.0182587	0.000612931
5.59375	0.0341659	0.022863	0.0276508	0.0282266	0.00567344		0.0176929	0.0189014	0.0181863	0.0182602	0.000607636
5.59722	0.0341252	0.0232835	0.0275581	0.0283223	0.0054611		0.0177116	0.0189022	0.0181809	0.0182649	0.000599734
5.60069	0.0340161	0.0234726	0.0275336	0.0283408	0.00531791		0.0177308	0.018908	0.0181767	0.0182718	0.000594304
5.60417	0.0338935	0.0236565	0.0274903	0.0283468	0.00517196		0.0177446	0.0189242	0.0181779	0.0182822	0.000596636
5.60764	0.033307	0.0241176	0.0276104	0.028345	0.00463855		0.0178255	0.0189143	0.0181937	0.0183112	0.000553837
5.61111	0.0328686	0.0243655	0.0275916	0.0282752	0.00429253		0.0178501	0.0189084	0.0182031	0.0183205	0.000538825
5.61458	0.0314278	0.0238437	0.0281141	0.0277952	0.00380213		0.0180396	0.0187746	0.0183136	0.0183759	0.000371458
5.61806	0.0314537	0.0237187	0.0281532	0.0277752	0.00388131		0.018074	0.0187435	0.0183127	0.0183767	0.000339313
5.62153	0.0316389	0.0237622	0.0279307	0.0277773	0.00394057		0.0180811	0.0187097	0.0183122	0.0183677	0.000317964
5.625	0.0318219	0.0237205	0.028026	0.0278561	0.0040534		0.0180663	0.0186849	0.0183206	0.0183572	0.000310907
5.62847	0.0319522	0.0237115	0.0279686	0.0278775	0.0041211		0.0180533	0.018701	0.0183222	0.0183589	0.000325389
5.63194	0.0319866	0.0236966	0.0279759	0.0278864	0.00414574		0.0180684	0.0187139	0.0183279	0.0183701	0.000324838
5.63542	0.0320877	0.0238834	0.0278638	0.027945	0.00410275		0.0180942	0.0187068	0.0183418	0.0183809	0.000308177
5.63889	0.0321519	0.0241813	0.0279468	0.0280933	0.00398733		0.0180958	0.0186964	0.01834	0.0183774	0.000301997
5.64236	0.0321102	0.0242718	0.0280243	0.0281354	0.00392038		0.0180733	0.0186863	0.0183322	0.018364	0.000307713
5.64583	0.0321886	0.0241931	0.0280355	0.0281391	0.00399874		0.0180586	0.0186918	0.0183339	0.0183614	0.000317523
5.64931	0.0322565	0.0238875	0.028201	0.028115	0.00418516		0.0180531	0.0187042	0.0183384	0.0183653	0.000326385
5.65278	0.0322173	0.0237006	0.0282409	0.0280529	0.00426144		0.0180543	0.0187094	0.01834	0.0183679	0.000328449
5.65625	0.0321722	0.0236202	0.028215	0.0280025	0.00427999		0.0180475	0.0187021	0.01834	0.0183632	0.000327917
5.65972	0.0322821	0.0235805	0.0281418	0.0280015	0.0043525		0.018037	0.0186996	0.0183368	0.0183578	0.000331782
5.66319	0.032412	0.0234737	0.0281534	0.028013	0.0044708		0.0180312	0.0186906	0.0183373	0.018353	0.000329968
5.66667	0.032392	0.0233473	0.028159	0.0279661	0.00452544		0.0180372	0.0186895	0.0183383	0.018355	0.000326467
5.67014	0.0323208	0.0232837	0.0281197	0.0279081	0.00452223		0.0180508	0.0186618	0.0183381	0.0183502	0.000305662
5.67361	0.0323066	0.0233409	0.0281604	0.027936	0.00448707		0.0180789	0.0186194	0.018331	0.0183431	0.000270463
5.67708	0.0322281	0.0234836	0.0281672	0.0279596	0.00437594		0.0180915	0.0185839	0.0183256	0.0183337	0.000246324
5.68056	0.0323272	0.0235638	0.0283615	0.0280842	0.00438827		0.0181248	0.0185549	0.0183181	0.0183326	0.000215409
5.68403	0.0322656	0.0235534	0.0284671	0.0280954	0.00436797		0.0181485	0.0185395	0.0183125	0.0183335	0.000196334
5.6875	0.0323967	0.0234525	0.0285863	0.0281452	0.00448841		0.0181848	0.0185443	0.0183064	0.0183452	0.000182877
5.69097	0.0324466	0.0232363	0.0285118	0.0280649	0.0046214		0.0182129	0.0185511	0.0182977	0.0183539	0.000175961
5.69444	0.0325459	0.0231562	0.0283712	0.0280244	0.00470444		0.0182289	0.0185414	0.0182894	0.0183532	0.000165753
5.69792	0.0327174	0.0232082	0.0283651	0.0280969	0.00476028		0.0182525	0.0185469	0.0182803	0.0183599	0.000162559
5.70139	0.0327647	0.0231609	0.0283438	0.0280898	0.00480695		0.0182569	0.0185408	0.0182741	0.0183572	0.000159182
5.70486	0.0327916	0.0231636	0.0283108	0.0280887	0.00481782		0.0182547	0.0185365	0.0182659	0.0183524	0.000159565
5.70833	0.0327504	0.0231404	0.0284101	0.0281003	0.00481248		0.0182738	0.0185426	0.0182563	0.0183576	0.000160485
5.71181	0.0325201	0.0229267	0.0285476	0.0279981	0.00482024		0.0182953	0.0185393	0.0182472	0.0183606	0.000156624
5.71528	0.0322667	0.0227373	0.0286467	0.0278836	0.0048103		0.0183056	0.0185349	0.0182499	0.0183635	0.000151018
5.71875	0.0320337	0.0226577	0.0286885	0.0277933	0.0047517		0.0183099	0.0185473	0.0182453	0.0183675	0.000159033
5.72222	0.0320235	0.0223575	0.0285704	0.0276505	0.00489825		0.0183279	0.0185406	0.018239	0.0183692	0.00015499
5.72569	0.0318989	0.0219332	0.0284563	0.0274295	0.00506159		0.0183661	0.0185408	0.0182269	0.0183779	0.000157295
5.72917	0.0315152	0.0217231	0.0283997	0.0272127	0.00500279		0.0183969	0.0185394	0.018212	0.0183828	0.000164178
5.73264	0.0306352	0.0216373	0.028409	0.0268938	0.00468641		0.018411	0.0185175	0.0181904	0.018373	0.000166854
5.73611	0.0295741	0.0214842	0.0286082	0.0265555	0.00441834		0.0184097	0.0184968	0.0181705	0.018359	0.000168964
5.73958	0.0284138	0.0213761	0.0288969	0.0262289	0.00420964		0.0183934	0.0184733	0.0181531	0.0183399	0.000166658
5.74306	0.0274744	0.0210851	0.0285648	0.0257081	0.00404058		0.0183851	0.0184422	0.0181379	0.0183217	0.000161746
5.74653	0.0267268	0.0204274	0.0281798	0.0251114	0.00412095		0.0183856	0.0184016	0.0181268	0.0183047	0.000154247
5.75	0.0259216	0.0193296	0.028039	0.0244301	0.00454224		0.0183852	0.018351	0.018115	0.0182837	0.000147138
5.75347	0.0251101	0.0181923	0.0279305	0.0237443	0.00501069		0.0183928	0.0182907	0.0181132	0.0182656	0.000141451
5.75694	0.0245213	0.0173535	0.0280137	0.0232962	0.00543464		0.0183952	0.0182334	0.0181157	0.0182481	0.000140307
5.76042	0.0239073	0.0167117	0.0279009	0.02284	0.0056704		0.0183798	0.0181727	0.0181255	0.018226	0.000135269
5.76389	0.023202	0.016142	0.0279277	0.0224239	0.00593125		0.0183451	0.0181097	0.0181353	0.0181967	0.000129123
5.76736	0.0223468	0.0156149	0.0282682	0.0220767	0.00633098		0.0183007	0.0180437	0.0181496	0.0181646	0.000129149
5.77083	0.0213019	0.0153495	0.0284481	0.0216998	0.00655833		0.018257	0.0179757	0.0181595	0.0181307	0.000142867
5.77431	0.0221754	0.015435	0.0282583	0.0219562	0.00641447		0.018239	0.0179242	0.0181719	0.0181117	0.000165814
5.77778	0.0243021	0.017423	0.0281199	0.0232817	0.00542097		0.0182149	0.0179236	0.018178	0.0181055	0.000158606
5.78125	0.0279328	0.0196111	0.0281617	0.0252352	0.00487197		0.0182598	0.0180543	0.0181737	0.0181626	0.000103171
5.78472	0.0284259	0.0199053	0.0281701	0.0255004	0.00484724		0.0183006	0.0183191	0.0181947	0.0182715	6.71123e-05
5.78819	0.0279061	0.0217259	0.0281333	0.0259217	0.00363547		0.0183342	0.0186269	0.0182399	0.0184003	0.000201787
5.79167	0.0295132	0.0227639	0.0279922	0.0267564	0.0035403		0.0183433	0.018888	0.0182464	0.0184926	0.000345884
5.79514	0.0311761	0.0232463	0.0280797	0.0275007	0.0039965		0.0183724	0.019098	0.018238	0.0185695	0.000462654
5.79861	0.0317823	0.0233851	0.0280726	0.0277466	0.00420805		0.0184384	0.0192285	0.0182344	0.0186338	0.000525058
5.80208	0.0320771	0.0251942	0.0282354	0.0285022	0.00344919		0.0185101	0.0192514	0.018231	0.0186642	0.000527372
5.80556	0.0330421	0.0257923	0.0281822	0.0290055	0.00369435		0.0185104	0.0192712	0.0182526	0.018678	0.00052959
5.80903	0.0345987	0.0248072	0.0278889	0.0290983	0.00500654		0.0184457	0.0192955	0.0182479	0.0186631	0.000556591
5.8125	0.034165	0.0243353	0.0277413	0.0287472	0.00499144		0.018371	0.0193001	0.0182337	0.0186349	0.000580126
5.81597	0.0331131	0.0239968	0.0276353	0.0282484	0.00458897		0.0183007	0.0192822	0.01822	0.018601	0.000591325
5.81944	0.0325003	0.0237617	0.0275895	0.0279505	0.00438049		0.0182301	0.0192547	0.0182011	0.018562	0.000600054
5.82292	0.0324465	0.0252992	0.0275617	0.0284358	0.00365297		0.0181608	0.0192341	0.0181819	0.0185256	0.000613679
5.82639	0.0323629	0.0265865	0.0273667	0.028772	0.00313414		0.0181252	0.0192163	0.0181773	0.0185063	0.000615442
5.82986	0.0318875	0.0278718	0.0273133	0.0290242	0.00249535		0.0181406	0.0192166	0.0181994	0.0185189	0.000604978
5.83333	0.0318606	0.0290064	0.0273282	0.0293984	0.0022915		0.0181464	0.0192262	0.0182263	0.0185329	0.000601718
5.83681	0.0309576	0.02931	0.0273729	0.0292135	0.00179429		0.0181264	0.0192364	0.0182424	0.0185351	0.000610128
5.84028	0.0305347	0.0296423	0.0273678	0.0291816	0.00163294		0.0180857	0.019208	0.0182467	0.0185134	0.000606832
5.84375	0.0304806	0.0282865	0.0275326	0.0287665	0.00153151		0.0180486	0.0191631	0.0182392	0.0184836	0.000596117
5.84722	0.029939	0.0271832	0.0274988	0.028207	0.00150825		0.0180055	0.0191242	0.0182257	0.0184518	0.000592639
5.85069	0.0295725	0.0274276	0.0274391	0.0281464	0.00123504		0.017958	0.0190917	0.0182206	0.0184234	0.000593419
5.85417	0.0294752	0.0281459	0.0274104	0.0283438	0.00104653		0.0179228	0.0190624	0.0182222	0.0184025	0.000590781
5.85764	0.029351	0.0285478	0.0274545	0.0284511	0.000951929		0.0179058	0.0190454	0.0182424	0.0183979	0.000585496
5.86111	0.0292383	0.0285539	0.0274803	0.0284242	0.000886168		0.0179146	0.0190379	0.0182842	0.0184122	0.000572485
5.86458	0.029121	0.0281342	0.0274533	0.0282362	0.000838472		0.0179321	0.0190313	0.0182986	0.0184207	0.000559691
5.86806	0.0291324	0.0279103	0.0274614	0.0281681	0.0008648		0.0179428	0.0190324	0.0182938	0.018423	0.000556213
5.87153	0.0289218	0.0277427	0.0274503	0.0280383	0.000778965		0.0179525	0.0190376	0.0183067	0.0184322	0.000553348
5.875	0.0286711	0.0278952	0.0274483	0.0280049	0.000618751		0.0179584	0.0190418	0.0183067	0.0184356	0.000553097
5.87847	0.0286921	0.0279828	0.0274778	0.0280509	0.000609985		0.0179612	0.0190437	0.0183037	0.0184362	0.000553291
5.88194	0.0284808	0.0276304	0.0274663	0.0278591	0.000544555		0.0179619	0.0190427	0.0183015	0.0184354	0.000552696
5.88542	0.0281392	0.0274033	0.0273939	0.0276455	0.000427615		0.0179552	0.0190314	0.0182949	0.0184272	0.00055015
5.88889	0.0279458	0.027653	0.0273036	0.0276341	0.000321508		0.017952	0.0190195	0.018277	0.0184162	0.000547218
5.89236	0.0277534	0.0276837	0.0272344	0.0275572	0.000281665		0.0179454	0.0189996	0.0182553	0.0184001	0.000541803
5.89583	0.027738	0.0274098	0.027178	0.0274419	0.000281412		0.0179289	0.0189797	0.0182522	0.0183869	0.000538222
5.89931	0.0275125	0.0269446	0.0271203	0.0271925	0.000290768		0.0179022	0.0189648	0.0182527	0.0183733	0.000541457
5.90278	0.0276769	0.0271456	0.0271002	0.0273075	0.000320658		0.0178979	0.0189415	0.0182599	0.0183664	0.000529897
5.90625	0.0279212	0.0277756	0.0271476	0.0276148	0.000411096		0.0179064	0.0189351	0.018275	0.0183722	0.000521158
5.90972	0.0278013	0.0278454	0.0272215	0.0276227	0.000348175		0.0179214	0.0189268	0.0182862	0.0183782	0.000508984
5.91319	0.0274749	0.0279469	0.0272049	0.0275422	0.000375591		0.0179458	0.0189447	0.0182911	0.0183939	0.000507322
5.91667	0.0273276	0.0281012	0.0272916	0.0275735	0.000457397		0.017972	0.0189492	0.018308	0.0184097	0.000496443
5.92014	0.0270016	0.0274772	0.0273174	0.0272654	0.000241984		0.0179813	0.0189698	0.0183365	0.0184292	0.000500713
5.92361	0.0266923	0.0273418	0.0273063	0.0271135	0.000365158		0.0179905	0.0189794	0.0183494	0.0184398	0.000500613
5.92708	0.0265549	0.0280497	0.0272311	0.0272786	0.000748488		0.0180046	0.0189847	0.0183578	0.0184491	0.000496368
5.93056	0.0261382	0.0284285	0.0273713	0.0273127	0.00114628		0.0180139	0.0189954	0.0183987	0.0184693	0.000494544
5.93403	0.0256202	0.0287741	0.0274491	0.0272811	0.00158361		0.0180254	0.0190039	0.0184267	0.0184853	0.000491864
5.9375	0.0255202	0.0296161	0.0274247	0.0275203	0.00204965		0.0180518	0.0190094	0.0184276	0.0184962	0.000482473
5.94097	0.0259527	0.0314617	0.0273357	0.02825	0.00286606		0.0180828	0.019021	0.0184209	0.0185083	0.000475155
5.94444	0.0257634	0.0320981	0.0273878	0.0284164	0.00329023		0.0180946	0.0190339	0.0184282	0.0185189	0.000476149
5.94792	0.0275319	0.0316073	0.0276554	0.0289316	0.0023181		0.0180807	0.0190378	0.0184379	0.0185188	0.000483655
5.95139	0.0293018	0.0304354	0.0276798	0.029139	0.00138503		0.0180513	0.019062	0.0184496	0.018521	0.000509098
5.95486	0.02954	0.0294762	0.0275802	0.0288654	0.00111352		0.0180215	0.0191222	0.0184562	0.0185333	0.000554403
5.95833	0.0297721	0.0286477	0.0273847	0.0286015	0.0011944		0.0179857	0.0192135	0.0184496	0.0185496	0.000619948
5.96181	0.0296737	0.0272939	0.0273589	0.0281088	0.00135562		0.0179323	0.0192766	0.0184514	0.0185534	0.000677935
5.96528	0.0297118	0.026301	0.0273856	0.0277995	0.00174263		0.0178732	0.0193212	0.0184625	0.0185523	0.00072818
5.96875	0.0299391	0.0260741	0.0273495	0.0277875	0.00196937		0.0178009	0.0193864	0.018449	0.0185454	0.00079711
5.97222	0.0301858	0.0264806	0.0272848	0.0279837	0.00194898		0.0177274	0.0194451	0.0184554	0.0185426	0.000862216
5.97569	0.0298865	0.0270341	0.0271822	0.0280343	0.00160581		0.0176426	0.0194818	0.0184499	0.0185247	0.000921871
5.97917	0.029902	0.0277144	0.0269992	0.0282052	0.00151238		0.0175811	0.019499	0.018443	0.0185077	0.000960557
5.98264	0.0295358	0.0284185	0.026827	0.0282604	0.0013613		0.0175588	0.0194682	0.0184392	0.0184887	0.000955643
5.98611	0.0292897	0.0295554	0.026711	0.0285187	0.00157116		0.0175655	0.0193475	0.0184986	0.0184706	0.000891337
5.98958	0.0292066	0.0301893	0.0265313	0.0286424	0.00189314		0.0175864	0.0192027	0.0185862	0.0184584	0.000815686
5.99306	0.0295216	0.0304194	0.0265513	0.0288308	0.00202446		0.017619	0.0190548	0.0186437	0.0184392	0.00073945
5.99653	0.0296222	0.0304883	0.0265988	0.0289031	0.00204202		0.017647	0.0189776	0.0187012	0.0184419	0.000702194
6	0.029774	0.0304483	0.0266318	0.0289513	0.00203686		0.0176664	0.018996	0.0187164	0.0184596	0.000700979
6.00347	0.0294168	0.0313448	0.0265381	0.0290999	0.00241894		0.0176971	0.0190927	0.0186665	0.0184854	0.000715162
6.00694	0.0291093	0.0317246	0.0265715	0.0291351	0.00257662		0.0177549	0.0192289	0.0186141	0.0185326	0.000740393
6.01042	0.029069	0.0321595	0.0266123	0.0292802	0.00277965		0.0178066	0.0193412	0.0185637	0.0185705	0.000767319
6.01389	0.0291631	0.0319623	0.0267536	0.029293	0.00260678		0.017835	0.0193983	0.0184989	0.0185774	0.000784566
6.01736	0.029098	0.0315248	0.0269306	0.0291845	0.0022983		0.0178569	0.0194471	0.0184565	0.0185868	0.000803046
6.02083	0.0290728	0.0317216	0.0268811	0.0292252	0.00242385		0.0178815	0.019469	0.0184254	0.018592	0.000806746
6.02431	0.0290629	0.0316447	0.0266922	0.0291332	0.002477		0.0178901	0.0194396	0.0184054	0.0185784	0.000789133
6.02778	0.0289303	0.031578	0.0264431	0.0289838	0.00256787		0.0178998	0.0193678	0.0183906	0.0185527	0.000747316
6.03125	0.0286531	0.0326819	0.026299	0.0292113	0.00322787		0.0179064	0.019329	0.0183819	0.0185391	0.000724189
6.03472	0.0284763	0.0338897	0.026245	0.029537	0.00393117		0.0179093	0.0193324	0.0183798	0.0185405	0.000725028
6.03819	0.0287718	0.034452	0.0262531	0.0298256	0.00419979		0.0179037	0.0193435	0.018349	0.0185321	0.000737126
6.04167	0.0289695	0.0348177	0.0263323	0.0300398	0.00434279		0.0178982	0.0193181	0.0183071	0.0185078	0.000730895
6.04514	0.0288479	0.0345476	0.0266035	0.0299997	0.00409538		0.0178981	0.0192887	0.0182913	0.0184927	0.000716874
6.04861	0.0290962	0.0347	0.0265169	0.0301044	0.00418366		0.0179013	0.019268	0.0182853	0.0184849	0.000704857
6.05208	0.0290365	0.034808	0.0264217	0.0300887	0.00429102		0.0179054	0.0192279	0.0182965	0.0184766	0.000679367
6.05556	0.0289133	0.034561	0.0263591	0.0299445	0.00419705		0.0179292	0.0191603	0.0183063	0.0184652	0.000630744
6.05903	0.0288459	0.0349299	0.0263465	0.0300408	0.00441471		0.0179316	0.0191033	0.0182978	0.0184442	0.000599408
6.0625	0.0290115	0.0348821	0.0263209	0.0300715	0.00437794		0.0179392	0.0190484	0.0182936	0.0184271	0.000566504
6.06597	0.0289838	0.0352025	0.0262691	0.0301518	0.00457984		0.0179227	0.018994	0.0182939	0.0184035	0.000543997
6.06944	0.0290109	0.0347718	0.0262397	0.0300074	0.0043525		0.0178755	0.01896	0.0182912	0.0183756	0.000547184
6.07292	0.0289025	0.0349148	0.0261663	0.0299945	0.00447529		0.0178855	0.0189144	0.0182945	0.0183648	0.000518033
6.07639	0.0286254	0.0350951	0.026247	0.0299892	0.00457897		0.0179117	0.0188805	0.0182922	0.0183615	0.000488071
6.07986	0.0281709	0.0345759	0.0262676	0.0296715	0.00435263		0.0179591	0.0188746	0.0183047	0.0183794	0.000462297
6.08333	0.0280155	0.0334719	0.0262929	0.0292601	0.00374781		0.0179988	0.0188909	0.0183044	0.0183981	0.000453398
6.08681	0.0274553	0.0326278	0.0262709	0.0287847	0.00338054		0.0179765	0.0189405	0.0182929	0.0184033	0.000491393
6.09028	0.0267604	0.0315102	0.0262327	0.0281677	0.00290665		0.0179305	0.0189643	0.0182728	0.0183892	0.000526634
6.09375	0.0260203	0.0307449	0.0261188	0.027628	0.00269979		0.0179008	0.0189683	0.0182544	0.0183745	0.000543771
6.09722	0.0256256	0.0307495	0.0260489	0.0274747	0.00284399		0.0178769	0.0189713	0.018234	0.0183607	0.000558066
6.10069	0.0253958	0.0309472	0.0260464	0.0274632	0.00303478		0.0178569	0.0189656	0.0182153	0.0183459	0.000565753
6.10417	0.0252807	0.0312961	0.0261043	0.0275604	0.00326134		0.0178425	0.0189638	0.0181899	0.0183321	0.000574034
6.10764	0.02503	0.0316605	0.0261041	0.0275982	0.00355881		0.0178288	0.0189677	0.0181738	0.0183234	0.000583975
6.11111	0.024825	0.0315077	0.0261247	0.0274858	0.00354322		0.0178279	0.0189665	0.0181585	0.0183176	0.000585742
6.11458	0.0247654	0.0314228	0.0259981	0.0273954	0.00354185		0.0178104	0.0189527	0.0181394	0.0183009	0.000588
6.11806	0.0247576	0.0317525	0.0259733	0.0274944	0.00373732		0.0177943	0.018936	0.0181517	0.018294	0.00058402
6.12153	0.0244917	0.0318361	0.0260451	0.0274576	0.00387056		0.0177934	0.0189284	0.0181406	0.0182875	0.00058161
6.125	0.0244306	0.0315525	0.0260276	0.0273369	0.0037371		0.0177762	0.0189068	0.0181075	0.0182635	0.000581246
6.12847	0.0245624	0.0315915	0.0259619	0.0273719	0.00372062		0.0177468	0.0188974	0.0180757	0.01824	0.000592615
6.13194	0.0244278	0.0315058	0.0260011	0.0273116	0.00371652		0.0177276	0.0188919	0.0180565	0.0182253	0.000600211
6.13542	0.0239598	0.0311425	0.0260256	0.0270426	0.00369778		0.0177133	0.0188732	0.0180309	0.0182058	0.000599425
6.13889	0.0236516	0.0302138	0.025896	0.0265871	0.00333528		0.0176895	0.0188557	0.0179979	0.0181811	0.000604256
6.14236	0.0235941	0.0296764	0.0257596	0.0263434	0.00308289		0.0176612	0.0188382	0.0179603	0.0181532	0.000611784
6.14583	0.0232964	0.0295355	0.0258085	0.0262134	0.00313922		0.0176419	0.0188188	0.0179285	0.0181298	0.000613714
6.14931	0.0230365	0.0291698	0.0258011	0.0260024	0.00307161		0.0176201	0.0187904	0.0178964	0.0181023	0.000611704
6.15278	0.022867	0.0290162	0.0257268	0.02587	0.00307714		0.0175944	0.0187654	0.0178598	0.0180732	0.000614002
6.15625	0.0227413	0.0287049	0.0256305	0.0256922	0.00298227		0.0175532	0.0187292	0.0178331	0.0180385	0.000614315
6.15972	0.0225024	0.0284253	0.0256768	0.0255348	0.00296403		0.0175041	0.0186952	0.0178154	0.0180049	0.000617745
6.16319	0.022183	0.0281572	0.025641	0.0253271	0.0029994		0.0174532	0.0186531	0.0177869	0.0179644	0.000619321
6.16667	0.0220622	0.0279761	0.0256025	0.0252136	0.00297606		0.0173972	0.0186108	0.0177567	0.0179216	0.000623376
6.17014	0.0219742	0.0277674	0.0256509	0.0251308	0.00293142		0.0173473	0.0185754	0.0177225	0.0178817	0.000629366
6.17361	0.021859	0.0274945	0.0256766	0.02501	0.00287627		0.017305	0.018532	0.017694	0.0178437	0.000627046
6.17708	0.02175	0.0271741	0.0256713	0.0248652	0.00280047		0.0172725	0.0184945	0.0176734	0.0178134	0.000622925
6.18056	0.0217525	0.0271144	0.0256735	0.0248468	0.00277491		0.0172552	0.018454	0.017651	0.0177867	0.000610825
6.18403	0.0220563	0.0273956	0.0256607	0.0250376	0.00272364		0.0172375	0.0184286	0.0176286	0.0177649	0.00060715
6.1875	0.0224338	0.0281501	0.0256531	0.0254123	0.00286577		0.0172151	0.0184248	0.0176164	0.0177521	0.000616174
6.19097	0.0224084	0.0281901	0.0256707	0.0254231	0.00289882		0.0171722	0.0184297	0.0176105	0.0177375	0.000638251
6.19444	0.0223739	0.0278937	0.0257685	0.0253454	0.00278413		0.017131	0.0184296	0.0176062	0.0177223	0.000656998
6.19792	0.0222836	0.0276773	0.0257632	0.0252414	0.00273446		0.017096	0.0184158	0.0175928	0.0177015	0.000666612
6.20139	0.0222316	0.027813	0.0257315	0.0252587	0.00282058		0.0170611	0.018409	0.0175714	0.0176805	0.000680551
6.20486	0.0221063	0.0279792	0.0257606	0.025282	0.00296556		0.0170343	0.0184018	0.017546	0.0176607	0.000690908
6.20833	0.0219301	0.0278261	0.0258071	0.0251878	0.00299642		0.0170087	0.0183899	0.0175169	0.0176385	0.000698583
6.21181	0.021801	0.027327	0.0257902	0.0249727	0.00285223		0.0169848	0.0183679	0.017488	0.0176136	0.000700059
6.21528	0.0217324	0.0268834	0.0257528	0.0247896	0.0027072		0.0169594	0.0183456	0.0174589	0.0175879	0.000702029
6.21875	0.0217561	0.0268884	0.0258139	0.0248195	0.00270683		0.0169368	0.0183206	0.017428	0.0175618	0.000701541
6.22222	0.0216016	0.0270049	0.025888	0.0248315	0.00285239		0.0169165	0.0183089	0.0174047	0.0175434	0.000706465
6.22569	0.0216381	0.0276712	0.0258734	0.0250609	0.0030975		0.0168961	0.0183018	0.0173792	0.0175257	0.000714218
6.22917	0.0220767	0.0284164	0.0258646	0.0254526	0.00318984		0.0168652	0.0183022	0.0173648	0.0175107	0.000729544
6.23264	0.0219768	0.028232	0.0259788	0.0253959	0.00316806		0.0168671	0.0183028	0.0173633	0.0175111	0.000729134
6.23611	0.0217247	0.0275831	0.0261019	0.0251366	0.00304612		0.0168621	0.0182919	0.0173492	0.0175011	0.000726908
6.23958	0.0217626	0.0274027	0.0260526	0.0250726	0.00294497		0.0168504	0.0182807	0.0173289	0.0174867	0.000728066
6.24306	0.0219006	0.0277348	0.0260647	0.0252334	0.0030046		0.0168395	0.0182631	0.0173133	0.017472	0.000724918
6.24653	0.0218332	0.0277797	0.0260676	0.0252268	0.00306115		0.0168203	0.0182515	0.0172912	0.0174543	0.000729405
6.25	0.0219115	0.0279158	0.02602	0.0252824	0.00306937		0.0167895	0.0182408	0.0172724	0.0174343	0.000739083
6.25347	0.0219704	0.0278618	0.0260259	0.025286	0.00301458		0.0167551	0.0182267	0.0172446	0.0174088	0.00074939
6.25694	0.0220969	0.0282496	0.0260608	0.0254691	0.00311874		0.0167341	0.0182217	0.0172206	0.0173921	0.000758465
6.26042	0.0221266	0.0282587	0.0260991	0.0254948	0.00311039		0.0166992	0.0182146	0.0172112	0.017375	0.000770846
6.26389	0.0220414	0.0279931	0.0260996	0.025378	0.00304076		0.0166712	0.0181993	0.0171877	0.0173527	0.000777278
6.26736	0.0219854	0.0277468	0.0260687	0.025267	0.00296316		0.0166472	0.0181801	0.0171548	0.0173273	0.00078089
6.27083	0.0220452	0.027949	0.0260514	0.0253485	0.00301398		0.0166317	0.0181629	0.0171226	0.0173058	0.000781855
6.27431	0.0221924	0.0284527	0.0260442	0.0255631	0.00315777		0.0166133	0.0181473	0.0171051	0.0172886	0.000783282
6.27778	0.0226453	0.028832	0.0260368	0.025838	0.00309815		0.0166057	0.0181349	0.0171142	0.0172849	0.000778805
6.28125	0.0226129	0.0290464	0.0261118	0.0259237	0.00322089		0.0166057	0.0181256	0.0171404	0.0172906	0.000770966
6.28472	0.0226194	0.029015	0.0261533	0.0259292	0.00320366		0.0166207	0.0181138	0.0171409	0.0172918	0.000757906
6.28819	0.0223843	0.0286828	0.026118	0.0257284	0.00316724		0.0166228	0.0180957	0.0171287	0.0172824	0.000748414
6.29167	0.0220435	0.0276622	0.0260851	0.0252636	0.00289806		0.0166161	0.0180544	0.0170778	0.0172495	0.000734358
6.29514	0.0218387	0.0276952	0.0259878	0.0251739	0.00301189		0.0165903	0.0180012	0.0170269	0.0172061	0.000722313
6.29861	0.0217852	0.0284076	0.0259755	0.0253894	0.00334988		0.0165371	0.0179528	0.0169911	0.0171603	0.00072284
6.30208	0.021546	0.0283119	0.0259895	0.0252825	0.00343795		0.0164823	0.0179109	0.0169639	0.017119	0.0007268
6.30556	0.0213168	0.0282502	0.0260037	0.0251902	0.00353754		0.0164463	0.017872	0.0169285	0.0170822	0.000725185
6.30903	0.0211528	0.0272075	0.0259704	0.0247769	0.0031989		0.0164105	0.0178351	0.0168895	0.017045	0.000724922
6.3125	0.0212393	0.0261208	0.0258666	0.0244089	0.00274788		0.0163881	0.0177943	0.0168582	0.0170136	0.00071585
6.31597	0.0323439	0.0251	0.0258116	0.0277518	0.00399269		0.0163837	0.0177525	0.0168297	0.0169886	0.000698115
6.31944	0.0379364	0.023985	0.0258521	0.0292578	0.00757364		0.0163753	0.0177115	0.0168023	0.016963	0.000682463
6.32292	0.0341466	0.023142	0.0257836	0.0276908	0.00574486		0.0163626	0.0176692	0.016786	0.0169393	0.000666689
6.32639	0.033368	0.0225239	0.0258876	0.0272598	0.00555079		0.0163453	0.0176268	0.0167676	0.0169132	0.000653009
6.32986	0.0331907	0.021904	0.0259951	0.0270299	0.00571405		0.0163233	0.0175896	0.0167492	0.0168874	0.000644374
6.33333	0.0313122	0.0212706	0.0260544	0.0262124	0.00502264		0.0162931	0.0175619	0.0167325	0.0168625	0.000644324
6.33681	0.0300735	0.020763	0.0261252	0.0256539	0.00467315		0.0162687	0.0175446	0.0167168	0.0168433	0.0006473
6.34028	0.0297096	0.0202003	0.0261645	0.0253581	0.00480566		0.0162482	0.0175271	0.0166978	0.0168244	0.000648785
6.34375	0.0303058	0.0197609	0.0261974	0.0254214	0.00531512		0.0162447	0.0175137	0.0166788	0.0168124	0.000644957
6.34722	0.0293064	0.0195802	0.0262012	0.0250293	0.0049679		0.016246	0.0175022	0.0166618	0.0168033	0.000639955
6.35069	0.0270133	0.0192628	0.0261898	0.0241553	0.00425701		0.0162445	0.0174906	0.016639	0.0167914	0.000636897
6.35417	0.026398	0.0188825	0.0262054	0.0238286	0.00428458		0.0162312	0.0174723	0.0166161	0.0167732	0.000635254
6.35764	0.0273631	0.0186895	0.0262317	0.0240948	0.00471515		0.0162203	0.0174532	0.0165979	0.0167572	0.000631712
6.36111	0.0267604	0.018751	0.0262467	0.0239194	0.00448326		0.0162096	0.0174409	0.016586	0.0167455	0.000630962
6.36458	0.0252696	0.0187765	0.0262454	0.0234305	0.00405991		0.0161916	0.0174746	0.0165714	0.0167459	0.000659023
6.36806	0.025005	0.0189631	0.0262359	0.0234013	0.00389257		0.0161844	0.0174783	0.0165636	0.0167421	0.00066515
6.37153	0.0249854	0.0191419	0.0262526	0.02346	0.00379283		0.0161808	0.0174949	0.0165602	0.0167453	0.000676304
6.375	0.0244144	0.0186234	0.0262325	0.0230901	0.00397366		0.0161565	0.0175089	0.0165474	0.0167376	0.000695978
6.37847	0.0244766	0.0227968	0.026158	0.0244771	0.00168062		0.0161677	0.0174885	0.0165227	0.0167263	0.00068354
6.38194	0.0242873	0.0269391	0.0262108	0.0258124	0.00137005		0.0161387	0.0175202	0.0165231	0.0167273	0.000713032
6.38542	0.0235025	0.0279402	0.0262161	0.0258863	0.00223714		0.0161727	0.0175922	0.0165543	0.0167731	0.000734624
6.38889	0.0244758	0.0273113	0.0261207	0.0259692	0.00142379		0.0162116	0.0176458	0.0165796	0.0168123	0.000744862
6.39236	0.0249588	0.0283711	0.0263378	0.0265559	0.00171659		0.0161535	0.0177045	0.016542	0.0168	0.000807027
6.39583	0.0256409	0.0304498	0.0261737	0.0274215	0.00263613		0.0161165	0.0177345	0.0165513	0.0168007	0.000837342
6.39931	0.0277747	0.0320391	0.026167	0.0286603	0.00303459		0.0160803	0.0177393	0.0165444	0.016788	0.00085591
6.40278	0.029229	0.0337701	0.0261111	0.0297034	0.0038515		0.0160344	0.0177497	0.0165617	0.0167819	0.000878584
6.40625	0.0289674	0.0337636	0.0260622	0.0295977	0.00388924		0.016067	0.0177325	0.0165972	0.0167989	0.000850901
6.40972	0.0284126	0.0328446	0.0259909	0.0290827	0.00347564		0.0160996	0.0176691	0.0166265	0.0167984	0.00079873
6.41319	0.0268925	0.0326865	0.0259461	0.0285084	0.00364917		0.0160859	0.0176324	0.0166035	0.0167739	0.000787221
6.41667	0.0258185	0.0340272	0.0260265	0.0286241	0.00468037		0.0160794	0.0176369	0.0165539	0.0167567	0.000798294
6.42014	0.026308	0.0337598	0.0259766	0.0286814	0.00440107		0.0160746	0.0176553	0.0165097	0.0167465	0.000816499
6.42361	0.0265128	0.0328854	0.0259034	0.0284339	0.00386712		0.0160698	0.0176701	0.0165103	0.0167501	0.000826692
6.42708	0.0268206	0.0323981	0.0258688	0.0283625	0.00352718		0.0160793	0.0176759	0.0165052	0.0167534	0.000826744
6.43056	0.0273358	0.0325305	0.0258361	0.0285674	0.00351306		0.0160678	0.01768	0.0165118	0.0167532	0.00083277
6.43403	0.0273694	0.033189	0.0258865	0.028815	0.00385988		0.0160539	0.0176714	0.0164711	0.0167321	0.000839759
6.4375	0.0275869	0.0337167	0.0258782	0.0290606	0.00412183		0.0160289	0.0176689	0.0164461	0.0167146	0.000852329
6.44097	0.0281783	0.0346812	0.0258275	0.0295623	0.00458625		0.0160172	0.0176611	0.0164422	0.0167068	0.000853283
6.44444	0.0279318	0.035399	0.0257898	0.0297069	0.00504456		0.0159861	0.0176427	0.016411	0.0166799	0.000860451
6.44792	0.0278003	0.0356246	0.0259158	0.0297802	0.00514832		0.0159427	0.0176168	0.0163772	0.0166456	0.00086876
6.45139	0.0275271	0.0356226	0.0261099	0.0297532	0.00513222		0.0159208	0.0175797	0.0163678	0.0166228	0.000858369
6.45486	0.0276559	0.0348623	0.0256718	0.0293967	0.00483623		0.0158913	0.017562	0.0163602	0.0166045	0.000861735
6.45833	0.0285786	0.0345577	0.0255173	0.0295512	0.00459799		0.0158665	0.0175585	0.0163391	0.016588	0.000873027
6.46181	0.0286052	0.0329184	0.025654	0.0290592	0.00365341		0.0158248	0.0175561	0.0163033	0.0165614	0.000894057
6.46528	0.0293262	0.0315173	0.0255913	0.0288116	0.0029963		0.0157834	0.0175368	0.016279	0.016533	0.0009039
6.46875	0.0287995	0.0305519	0.0255705	0.0283073	0.00252692		0.0157543	0.0175055	0.0162654	0.0165084	0.000900539
6.47222	0.0286445	0.030411	0.0255233	0.028193	0.00247495		0.0157155	0.0174695	0.0162424	0.0164758	0.000900007
6.47569	0.0286433	0.0304583	0.025516	0.0282059	0.00250005		0.0156854	0.0175327	0.0162187	0.0164789	0.000950757
6.47917	0.0285615	0.0303568	0.0254726	0.0281303	0.00247048		0.0156635	0.0175616	0.0162033	0.0164761	0.000978036
6.48264	0.0291871	0.0298991	0.025404	0.0281634	0.00241609		0.0155917	0.0175185	0.0161828	0.016431	0.000987111
6.48611	0.0291126	0.0292607	0.0253544	0.0279092	0.00221381		0.0155655	0.0175054	0.016177	0.016416	0.000991776
6.48958	0.0288589	0.0285608	0.0253443	0.027588	0.0019488		0.0155392	0.0175303	0.0161579	0.0164091	0.00101903
6.49306	0.0292018	0.0281861	0.025295	0.027561	0.00202703		0.0155037	0.0175727	0.0161262	0.0164009	0.00106151
6.49653	0.0287372	0.0284731	0.0252383	0.0274829	0.00194831		0.0155108	0.0176022	0.0160893	0.0164008	0.00107992
6.5	0.0297901	0.0283267	0.0251924	0.0277697	0.00234892		0.0155082	0.0175374	0.0160762	0.0163739	0.00104684
6.50347	0.0300773	0.0282583	0.0251144	0.0278166	0.00251076		0.0154771	0.0174474	0.0160424	0.0163223	0.00101453
6.50694	0.0315949	0.0283664	0.0250458	0.0283357	0.00327468		0.0154519	0.0173568	0.0159904	0.0162664	0.000982016
6.51042	0.0315478	0.0284349	0.0250299	0.0283375	0.00326003		0.0154203	0.0173885	0.0159209	0.0162432	0.00102291
6.51389	0.0326129	0.0283225	0.0249553	0.0286302	0.00383806		0.0153663	0.0173868	0.0158899	0.0162143	0.0010486
6.51736	0.0329141	0.0283836	0.0249059	0.0287346	0.00401561		0.0153015	0.0173369	0.0159257	0.016188	0.00104274
6.52083	0.0345325	0.0287055	0.0249611	0.0293997	0.00482334		0.0152357	0.0173106	0.0159431	0.0161631	0.00105481
6.52431	0.0351728	0.0282398	0.0249256	0.029446	0.00522901		0.0151456	0.0172499	0.0159507	0.0161154	0.00106178
6.52778	0.0364341	0.0284479	0.0247716	0.0298846	0.00596251		0.0150557	0.0172593	0.0160313	0.0161154	0.0011042
6.53125	0.0387424	0.0286783	0.0246374	0.030686	0.00726364		0.0149299	0.0173548	0.0161005	0.0161284	0.0012127
6.53472	0.0381059	0.0291348	0.0245718	0.0306042	0.00688564		0.0148434	0.0174033	0.0160645	0.0161037	0.00128039
6.53819	0.0371688	0.0292774	0.0244768	0.0303077	0.00640844		0.0148	0.0174647	0.0159788	0.0160812	0.00133529
6.54167	0.0377786	0.0295062	0.0244174	0.0305674	0.00674348		0.0147347	0.0174231	0.0159051	0.016021	0.00134793
6.54514	0.0375421	0.02953	0.0244316	0.0305012	0.00660901		0.014647	0.0173683	0.0158877	0.0159676	0.00136241
6.54861	0.0368168	0.0292634	0.0243549	0.030145	0.00627754		0.0145719	0.0173514	0.0158663	0.0159299	0.00139084
6.55208	0.0360252	0.0288586	0.0243189	0.0297343	0.00590204		0.0144997	0.0173461	0.0158564	0.0159007	0.00142375
6.55556	0.0356487	0.0288749	0.0242394	0.0295877	0.00573797		0.0144387	0.0173001	0.0158533	0.015864	0.0014307
6.55903	0.0347068	0.0291524	0.0241029	0.0293207	0.00530397		0.0143978	0.0172484	0.0158598	0.0158353	0.00142548
6.5625	0.0349788	0.029165	0.0240379	0.0293939	0.00547404		0.0143973	0.0172098	0.0158902	0.0158324	0.00140712
6.56597	0.0335546	0.0291447	0.0238575	0.0288523	0.00485515		0.0143871	0.0172181	0.0158503	0.0158185	0.00141578
6.56944	0.0327755	0.0291501	0.0237987	0.0285748	0.00451598		0.0143399	0.0173044	0.0158071	0.0158171	0.00148228
6.57292	0.0340741	0.0288836	0.0238148	0.0289242	0.00512976		0.0142677	0.0172681	0.0157839	0.0157732	0.00150024
6.57639	0.0344286	0.0285178	0.0236487	0.028865	0.00539829		0.0142011	0.0171854	0.0157695	0.0157187	0.00149279
6.57986	0.034194	0.0283466	0.0235119	0.0286842	0.00534907		0.0141743	0.0170971	0.0157904	0.0156873	0.00146408
6.58333	0.0338638	0.0284521	0.0233991	0.0285717	0.00523339		0.0141741	0.0171153	0.0157692	0.0156862	0.00147237
6.58681	0.0345901	0.0282935	0.0233133	0.0287323	0.00565123		0.0141709	0.017164	0.0157414	0.0156921	0.00149718
6.59028	0.0349404	0.0282595	0.0232005	0.0288001	0.00588861		0.0141574	0.0171779	0.0156851	0.0156735	0.0015103
6.59375	0.035155	0.0283101	0.0231521	0.0288724	0.00602117		0.0141206	0.0172457	0.0155892	0.0156518	0.00156349
6.59722	0.0349318	0.0282632	0.0230436	0.0287462	0.00595883		0.014081	0.0172751	0.0155169	0.0156243	0.00159975
6.60069	0.0348018	0.0282657	0.0229308	0.0286661	0.00594561		0.0140282	0.0172141	0.0154588	0.0155671	0.00159568
6.60417	0.0346828	0.0281739	0.0228697	0.0285755	0.00591678		0.0139693	0.0170998	0.015391	0.0154867	0.00156743
6.60764	0.0348894	0.0282799	0.0228515	0.0286736	0.00602864		0.0139312	0.01696	0.0153257	0.0154056	0.00151596
6.61111	0.0337058	0.0283722	0.0228705	0.0283161	0.00541788		0.0138905	0.0168033	0.0152484	0.0153141	0.00145751
6.61458	0.0333678	0.0283375	0.0229247	0.02821	0.00522274		0.0138499	0.0166543	0.0151648	0.015223	0.00140314
6.61806	0.0321964	0.0282947	0.0229402	0.0278105	0.00464707		0.013819	0.0165315	0.0150809	0.0151438	0.00135737
6.62153	0.0316024	0.0283688	0.0229223	0.0276312	0.00438677		0.0138234	0.0164351	0.0150505	0.015103	0.00130665
6.625	0.0312085	0.0286131	0.0228543	0.0275586	0.00427573		0.0138713	0.0163675	0.0149987	0.0150792	0.00125005
6.62847	0.0308886	0.0288253	0.0228796	0.0275312	0.00415838		0.0139486	0.0163268	0.0149629	0.0150794	0.00119338
6.63194	0.0306201	0.0288546	0.0229034	0.0274594	0.00404312		0.0140293	0.0162935	0.0149286	0.0150838	0.00114008
6.63542	0.030335	0.0288607	0.0228843	0.02736	0.00394552		0.0140822	0.0162347	0.0149139	0.0150769	0.0010855
6.63889	0.0299892	0.0288164	0.0228681	0.0272246	0.0038181		0.0141188	0.0161687	0.0149006	0.0150627	0.00103453
6.64236	0.0296545	0.0285642	0.0228477	0.0270222	0.00365602		0.0141428	0.0161098	0.0149101	0.0150542	0.000991392
6.64583	0.0293821	0.0283796	0.0228257	0.0268625	0.00353166		0.0141481	0.0160674	0.0149357	0.0150504	0.00096476
6.64931	0.0291088	0.0281259	0.0228058	0.0266802	0.00339112		0.0141543	0.0160181	0.0149666	0.0150463	0.000934494
6.65278	0.0288536	0.0279305	0.0227934	0.0265258	0.00326518		0.0141612	0.0159851	0.0149765	0.015041	0.000913684
6.65625	0.0286832	0.0278361	0.0227939	0.0264378	0.00318397		0.014168	0.0159679	0.0149701	0.0150353	0.000901731
6.65972	0.0284907	0.0276797	0.0227856	0.0263187	0.00308647		0.0141672	0.015968	0.0149485	0.0150279	0.000903023
6.66319	0.0282805	0.0276407	0.0227556	0.0262256	0.00302209		0.0141596	0.0159609	0.0149204	0.0150136	0.000904301
6.66667	0.0281887	0.0277758	0.0227285	0.026231	0.00304026		0.0141534	0.0159406	0.0148918	0.0149953	0.000898046
6.67014	0.0281307	0.0279282	0.0227147	0.0262579	0.00307016		0.0141401	0.0159225	0.0148564	0.014973	0.000896893
6.67361	0.0280976	0.0279887	0.0226992	0.0262619	0.0030858		0.0141414	0.0159095	0.0148284	0.0149598	0.000891372
6.67708	0.0280334	0.0279292	0.0227198	0.0262275	0.00303819		0.0141523	0.0158978	0.0148037	0.0149512	0.000882057
6.68056	0.027898	0.0278811	0.0227281	0.0261691	0.00298		0.0141765	0.0158942	0.0147762	0.014949	0.000871797
6.68403	0.0276922	0.0277875	0.0227356	0.0260717	0.0028896		0.0141928	0.0158884	0.0147569	0.0149461	0.000863477
6.6875	0.0274957	0.0276317	0.0227442	0.0259572	0.00278336		0.0141997	0.0158812	0.0147465	0.0149425	0.000857681
6.69097	0.0273367	0.0274395	0.0227333	0.0258365	0.00268796		0.0141962	0.0158644	0.0147427	0.0149344	0.000850441
6.69444	0.0271713	0.0272146	0.0227102	0.0256987	0.00258824		0.0141912	0.0158478	0.0147363	0.0149251	0.000844283
6.69792	0.0269842	0.0270354	0.0226921	0.0255706	0.00249295		0.0141927	0.0158303	0.0147247	0.0149159	0.000835379
6.70139	0.026833	0.0269456	0.0226907	0.0254898	0.0024247		0.0141958	0.015811	0.0147167	0.0149078	0.000824381
6.70486	0.0267517	0.0267928	0.0227055	0.0254166	0.00234805		0.0141927	0.015796	0.0147131	0.0149006	0.000817947
6.70833	0.0265963	0.026608	0.0227085	0.0253043	0.00224799		0.0141841	0.0157781	0.0147048	0.014889	0.000812782
6.71181	0.0263973	0.0264815	0.0227105	0.0251964	0.00215328		0.0141853	0.0157526	0.0146964	0.0148781	0.000799272
6.71528	0.0262232	0.0263845	0.0227086	0.0251054	0.00207727		0.01419	0.0157237	0.0146869	0.0148669	0.000782515
6.71875	0.0260814	0.0263862	0.0227074	0.0250583	0.00204163		0.0141859	0.0156954	0.0146787	0.0148533	0.00076974
6.72222	0.0259576	0.026407	0.0227212	0.0250286	0.00201084		0.0141803	0.0156781	0.0146729	0.0148438	0.000763377
6.72569	0.0257439	0.0264817	0.0226952	0.0249736	0.00200736		0.01417	0.0156684	0.0146657	0.0148347	0.000763347
6.72917	0.025523	0.0266403	0.0226792	0.0249475	0.0020423		0.0141497	0.0156659	0.014658	0.0148245	0.000771715
6.73264	0.0252901	0.0268916	0.0226307	0.0249375	0.00215223		0.0141424	0.0156488	0.0146405	0.0148106	0.00076746
6.73611	0.0253879	0.0273914	0.0225918	0.0251237	0.00241071		0.0141455	0.0155869	0.0146216	0.0147847	0.000734379
6.73958	0.0256861	0.0277286	0.0225823	0.0253323	0.00259135		0.0141376	0.0155638	0.0145941	0.0147652	0.000728317
6.74306	0.0263796	0.0279169	0.0225993	0.0256319	0.00273648		0.014127	0.0156006	0.0145663	0.0147646	0.000756544
6.74653	0.0269529	0.0281754	0.0226606	0.0259296	0.0028963		0.0140955	0.0156576	0.0145511	0.0147681	0.000803361
6.75	0.0273734	0.0284873	0.0226847	0.0261818	0.00307937		0.0140901	0.0156905	0.0145297	0.0147701	0.000826858
6.75347	0.0278836	0.0285776	0.0226527	0.0263713	0.00323906		0.0140667	0.015691	0.0145234	0.0147604	0.000837715
6.75694	0.0280846	0.0283579	0.0226176	0.0263534	0.00323818		0.0140416	0.0156761	0.0145039	0.0147405	0.000842574
6.76042	0.0284078	0.0283061	0.0225554	0.0264231	0.00334992		0.014008	0.015673	0.0144843	0.0147218	0.000857529
6.76389	0.028719	0.0282141	0.0225277	0.026487	0.00343807		0.0139722	0.0156923	0.0144644	0.0147096	0.000885915
6.76736	0.0289387	0.0282376	0.0225089	0.0265617	0.00352736		0.0139353	0.0157051	0.0144497	0.0146967	0.000910406
6.77083	0.0289953	0.0281742	0.0224965	0.0265553	0.00353895		0.0138922	0.0157304	0.0144385	0.014687	0.000943996
6.77431	0.0290311	0.0280557	0.0224672	0.026518	0.00354186		0.013859	0.0158047	0.0144231	0.0146956	0.00100107
6.77778	0.0290545	0.028074	0.0224458	0.0265248	0.00356634		0.0138198	0.0159261	0.0143985	0.0147148	0.0010882
6.78125	0.0290786	0.0279935	0.0224334	0.0265018	0.00356486		0.0137703	0.0160604	0.0143737	0.0147348	0.00118698
6.78472	0.0290674	0.0279491	0.0224137	0.0264767	0.00356284		0.0137418	0.0160977	0.0143465	0.0147287	0.00122356
6.78819	0.0291034	0.0278894	0.0223819	0.0264582	0.00358204		0.0137156	0.0161094	0.0143041	0.0147097	0.00124739
6.79167	0.0291378	0.0278315	0.0223463	0.0264385	0.00360371		0.0136795	0.0161079	0.0142541	0.0146805	0.00126908
6.79514	0.0291276	0.0277646	0.0223179	0.0264034	0.00360316		0.0136565	0.0161031	0.0142161	0.0146586	0.00128194
6.79861	0.0290985	0.0277451	0.0222796	0.0263744	0.00361019		0.0136493	0.0160919	0.0141956	0.0146456	0.00128197
6.80208	0.0290819	0.0277107	0.0222564	0.0263497	0.00361058		0.0136375	0.0160818	0.014183	0.0146341	0.00128308
6.80556	0.0290071	0.027711	0.0222388	0.026319	0.00359246		0.0136299	0.0160679	0.014212	0.0146366	0.00127328
6.80903	0.0288935	0.0277474	0.0222175	0.0262861	0.00356983		0.0136346	0.0160826	0.0142622	0.0146598	0.00127151
6.8125	0.0288203	0.0277375	0.0221825	0.0262468	0.00356117		0.0136519	0.0161357	0.0142857	0.0146911	0.00129058
6.81597	0.0287681	0.0276737	0.0221511	0.0261976	0.00354687		0.0136577	0.0161512	0.0142973	0.014702	0.00129509
6.81944	0.028729	0.0276469	0.0221424	0.0261728	0.00353207		0.0136481	0.0160969	0.0142824	0.0146758	0.00127089
6.82292	0.028647	0.0276967	0.0221262	0.0261566	0.00352267		0.0136401	0.0160244	0.0142651	0.0146432	0.0012363
6.82639	0.0284283	0.0277709	0.0221117	0.0261036	0.00347273		0.0136421	0.0159275	0.0142792	0.0146163	0.00117939
6.82986	0.0281828	0.02781	0.0220903	0.0260277	0.00341499		0.0136689	0.0158528	0.0143138	0.0146118	0.00112207
6.83333	0.027964	0.027834	0.0221009	0.0259663	0.00334818		0.0136785	0.015802	0.0143295	0.0146033	0.00108788
6.83681	0.0277223	0.0278228	0.0221133	0.0258861	0.00326778		0.0137151	0.0157713	0.0143366	0.0146077	0.00105456
6.84028	0.0274925	0.0278144	0.0220956	0.0258009	0.00321285		0.013743	0.0157476	0.0143421	0.0146109	0.001029
6.84375	0.0272112	0.027713	0.0220974	0.0256739	0.00310745		0.0137591	0.0157165	0.0143526	0.0146094	0.00100364
6.84722	0.0268704	0.0275543	0.0220761	0.0255002	0.00298507		0.0137835	0.0156827	0.0143559	0.0146074	0.000974235
6.85069	0.0266547	0.0274398	0.0220473	0.0253806	0.00291325		0.0137962	0.0156483	0.0143573	0.0146006	0.000949745
6.85417	0.0264929	0.0273303	0.022026	0.0252831	0.0028516		0.0138085	0.0156123	0.0143503	0.0145904	0.000925575
6.85764	0.0262973	0.027244	0.0220097	0.0251837	0.00278918		0.0138147	0.0155708	0.0143395	0.014575	0.00090139
6.86111	0.0261464	0.0272043	0.0219856	0.0251121	0.00275884		0.0138118	0.0155504	0.0143312	0.0145645	0.000892477
6.86458	0.0259778	0.0272205	0.0219861	0.0250615	0.00273486		0.0138144	0.0155399	0.0143244	0.0145595	0.000886479
6.86806	0.025876	0.0272032	0.0219982	0.0250258	0.00270468		0.0138254	0.0155358	0.0143199	0.0145604	0.000880204
6.87153	0.0257753	0.027116	0.0219939	0.0249617	0.0026562		0.0138361	0.0155378	0.014316	0.0145633	0.000877425
6.875	0.0256825	0.0270999	0.0219826	0.0249217	0.00264215		0.0138471	0.0155425	0.014311	0.0145669	0.000876205
6.87847	0.0255965	0.0270921	0.021969	0.0248858	0.00263445		0.0138508	0.0155286	0.0143075	0.0145623	0.000867422
6.88194	0.0255128	0.0271016	0.0219507	0.024855	0.00263769		0.0138536	0.0155152	0.0143037	0.0145575	0.000859406
6.88542	0.0254019	0.0271586	0.0219524	0.0248377	0.0026486		0.0138436	0.0155056	0.0142977	0.014549	0.00085907
6.88889	0.0253992	0.0272655	0.0219652	0.0248766	0.00268849		0.0138459	0.0155028	0.014291	0.0145466	0.000857469
6.89236	0.0253843	0.0272947	0.0219768	0.0248853	0.00269383		0.0138358	0.0155104	0.0142907	0.0145456	0.000865952
6.89583	0.0253508	0.0273747	0.0220004	0.0249086	0.00271429		0.0138254	0.0155207	0.0142832	0.0145431	0.000877056
6.89931	0.0254475	0.0274114	0.0220084	0.0249557	0.00273489		0.0138112	0.0155276	0.0142861	0.0145416	0.000886262
6.90278	0.0254971	0.0274059	0.0220122	0.0249717	0.00273499		0.0138056	0.015522	0.0142875	0.0145384	0.00088531
6.90625	0.0255164	0.027379	0.0220049	0.0249668	0.00272891		0.0138128	0.0155179	0.0142921	0.014541	0.000879339
6.90972	0.0254249	0.0272973	0.0219635	0.0248952	0.00270605		0.0138118	0.015511	0.0142926	0.0145385	0.000875871
6.91319	0.0253997	0.0272402	0.0219616	0.0248672	0.00267929		0.0138142	0.015505	0.014291	0.0145367	0.000871809
6.91667	0.0253784	0.0271191	0.0219767	0.0248248	0.00261553		0.0138085	0.0154944	0.0142958	0.0145329	0.000867584
6.92014	0.0253462	0.0270148	0.021971	0.0247773	0.00256957		0.0137975	0.0154885	0.0142996	0.0145286	0.00086844
6.92361	0.0252988	0.0268667	0.0219472	0.0247042	0.00251305		0.0137842	0.0154762	0.0143017	0.0145207	0.000867037
6.92708	0.0252138	0.0268543	0.021898	0.0246554	0.00252489		0.0137664	0.0154647	0.0143011	0.0145107	0.000868326
6.93056	0.0253057	0.026835	0.0219428	0.0246945	0.00250275		0.0137737	0.0154533	0.0143066	0.0145112	0.000858277
6.93403	0.0253698	0.0267844	0.0220159	0.0247234	0.00244912		0.0137743	0.0154431	0.0143126	0.01451	0.000851763
6.9375	0.0252895	0.0267843	0.0219992	0.024691	0.00244809		0.0137634	0.0154446	0.0143201	0.0145094	0.000856474
6.94097	0.0251072	0.0268093	0.0219606	0.0246257	0.00245994		0.0137388	0.0154446	0.0143297	0.0145044	0.000866238
6.94444	0.0250138	0.0268626	0.0219669	0.0246144	0.00247214		0.0137256	0.0154375	0.014341	0.0145014	0.000867157
6.94792	0.0250806	0.0269365	0.0219622	0.0246598	0.00251374		0.0136954	0.0154192	0.0143492	0.0144879	0.00087026
6.95139	0.0251445	0.0269415	0.021941	0.0246757	0.00253302		0.013662	0.0154081	0.0143569	0.0144757	0.000879045
6.95486	0.0252051	0.0268818	0.0219615	0.0246828	0.00250135		0.0136223	0.0154084	0.0143685	0.0144664	0.000897106
6.95833	0.0252249	0.0267876	0.0219815	0.0246647	0.00245154		0.0135868	0.0154035	0.0143768	0.0144557	0.000910908
6.96181	0.0251892	0.0266206	0.021988	0.0245993	0.00237196		0.0135552	0.0153901	0.0143782	0.0144412	0.000919077
6.96528	0.0251383	0.0263996	0.0219497	0.0244959	0.00229346		0.0135383	0.0153781	0.0143796	0.014432	0.00092101
6.96875	0.0249834	0.0261523	0.0218462	0.0243273	0.00222673		0.0135404	0.0153738	0.0143774	0.0144305	0.000917858
6.97222	0.0248297	0.0259549	0.021852	0.0242122	0.00212004		0.0135346	0.0153836	0.0143731	0.0144304	0.000925813
6.97569	0.0247493	0.0258504	0.0219701	0.0241899	0.00199969		0.0135295	0.0153904	0.014371	0.0144303	0.000931873
6.97917	0.024603	0.0257837	0.0219556	0.0241141	0.00196035		0.0135457	0.0154089	0.0143743	0.0144429	0.000933489
6.98264	0.0244604	0.0257084	0.0218756	0.0240148	0.00195487		0.0135712	0.0154198	0.0143757	0.0144556	0.000926898
6.98611	0.02434	0.0256125	0.0219284	0.0239603	0.00187115		0.0135954	0.0154182	0.0143811	0.0144649	0.000914289
6.98958	0.024293	0.0255679	0.02196	0.0239403	0.00182962		0.0135996	0.0154216	0.0143917	0.014471	0.000913566
6.99306	0.0242529	0.0255492	0.021951	0.0239177	0.00182237		0.0135941	0.015424	0.0144043	0.0144742	0.000916963
6.99653	0.0242741	0.0255388	0.0219966	0.0239365	0.00179509		0.0135738	0.0154202	0.0144236	0.0144725	0.000924164
7	0.0242833	0.0254979	0.021975	0.0239188	0.00178954		0.013549	0.0154273	0.014437	0.0144711	0.000939603
7.00347	0.0242876	0.0254055	0.0219316	0.0238749	0.00177336		0.0135328	0.0154391	0.014444	0.014472	0.000953469
7.00694	0.0243283	0.0253098	0.0219903	0.0238761	0.00170532		0.0135265	0.0154452	0.0144469	0.0144729	0.000959618
7.01042	0.0243545	0.0252602	0.0220184	0.0238777	0.00167266		0.0135174	0.0154431	0.0144539	0.0144715	0.000962971
7.01389	0.024341	0.0252364	0.0220025	0.02386	0.00166972		0.0135055	0.0154325	0.0144624	0.0144668	0.000963502
7.01736	0.0243231	0.0251828	0.0219892	0.0238317	0.00165258		0.0134905	0.0154164	0.0144688	0.0144586	0.00096299
7.02083	0.0243051	0.0250443	0.0220016	0.0237837	0.00158696		0.0134766	0.0153996	0.0144763	0.0144509	0.000961783
7.02431	0.0242589	0.0248873	0.0220409	0.023729	0.00149536		0.0134599	0.0153913	0.0144913	0.0144475	0.000966452
7.02778	0.0242073	0.0247832	0.0220687	0.0236864	0.00143023		0.0134444	0.0153783	0.0145172	0.0144466	0.000968896
7.03125	0.0241039	0.0247396	0.022096	0.0236465	0.00137988		0.0134316	0.0153611	0.0145368	0.0144432	0.000968146
7.03472	0.0239911	0.0247489	0.0221159	0.0236186	0.00135548		0.013425	0.0153494	0.0145606	0.014445	0.000967385
7.03819	0.023837	0.0247388	0.0221096	0.0235618	0.001336		0.0134173	0.0153598	0.0145949	0.0144573	0.000978494
7.04167	0.0237125	0.0247345	0.0221287	0.0235252	0.00131298		0.0134127	0.0153856	0.0146432	0.0144805	0.000996454
7.04514	0.0236385	0.0247069	0.0221533	0.0234996	0.00128247		0.0134092	0.0154062	0.0146878	0.0145011	0.00101153
[truncated: 3,730 more rows]

## Sheet: figure 2d
	Abiotic MFC						GY32 MFC without electron donor						GY32 MFC with formate						GY32 MFC with acetate
	current 1	current 2	current 3	avg	stdev		current 1	current 2	current 3	avg	stdev		current 1	current 2	current 3	avg	stdev		current 1	current 2	current 3	avg	std
Time/hours	0.00306	0.00138	0.00445261	0.0029642	0.00153854		0.000823714	0.000872874	0.000378286	0.000691625	0.00027247		0.0161994	0.0150995	0.00192631	0.0110751	0.00794213		0.0258925	0.0374231	0.0104005	0.024572	0.0135596
0.0833333	0.00211	0.00127	0.00286631	0.0020821	0.000798523		0.000987292	0.000715297	0.000266719	0.000656436	0.000363875		0.0170847	0.016343	0.00236501	0.0119309	0.00829258		0.0293671	0.0421933	0.0121023	0.0278876	0.0150999
0.166667	0.00201	0.00119	0.00222945	0.00180982	0.000547877		0.00103551	0.000666086	0.000280473	0.000660689	0.000377547		0.018071	0.0172259	0.0026738	0.0126569	0.00865594		0.0323057	0.0469076	0.0145211	0.0312448	0.0162193
0.25	0.00185	0.00112	0.00187608	0.00161536	0.000429192		0.000991781	0.000611401	0.000274515	0.000625899	0.000358853		0.0187344	0.0182088	0.00280167	0.0132483	0.00905086		0.0347642	0.049996	0.0169318	0.0338973	0.0165492
0.333333	0.00175	0.00108	0.00165286	0.00149429	0.000362055		0.00103653	0.000595346	0.0003072	0.000646358	0.00036733		0.019384	0.0189879	0.00313619	0.013836	0.00926844		0.0370448	0.0514641	0.0159416	0.0348168	0.0178658
0.416667	0.00165	0.00106	0.00147142	0.00139381	0.00030256		0.00121691	0.000617835	0.000406204	0.000746984	0.000420502		0.0197241	0.0196479	0.00352164	0.0142979	0.00933258		0.0390472	0.0546221	0.0178268	0.0371653	0.0184697
0.5	0.0016	0.00103	0.00132543	0.00131848	0.000285064		0.00134565	0.00063307	0.00048016	0.000819628	0.000461923		0.0205204	0.0201822	0.00372692	0.0148099	0.00959959		0.0408984	0.0570715	0.0208612	0.0396104	0.0181395
0.583333	0.00152	0.001	0.00120836	0.00124279	0.000261704		0.00141058	0.000632271	0.000522816	0.000855222	0.000484056		0.0211052	0.020761	0.00420217	0.0153561	0.00966112		0.0422472	0.0592332	0.0228897	0.0414567	0.0181847
0.666667	0.00148	0.000986623	0.0011227	0.00119644	0.00025482		0.00144253	0.000629832	0.000545382	0.000872581	0.000495393		0.0213712	0.021203	0.0046433	0.0157392	0.00960968		0.0435671	0.060759	0.024415	0.0429137	0.0181808
0.75	0.00141	0.000975278	0.00105299	0.00114609	0.000231832		0.0014592	0.00062267	0.00056057	0.000880813	0.000501859		0.0220007	0.021696	0.00507288	0.0162565	0.00968652		0.0447705	0.0626436	0.0259737	0.0444626	0.0183369
0.833333	0.00139	0.000963794	0.000990151	0.00111465	0.000238825		0.00147504	0.000619557	0.000573317	0.000889306	0.00050779		0.0226604	0.0221102	0.00555583	0.0167755	0.0097204		0.0461345	0.0640336	0.0272909	0.0458197	0.0183733
0.916667	0.00134	0.000945946	0.000946079	0.00107734	0.000227469		0.00150217	0.000617944	0.00059211	0.000904074	0.000518125		0.0228924	0.022543	0.00612422	0.0171865	0.00958184		0.0473072	0.0658021	0.0281485	0.0470859	0.0188278
1	0.00131	0.000932348	0.000906047	0.00104946	0.000226013		0.00155073	0.000623812	0.000620421	0.000931655	0.000536138		0.0239112	0.0228905	0.0066761	0.0178259	0.00966953		0.0481811	0.0671362	0.0290955	0.0481376	0.0190204
1.08333	0.00129	0.000928787	0.000868918	0.00102924	0.000227804		0.0016156	0.000635478	0.000655794	0.000968958	0.000560102		0.0245927	0.0232708	0.00721784	0.0183604	0.00967239		0.0489631	0.0684738	0.0299576	0.0491315	0.0192587
1.16667	0.00126	0.000929628	0.00084017	0.00100993	0.000221136		0.00169603	0.000651243	0.00069863	0.0010153	0.000590007		0.025182	0.0236152	0.00777294	0.0188567	0.00963075		0.0498004	0.0698959	0.0308556	0.050184	0.019523
1.25	0.00124	0.00093787	0.000812181	0.000996684	0.00021989		0.00179033	0.000671837	0.000747607	0.00106993	0.00062504		0.0258538	0.0238547	0.00834375	0.0193508	0.00958461		0.0505586	0.0713006	0.031499	0.0511194	0.0199067
1.33333	0.00121	0.000954669	0.000787609	0.000984093	0.000212727		0.00188458	0.000692566	0.000796382	0.00112451	0.000660284		0.026388	0.0241026	0.00889211	0.0197942	0.00951041		0.0516279	0.0726568	0.032185	0.0521566	0.0202411
1.41667	0.00119	0.000979138	0.000764796	0.000977978	0.000212605		0.00198511	0.000716323	0.00084746	0.00118296	0.000697766		0.0269263	0.0243833	0.00945124	0.0202536	0.00944115		0.0527329	0.074003	0.032892	0.0532093	0.0205597
1.5	0.00116	0.00101	0.000749174	0.000973058	0.00020789		0.00209181	0.000741891	0.000901388	0.00124503	0.000737659		0.0272953	0.0247223	0.0100128	0.0206768	0.00932446		0.0537828	0.0752447	0.0333307	0.0541194	0.020959
1.58333	0.00115	0.00104	0.000731142	0.000973714	0.000217154		0.00219634	0.00076817	0.000953596	0.00130603	0.000776579		0.0276683	0.0251289	0.0105563	0.0211178	0.00923424		0.0547463	0.0766558	0.0338887	0.0550969	0.0213857
1.66667	0.00113	0.00108	0.000713303	0.000974434	0.000227524		0.00229591	0.000793225	0.00100334	0.00136416	0.00081373		0.0279679	0.0254453	0.0110559	0.0214897	0.00912355		0.0556946	0.0779211	0.0343989	0.0560049	0.0217628
1.75	0.00111	0.00113	0.000691455	0.000977152	0.000247623		0.00239423	0.000818417	0.00105229	0.00142165	0.000850362		0.0284108	0.0256836	0.0115824	0.0218922	0.00903211		0.0566048	0.0788698	0.0350044	0.0568263	0.0219335
1.83333	0.00109	0.00117	0.000677365	0.000979122	0.000264372		0.00248749	0.000842174	0.00109879	0.00147615	0.000885193		0.0286774	0.0259166	0.0120828	0.0222256	0.00889173		0.0575098	0.0797334	0.0355443	0.0575958	0.0220947
1.91667	0.00108	0.00121	0.00066613	0.000985377	0.000284014		0.00258214	0.000867244	0.00114538	0.00153159	0.000920371		0.0288808	0.0260374	0.0125713	0.0224965	0.00871226		0.0584454	0.0804177	0.0360604	0.0583078	0.0221789
2	0.00105	0.00126	0.000658128	0.000989376	0.000305481		0.00267739	0.000891957	0.00119264	0.00158733	0.000955918		0.0291635	0.0261737	0.0130338	0.0227903	0.00858065		0.0593425	0.0811012	0.0366006	0.0590148	0.0222521
2.08333	0.00103	0.0013	0.000646599	0.0009922	0.000328336		0.00277784	0.000917704	0.00124269	0.00164608	0.00099351		0.0293972	0.0263438	0.0134792	0.0230734	0.00844792		0.0601778	0.0816518	0.0370818	0.0596372	0.0222899
2.16667	0.00101	0.00134	0.000629392	0.000993131	0.000355604		0.00287814	0.000942991	0.00129304	0.00170472	0.00103117		0.0296342	0.0265389	0.013902	0.0233583	0.00833442		0.0609098	0.0820789	0.0375815	0.06019	0.0222574
2.25	0.000992638	0.00138	0.000626377	0.000999672	0.000376861		0.00297597	0.000968918	0.00134121	0.00176203	0.00106765		0.0298274	0.0267364	0.0143781	0.0236473	0.00817477		0.0615405	0.0825307	0.0380791	0.0607168	0.0222373
2.33333	0.000977975	0.00143	0.000621181	0.00100972	0.000405343		0.00307339	0.000995535	0.00138879	0.00181924	0.00110378		0.0300275	0.0269143	0.0147655	0.0239024	0.00806444		0.0621431	0.0829128	0.0384925	0.0611828	0.0222257
2.41667	0.000954439	0.00149	0.000608212	0.00101755	0.000444269		0.00316765	0.00102086	0.00143532	0.00187461	0.00113882		0.0302181	0.0270893	0.015139	0.0241488	0.00795798		0.0627502	0.0831889	0.0389047	0.0616146	0.0221639
2.5	0.000935703	0.00155	0.000613235	0.00103298	0.000475898		0.00326471	0.0010486	0.001482	0.00193177	0.00117452		0.0305462	0.027286	0.0155369	0.0244564	0.00789462		0.0632437	0.0834575	0.0394457	0.062049	0.0220302
2.58333	0.000913347	0.00162	0.000614535	0.00104929	0.000516334		0.00336253	0.00107672	0.00152911	0.00198945	0.00121044		0.030756	0.0274667	0.0159325	0.0247184	0.0077845		0.0637941	0.0837293	0.0399578	0.0624938	0.0219147
2.66667	0.000903369	0.00169	0.000619262	0.00107088	0.000554675		0.00345689	0.00110517	0.00157369	0.00204525	0.00124476		0.0309527	0.0276296	0.0163194	0.0249672	0.0076713		0.0642808	0.083915	0.0404085	0.0628681	0.0217876
2.75	0.000881318	0.00178	0.000623852	0.00109506	0.000606987		0.00355147	0.00113426	0.00161832	0.00210135	0.00127895		0.0312328	0.0277502	0.0166951	0.025226	0.00759045		0.0647046	0.0841376	0.0408464	0.0632295	0.0216833
2.83333	0.000866243	0.00187	0.000628216	0.00112149	0.000659066		0.00364299	0.00116308	0.00166114	0.00215574	0.00131185		0.0314219	0.0278669	0.0170615	0.0254501	0.00747906		0.0651948	0.0843382	0.0412814	0.0636048	0.0215724
2.91667	0.000855677	0.00197	0.000638793	0.00115482	0.000714244		0.00373381	0.00119329	0.00170269	0.00220993	0.00134407		0.0316066	0.027978	0.0174403	0.025675	0.00735856		0.0656288	0.0845841	0.0416102	0.063941	0.0215366
3	0.000840735	0.00208	0.00064566	0.0011888	0.000777942		0.00382339	0.00122333	0.00174382	0.00226351	0.00137573		0.0317673	0.0280901	0.0178105	0.0258893	0.00723402		0.0661328	0.0848004	0.0419926	0.0643086	0.0214621
3.08333	0.000828575	0.00219	0.00065824	0.0012256	0.000839522		0.00391194	0.00125375	0.00178402	0.00231657	0.00140684		0.0319408	0.0281883	0.0181855	0.0261049	0.00711035		0.0665592	0.0850361	0.0424	0.0646651	0.0213811
3.16667	0.000817954	0.00229	0.000668499	0.00125882	0.000896151		0.00399701	0.00128249	0.00182295	0.00236748	0.00143685		0.0320765	0.0282377	0.0185511	0.0262884	0.00697022		0.0669617	0.0852774	0.0427514	0.0649968	0.021331
3.25	0.000804693	0.00241	0.000680896	0.00129853	0.00096455		0.00408583	0.00131363	0.00186318	0.00242088	0.00146784		0.0322009	0.0282566	0.0189142	0.0264572	0.0068237		0.0672973	0.0854643	0.0430753	0.065279	0.0212664
3.33333	0.00080052	0.00253	0.000692864	0.00134113	0.001031		0.00417365	0.00134517	0.00190249	0.00247377	0.00149828		0.0323111	0.0282637	0.0192759	0.0266169	0.00667183		0.0676188	0.0856913	0.0433695	0.0655599	0.0212359
3.41667	0.000801599	0.00266	0.00070549	0.00138903	0.00110174		0.00426069	0.0013777	0.00194084	0.00252641	0.00152809		0.0324338	0.0282417	0.0196203	0.0267653	0.00653306		0.0679112	0.0858635	0.043597	0.0657906	0.0212129
3.5	0.000783214	0.00279	0.000718567	0.00143059	0.00117772		0.00434599	0.00140838	0.00197954	0.00257797	0.00155755		0.0324934	0.0281925	0.0199729	0.0268863	0.00636165		0.0681937	0.0859902	0.0437835	0.0659891	0.0211896
3.58333	0.000781111	0.00292	0.000735778	0.00147896	0.00124818		0.00443293	0.001441	0.00201792	0.00263062	0.00158728		0.0325529	0.028152	0.0203225	0.0270091	0.00619479		0.0684514	0.0859886	0.0439442	0.0661281	0.0211182
3.66667	0.000772846	0.00306	0.000756316	0.00152972	0.00132529		0.00451713	0.00147347	0.00205491	0.00268184	0.00161578		0.0326821	0.028105	0.0206885	0.0271585	0.00605256		0.0686857	0.0859463	0.0440943	0.0662421	0.0210328
3.75	0.000761568	0.0032	0.000777023	0.00157953	0.00140339		0.00460031	0.00150547	0.00209166	0.00273248	0.00164392		0.0327335	0.0280568	0.0210273	0.0272725	0.0058924		0.068879	0.0858674	0.0442135	0.06632	0.0209445
3.83333	0.000756484	0.00334	0.000797095	0.00163119	0.00148001		0.00468689	0.00153874	0.00212984	0.00278516	0.00167325		0.0328301	0.0279941	0.0213416	0.0273886	0.00576814		0.0690387	0.0858091	0.0443305	0.0663928	0.0208655
3.91667	0.000758484	0.00348	0.000821887	0.00168679	0.00155329		0.00477445	0.00157314	0.00216785	0.00283848	0.00170276		0.0328867	0.0279425	0.0216171	0.0274821	0.00564886		0.0691994	0.0857471	0.0444752	0.0664739	0.0207705
4	0.00075141	0.00362	0.000846839	0.00173942	0.00162933		0.00486085	0.00160658	0.00220592	0.00289112	0.00173196		0.0329678	0.0278837	0.0218632	0.0275716	0.00555885		0.0693789	0.0857486	0.0445997	0.0665757	0.0207172
4.08333	0.000749032	0.00375	0.000863161	0.0017874	0.00170062		0.00494564	0.00163857	0.00224372	0.00294264	0.00176084		0.0330348	0.0278307	0.0220767	0.0276474	0.00548134		0.0695586	0.0857558	0.0447023	0.0666722	0.0206784
4.16667	0.00074673	0.00387	0.000890066	0.0018356	0.0017633		0.0050288	0.00167021	0.00228034	0.00299312	0.00178915		0.0330328	0.0277683	0.0222608	0.0276873	0.00538648		0.0697352	0.0857787	0.0447961	0.06677	0.0206516
4.25	0.000738507	0.00398	0.000909694	0.00187607	0.00182407		0.00511165	0.00170003	0.00231788	0.00304319	0.00181778		0.0331218	0.0276912	0.0224219	0.027745	0.00535014		0.0699228	0.0858037	0.0448861	0.0668709	0.0206288
4.33333	0.000734365	0.00408	0.000927613	0.00191399	0.0018783		0.00519513	0.00172943	0.00235583	0.00309346	0.00184685		0.0331522	0.0276077	0.0225564	0.0277721	0.00529983		0.0701002	0.085825	0.0449599	0.0669617	0.0206126
4.41667	0.000729608	0.00418	0.000946306	0.00195197	0.00193257		0.00527855	0.00175883	0.00239375	0.00314371	0.00187588		0.0331872	0.0275275	0.0226713	0.0277953	0.00526307		0.0702757	0.0858514	0.0450333	0.0670534	0.020599
4.5	0.000724853	0.00427	0.000967726	0.00198753	0.00198041		0.00536423	0.00178825	0.00243284	0.00319511	0.00190596		0.0332534	0.0274441	0.022769	0.0278221	0.00525244		0.0704343	0.0858737	0.045101	0.0671363	0.0205854
4.58333	0.000722504	0.00435	0.000992749	0.00202175	0.00202085		0.00544913	0.00181718	0.00247138	0.0032459	0.00193589		0.0332999	0.027367	0.0228559	0.027841	0.0052381		0.0705852	0.085907	0.0451559	0.067216	0.0205834
4.66667	0.000720465	0.00442	0.00102139	0.00205395	0.00205457		0.00553356	0.00184553	0.00250967	0.00329625	0.00196582		0.0333464	0.0272863	0.022928	0.0278535	0.00523231		0.0707298	0.0859387	0.0452093	0.0672926	0.0205811
4.75	0.000721473	0.00447	0.00105831	0.00208326	0.00207383		0.00561955	0.00187362	0.00254843	0.0033472	0.00199663		0.0334224	0.0272058	0.0229887	0.0278723	0.00524872		0.0708722	0.0859804	0.0452557	0.0673694	0.0205871
4.83333	0.000710927	0.00451	0.00110683	0.00210925	0.00208851		0.00570657	0.00190122	0.00258796	0.00339859	0.00202805		0.033478	0.0271277	0.0230506	0.0278854	0.00525482		0.0710027	0.0860141	0.0453002	0.067439	0.0205896
4.91667	0.000705201	0.00455	0.00115943	0.00213821	0.00210098		0.00579364	0.00192951	0.00262699	0.00345005	0.00205936		0.0335139	0.0270529	0.0231087	0.0278918	0.00525307		0.0711476	0.0860331	0.0453467	0.0675091	0.0205858
5	0.000705427	0.00461	0.00121162	0.00217568	0.00212332		0.00588216	0.00196007	0.00266596	0.00350273	0.00209066		0.033646	0.0269823	0.0231595	0.0279293	0.00530699		0.071285	0.0860435	0.0453922	0.0675736	0.0205782
5.08333	0.000702483	0.0047	0.00126389	0.00222212	0.00216419		0.00597122	0.00199278	0.00270475	0.00355625	0.0021215		0.0336603	0.0269068	0.0231957	0.0279209	0.00530551		0.0714315	0.0860512	0.0454327	0.0676385	0.0205732
5.16667	0.000700515	0.0048	0.00131928	0.00227327	0.00220998		0.00605966	0.0020264	0.00274279	0.00360962	0.00215182		0.0337348	0.0268405	0.023232	0.0279358	0.00533637		0.0715748	0.0860563	0.0454733	0.0677015	0.0205669
5.25	0.000691015	0.00494	0.0013875	0.00233951	0.00227886		0.00614938	0.00206373	0.00278037	0.0036645	0.0021816		0.0337864	0.0267767	0.0232591	0.0279408	0.00535931		0.0717105	0.0860652	0.0455114	0.0677624	0.0205631
5.33333	0.00069637	0.00512	0.0014495	0.00242196	0.00236672		0.00623994	0.00210492	0.00281697	0.00372061	0.00221066		0.0338355	0.026718	0.0232862	0.0279466	0.0053809		0.0718536	0.0860788	0.0455523	0.0678282	0.0205609
5.41667	0.000690074	0.00529	0.00151424	0.00249811	0.00245272		0.00632904	0.00214433	0.00285376	0.00377571	0.00223952		0.0339462	0.0266559	0.0233098	0.0279706	0.00543872		0.0719953	0.0860833	0.0455961	0.0678916	0.0205532
5.5	0.00068852	0.00543	0.00157504	0.00256452	0.00252086		0.00641819	0.00218156	0.00289113	0.00383029	0.00226909		0.0339473	0.026597	0.0233389	0.027961	0.00543414		0.0721353	0.0860939	0.0456343	0.0679545	0.0205512
5.58333	0.000692645	0.00554	0.00163136	0.00262134	0.00257085		0.00650701	0.00221655	0.0029288	0.00388412	0.00229923		0.0340438	0.0265452	0.0233634	0.0279841	0.00548366		0.072287	0.0861077	0.0456768	0.0680239	0.0205498
5.66667	0.000683487	0.00565	0.00169455	0.00267601	0.00262469		0.00660009	0.00225212	0.00296909	0.00394043	0.00233106		0.0341592	0.0264934	0.0233856	0.0280128	0.00554515		0.0724387	0.0861179	0.0457197	0.0680921	0.0205469
5.75	0.000676141	0.00571	0.00176047	0.00271554	0.00264935		0.00669326	0.00228431	0.00301009	0.00399589	0.00236401		0.0342032	0.0264502	0.0233994	0.0280176	0.00556984		0.0725804	0.0861045	0.0457504	0.0681451	0.0205394
5.83333	0.000676713	0.00574	0.00181919	0.0027453	0.00265565		0.00678482	0.0023139	0.00305077	0.00404983	0.00239705		0.0342391	0.0264055	0.0234147	0.0280198	0.0055898		0.0727189	0.0860954	0.0457778	0.0681974	0.0205356
5.91667	0.000673607	0.00577	0.00186646	0.00277002	0.00266564		0.00687622	0.00234231	0.00309233	0.00410362	0.00243025		0.0343085	0.026365	0.0234361	0.0280365	0.00562562		0.0728547	0.0860855	0.0458112	0.0682505	0.0205281
6	0.00067204	0.00576	0.00191604	0.00278269	0.00265239		0.0069686	0.00236826	0.00313496	0.00415727	0.00246468		0.0343988	0.0263248	0.0234483	0.0280573	0.00567711		0.0729903	0.0860822	0.0458381	0.0683035	0.0205273
6.08333	0.000669719	0.00573	0.00197107	0.00279026	0.00262772		0.00706351	0.00239369	0.00317906	0.00421208	0.00250043		0.0344725	0.0262896	0.0234592	0.0280737	0.00571931		0.0731373	0.0860853	0.0458638	0.0683621	0.0205315
6.16667	0.000665414	0.00571	0.00202	0.00279847	0.00261084		0.00715849	0.00241928	0.00322355	0.00426711	0.0025361		0.0345311	0.0262584	0.023471	0.0280868	0.00575231		0.0732781	0.0860973	0.0458959	0.0684238	0.0205356
6.25	0.000668033	0.00568	0.00207024	0.00280609	0.00258574		0.00725496	0.00244511	0.00326852	0.00432286	0.00257243		0.0346296	0.0262277	0.0234907	0.028116	0.00580458		0.0734245	0.0861155	0.0459277	0.0684892	0.0205435
6.33333	0.000665474	0.00565	0.00211993	0.0028118	0.00256328		0.00734937	0.00247	0.00331296	0.00437744	0.00260805		0.034661	0.026194	0.0235078	0.0281209	0.00582093		0.0735662	0.0861344	0.0459644	0.068555	0.0205485
6.41667	0.000657411	0.00565	0.00217337	0.00282693	0.00255966		0.00744671	0.00249774	0.00335836	0.00443427	0.0026441		0.0347468	0.0261711	0.0235263	0.0281481	0.00586572		0.0736978	0.0861542	0.0460088	0.0686203	0.0205487
6.5	0.000659627	0.00561	0.00223395	0.00283452	0.00252924		0.00754176	0.00252321	0.00340258	0.00448918	0.00267993		0.0348446	0.0261548	0.0235483	0.0281826	0.00591488		0.0738291	0.0861687	0.0460495	0.0686824	0.0205488
6.58333	0.000656442	0.00559	0.00229057	0.00284567	0.00251318		0.00763553	0.00254916	0.00344634	0.00454367	0.00271494		0.034914	0.0261283	0.0235707	0.0282043	0.0059498		0.0739617	0.086186	0.046094	0.0687472	0.0205484
6.66667	0.000651561	0.00557	0.00234169	0.00285442	0.00249899		0.00772971	0.00257467	0.00349078	0.00459839	0.00275022		0.0349725	0.0261145	0.0235902	0.0282257	0.00597763		0.0740802	0.0861978	0.0461378	0.0688052	0.0205443
6.75	0.000655251	0.00554	0.00238867	0.00286131	0.00247644		0.00781686	0.00259801	0.00353172	0.00464887	0.00278301		0.0350373	0.026097	0.0236172	0.0282505	0.00600692		0.0742013	0.0862063	0.0461802	0.0688626	0.0205402
6.83333	0.000655666	0.00552	0.00243156	0.00286908	0.0024615		0.00790244	0.00262115	0.00357211	0.00469857	0.00281508		0.0350823	0.0260752	0.0236433	0.0282669	0.00602625		0.0743197	0.086211	0.0462229	0.0689179	0.0205341
6.91667	0.000651634	0.00549	0.00247248	0.00287137	0.00244372		0.00798265	0.00264172	0.00361058	0.00474498	0.00284544		0.0351466	0.0260634	0.0236766	0.0282956	0.00605203		0.0744218	0.0862121	0.0462628	0.0689656	0.0205259
7	0.000646053	0.00546	0.00251153	0.00287253	0.00242719		0.00806208	0.00266184	0.00364892	0.00479095	0.00287555		0.0352257	0.0260445	0.0237086	0.0283263	0.00608813		0.0745288	0.0862165	0.0463073	0.0690175	0.0205174
7.08333	0.000648767	0.00544	0.00255289	0.00288055	0.00241236		0.00813531	0.00268195	0.00368328	0.00483352	0.00290294		0.0352764	0.0260314	0.0237511	0.028353	0.0061033		0.0746345	0.086216	0.0463547	0.0690684	0.0205053
7.16667	0.000650442	0.0054	0.00258445	0.0028783	0.00238838		0.00820178	0.00269806	0.0037155	0.00487178	0.00292839		0.0353232	0.0260195	0.0237939	0.0283789	0.00611606		0.0747368	0.0862177	0.0463959	0.0691168	0.0204971
7.25	0.000647799	0.00537	0.0026133	0.00287703	0.00237212		0.00826232	0.00271291	0.00374496	0.00490673	0.00295149		0.0353944	0.0260077	0.0238391	0.0284137	0.00614189		0.0748245	0.0862189	0.0464408	0.0691614	0.0204848
7.33333	0.000647125	0.00535	0.00263552	0.00287755	0.00236076		0.00831723	0.00272676	0.00377158	0.00493852	0.00297232		0.0354648	0.0259952	0.0238862	0.0284488	0.00616691		0.0749215	0.0862203	0.0464869	0.0692096	0.0204733
7.41667	0.000640079	0.00533	0.00266735	0.00287914	0.00235212		0.00837041	0.00274041	0.0037973	0.00496937	0.00299242		0.0355511	0.0259714	0.0239275	0.0284833	0.00620562		0.0750182	0.0862227	0.0465321	0.0692577	0.0204627
7.5	0.000640685	0.0053	0.00270299	0.00288122	0.00233477		0.00841555	0.00275216	0.00381866	0.00499546	0.00300951		0.0355786	0.0259582	0.0239788	0.0285052	0.0062052		0.0750976	0.0862258	0.0465786	0.0693007	0.0204494
7.58333	0.000640036	0.00527	0.0027248	0.00287828	0.00231879		0.00844791	0.00275959	0.00383451	0.005014	0.00302203		0.0356163	0.0259441	0.0240289	0.0285298	0.0062114		0.0751822	0.0862314	0.0466258	0.0693465	0.0204376
7.66667	0.000640269	0.00522	0.00273692	0.00286573	0.00229258		0.0084756	0.00276369	0.00384913	0.00502947	0.00303338		0.0356838	0.0259327	0.024074	0.0285635	0.00623598		0.0752584	0.0862391	0.0466782	0.0693919	0.0204225
7.75	0.000640196	0.00518	0.00274953	0.00285658	0.00227179		0.00849603	0.00276674	0.00385985	0.00504087	0.00304176		0.0357965	0.0259201	0.0241362	0.0286176	0.00628075		0.0753464	0.0862457	0.0467356	0.0694426	0.0204059
7.83333	0.000632796	0.00514	0.00276568	0.00284616	0.00225468		0.00850634	0.00276697	0.0038659	0.0050464	0.00304636		0.0358168	0.0259091	0.0241961	0.0286407	0.00627344		0.0754051	0.0862401	0.0467832	0.0694761	0.0203857
7.91667	0.000633966	0.0051	0.00278035	0.00283811	0.00223358		0.00850734	0.00276541	0.00386685	0.00504653	0.00304732		0.0358867	0.0258963	0.0242644	0.0286825	0.00629217		0.075479	0.0862433	0.0468373	0.0695199	0.0203677
8	0.000634552	0.00507	0.0027954	0.00283332	0.00221797		0.00850262	0.00276315	0.00386469	0.00504349	0.00304591		0.0359489	0.0258852	0.0243274	0.0287205	0.00630828		0.0755571	0.0862379	0.046892	0.0695624	0.0203465
8.08333	0.000631844	0.00501	0.00280262	0.00281482	0.0021891		0.0084892	0.00275563	0.0038598	0.00503488	0.00304204		0.0360143	0.0258686	0.024397	0.02876	0.00632536		0.0756277	0.0862359	0.0469494	0.0696043	0.020324
8.16667	0.000630772	0.00498	0.00280918	0.00280665	0.00217462		0.0084706	0.00274915	0.00385132	0.00502369	0.00303556		0.0360581	0.025855	0.024464	0.0287924	0.00633061		0.0757021	0.0862359	0.0470138	0.0696506	0.0202992
8.25	0.000623758	0.00495	0.00281213	0.0027953	0.00216317		0.00844912	0.00274122	0.00384198	0.00501077	0.00302813		0.0361093	0.0258487	0.0245362	0.0288314	0.00633694		0.0757853	0.0862402	0.0470738	0.0696998	0.02028
8.33333	0.000627389	0.00491	0.00282215	0.00278651	0.00214153		0.00842287	0.00273268	0.00382955	0.00499503	0.00301883		0.0362112	0.0258414	0.0246052	0.028886	0.00637391		0.0758627	0.0862474	0.0471359	0.0697487	0.0202599
8.41667	0.00062629	0.00488	0.00283384	0.00278004	0.00212737		0.00839181	0.00272346	0.00381466	0.00497665	0.00300753		0.0362273	0.0258369	0.0246821	0.0289154	0.00635855		0.075944	0.0862542	0.0471943	0.0697975	0.0202424
8.5	0.0006264	0.00484	0.00283609	0.0027675	0.00210764		0.00835303	0.00271094	0.00379665	0.00495354	0.00299367		0.0363081	0.025835	0.0247625	0.0289685	0.00637883		0.0760157	0.0862633	0.0472541	0.0698444	0.0202236
8.58333	0.000622566	0.00481	0.00284384	0.0027588	0.00209501		0.00831529	0.00269955	0.00377883	0.00493123	0.00297996		0.0363949	0.0258249	0.0248396	0.0290198	0.00640598		0.0760963	0.0862784	0.0473138	0.0698962	0.0202087
8.66667	0.000622501	0.00477	0.00285067	0.00274772	0.00207567		0.00827069	0.00268591	0.00375774	0.00490478	0.00296382		0.03644	0.0258209	0.02493	0.0290636	0.00640365		0.0761749	0.086297	0.0473762	0.0699493	0.0201934
8.75	0.0006216	0.00475	0.00285045	0.00274068	0.00206639		0.00822285	0.00267237	0.00373478	0.00487667	0.00294617		0.0365117	0.0258166	0.0250205	0.0291163	0.006417		0.0762506	0.0863133	0.0474355	0.0699998	0.0201786
8.83333	0.000624419	0.00474	0.00284797	0.00273746	0.00206001		0.00817437	0.00265952	0.00371103	0.00484831	0.00292804		0.0366119	0.0258099	0.025111	0.0291776	0.00644776		0.0763294	0.0863298	0.0474974	0.0700522	0.0201629
8.91667	0.00062225	0.0047	0.00284267	0.00272164	0.00204157		0.00811302	0.00264062	0.00368238	0.00481201	0.00290583		0.0366381	0.0258025	0.0251989	0.0292131	0.00643726		0.0764032	0.0863501	0.0475608	0.0701047	0.0201471
9	0.00061977	0.00464	0.00282495	0.00269491	0.00201327		0.00804055	0.00261649	0.00364951	0.00476885	0.00288007		0.0366941	0.0257956	0.0252896	0.0292597	0.00644329		0.0764852	0.0863734	0.0476261	0.0701616	0.0201328
9.08333	0.000618617	0.0046	0.00281016	0.00267626	0.00199407		0.00797859	0.00259681	0.00362095	0.00473211	0.00285778		0.0367751	0.0257939	0.0253776	0.0293156	0.00646352		0.0765572	0.0863955	0.0476883	0.0702137	0.0201182
9.16667	0.000618458	0.00456	0.00280006	0.00265951	0.00197453		0.00792711	0.00258016	0.00359729	0.00470152	0.00283935		0.0368372	0.0257836	0.0254705	0.0293637	0.00647407		0.076641	0.0864186	0.0477524	0.0702707	0.0201049
9.25	0.000615307	0.00456	0.00279189	0.00265573	0.00197587		0.00787965	0.00256745	0.00357438	0.00467383	0.0028216		0.0369065	0.0257789	0.0255533	0.0294129	0.00649063		0.0767083	0.0864493	0.0478194	0.0703256	0.0200903
9.33333	0.000616205	0.00455	0.00279193	0.00265271	0.00197059		0.00783729	0.00255618	0.00355367	0.00464905	0.00280578		0.0369802	0.0257791	0.0256435	0.0294676	0.00650646		0.0767911	0.086482	0.0478907	0.0703879	0.0200766
9.41667	0.000614385	0.00455	0.00278877	0.00265105	0.00197142		0.00778406	0.0025425	0.00352758	0.00461805	0.00278573		0.0370483	0.0257716	0.0257374	0.0295191	0.00652048		0.0768744	0.0865186	0.0479629	0.070452	0.0200642
9.5	0.000614175	0.00454	0.00278061	0.00264493	0.00196643		0.00772512	0.00252639	0.00349913	0.00458355	0.00276381		0.0371292	0.0257684	0.0258261	0.0295746	0.00654258		0.0769528	0.0865576	0.0480364	0.0705156	0.0200511
9.58333	0.000611536	0.00454	0.00277513	0.00264222	0.0019676		0.00766719	0.0025113	0.00347089	0.00454979	0.00274205		0.037179	0.0257645	0.025922	0.0296219	0.00654519		0.0770334	0.0865948	0.0481115	0.0705799	0.0200369
9.66667	0.00061674	0.00454	0.00276512	0.00264062	0.00196459		0.00760335	0.00249498	0.00343941	0.00451258	0.00271802		0.0373008	0.0257626	0.0260174	0.0296936	0.00658925		0.077109	0.0866411	0.0481923	0.0706474	0.0200223
9.75	0.000614614	0.00453	0.00275779	0.00263413	0.00196062		0.00754505	0.00247894	0.00341138	0.00447846	0.00269636		0.0373305	0.0257604	0.0261149	0.0297353	0.00658004		0.0771963	0.0866847	0.0482751	0.0707187	0.0200073
9.83333	0.000610337	0.00454	0.00275141	0.00263391	0.00196746		0.00748986	0.0024651	0.00338433	0.00444643	0.00267546		0.0373797	0.0257624	0.0262125	0.0297849	0.00658114		0.0772737	0.0867268	0.0483584	0.0707863	0.0199899
9.91667	0.00060682	0.00454	0.0027451	0.00263064	0.00196909		0.00743575	0.00245083	0.0033581	0.00441489	0.00265518		0.0374689	0.0257613	0.0263083	0.0298462	0.00660716		0.0773572	0.0867727	0.0484426	0.0708575	0.0199746
10	0.000610851	0.00455	0.00274248	0.00263444	0.0019718		0.00738404	0.00243876	0.00333204	0.00438495	0.00263541		0.0375565	0.0257631	0.0264047	0.0299081	0.00663145		0.0774343	0.0868211	0.0485309	0.0709288	0.0199569
10.0833	0.00060702	0.00455	0.00273158	0.00262953	0.00197347		0.00732689	0.00242337	0.00330457	0.00435161	0.00261407		0.0376175	0.0257669	0.0264992	0.0299612	0.00664062		0.0775164	0.0868714	0.0486187	0.0710022	0.019941
10.1667	0.000608838	0.00456	0.0027243	0.00263105	0.00197723		0.0072662	0.00240854	0.00327446	0.0043164	0.00259103		0.0376854	0.0257672	0.0265947	0.0300158	0.00665501		0.0775954	0.0869218	0.0487075	0.0710749	0.0199242
10.25	0.000615235	0.00456	0.00271037	0.00262853	0.00197366		0.00720014	0.00239145	0.00324204	0.00427787	0.00256624		0.0377791	0.0257774	0.0266877	0.0300814	0.00668195		0.0776607	0.086967	0.0487976	0.0711418	0.0199022
10.3333	0.000603206	0.00454	0.00276485	0.00263602	0.00197156		0.00713703	0.00237736	0.00320965	0.00424135	0.00254203		0.0378716	0.0257867	0.0267821	0.0301468	0.00670839		0.077739	0.0870216	0.048877	0.0712125	0.0198922
10.4167	0.000608092	0.00452	0.00275482	0.00262764	0.00195905		0.00707541	0.00236007	0.00317998	0.00420515	0.0025193		0.0379281	0.0257836	0.0268701	0.0301939	0.00671999		0.0778133	0.087072	0.0489598	0.0712817	0.0198779
10.5	0.000602541	0.00451	0.00274475	0.0026191	0.00195676		0.00701801	0.0023438	0.00315279	0.00417153	0.00249809		0.0380023	0.0257927	0.0269693	0.0302547	0.0067353		0.0779048	0.0871279	0.0490527	0.0713618	0.019863
10.5833	0.000606273	0.00448	0.00273113	0.0026058	0.0019399		0.0069623	0.00232688	0.0031266	0.0041386	0.00247788		0.0381094	0.0257947	0.0270635	0.0303225	0.00677341		0.0779971	0.0871888	0.0491489	0.071445	0.0198484
10.6667	0.00060175	0.00445	0.00271401	0.00258859	0.00192719		0.00690347	0.0023083	0.00309961	0.00410379	0.00245666		0.0381397	0.0258006	0.0271551	0.0303651	0.0067669		0.0780766	0.0872442	0.0492409	0.0715206	0.0198317
10.75	0.000602243	0.00443	0.00268618	0.00257281	0.0019164		0.00683968	0.0022888	0.00307002	0.00406617	0.00243349		0.0382476	0.0258	0.0272499	0.0304325	0.0068068		0.0781568	0.0873021	0.0493326	0.0715972	0.0198165
10.8333	0.000602576	0.00439	0.00265259	0.00254839	0.00189586		0.00677602	0.00226739	0.00304141	0.00402827	0.00241088		0.0383117	0.0258067	0.0273408	0.0304864	0.00682017		0.0782444	0.0873646	0.0494245	0.0716778	0.0198041
10.9167	0.000596606	0.00436	0.00262428	0.00252696	0.00188358		0.00672467	0.00224973	0.00301876	0.00399772	0.00239271		0.0383912	0.0258152	0.0274315	0.030546	0.00684208		0.0783168	0.0874261	0.0495159	0.0717529	0.0197891
11	0.000601174	0.00435	0.00260049	0.00251722	0.0018758		0.00667715	0.00223566	0.00299643	0.00396975	0.00237534		0.038488	0.0258213	0.0275282	0.0306125	0.00687356		0.0783855	0.0874791	0.0496006	0.0718217	0.0197739
11.0833	0.000601114	0.00433	0.00258018	0.00250376	0.00186562		0.00662675	0.00222003	0.00297314	0.00393997	0.00235709		0.0386	0.0258198	0.0276172	0.030679	0.00691842		0.0784627	0.0875358	0.0496828	0.0718938	0.019763
11.1667	0.00059917	0.00434	0.00257161	0.00250359	0.00187134		0.00657915	0.0022081	0.00294987	0.00391237	0.00233909		0.0386101	0.0258324	0.0277085	0.030717	0.00689967		0.0785405	0.087594	0.0497693	0.071968	0.0197503
11.25	0.000593668	0.00435	0.0025675	0.00250372	0.00187898		0.00652871	0.00219552	0.00292523	0.00388315	0.00231999		0.0386825	0.0258351	0.0277993	0.0307723	0.00692046		0.0786223	0.0876561	0.0498549	0.0720445	0.0197404
11.3333	0.000593859	0.00437	0.00256415	0.00250934	0.00188867		0.00648107	0.00218487	0.00290126	0.00385573	0.00230165		0.0387999	0.0258464	0.0278816	0.0308427	0.00696591		0.0787009	0.0877203	0.0499438	0.0721217	0.0197289
11.4167	0.000595529	0.00437	0.00255962	0.00250838	0.00188776		0.00643454	0.00217302	0.0028784	0.00382865	0.00228416		0.0388386	0.0258471	0.0279668	0.0308842	0.00696981		0.0787908	0.0877829	0.0500262	0.0722	0.0197224
11.5	0.000600673	0.00438	0.00255538	0.00251202	0.00189004		0.00638662	0.00216186	0.0028543	0.00380093	0.00226588		0.0389305	0.0258579	0.028055	0.0309478	0.00699992		0.0788575	0.0878538	0.0501077	0.072273	0.0197157
11.5833	0.0005946	0.00438	0.00255226	0.00250895	0.00189307		0.00634046	0.00214963	0.00283211	0.00377406	0.00224861		0.0389716	0.0258559	0.0281357	0.0309877	0.00700756		0.0789417	0.0879245	0.0501874	0.0723512	0.0197129
11.6667	0.000592631	0.00439	0.00254706	0.0025099	0.00189896		0.00629504	0.00213849	0.00280981	0.00374778	0.00223139		0.0390346	0.0258603	0.0282164	0.0310371	0.00702553		0.0790256	0.0879959	0.050265	0.0724289	0.0197115
11.75	0.000593919	0.0044	0.00253837	0.00251076	0.00190319		0.00625178	0.00212787	0.00278852	0.00372272	0.002215		0.0391236	0.0258595	0.0283044	0.0310958	0.00705887		0.0790989	0.0880611	0.0503374	0.0724991	0.0197088
11.8333	0.000593437	0.0044	0.002549	0.00251415	0.00190352		0.00620567	0.0021171	0.0027653	0.00369602	0.00219745		0.0391645	0.0258628	0.0283891	0.0311388	0.00706432		0.0791758	0.0881298	0.0504127	0.0725727	0.0197065
11.9167	0.000594972	0.0044	0.00254479	0.00251325	0.00190271		0.00616312	0.00210626	0.00274444	0.00367127	0.00218147		0.0392782	0.025881	0.0284727	0.0312106	0.00710588		0.0792612	0.0881925	0.0504924	0.0726487	0.0197007
12	0.000592418	0.00441	0.00253216	0.00251153	0.00190887		0.00612761	0.002097	0.00272746	0.00365069	0.00216812		0.039341	0.0258753	0.0284684	0.0312282	0.00714446		0.0793461	0.0882593	0.0505749	0.0727268	0.0196949
12.0833	0.000593487	0.00442	0.00251872	0.00251073	0.00191327		0.00609465	0.00208858	0.00271152	0.00363158	0.0021557		0.039427	0.0258809	0.0285573	0.0312884	0.00717418		0.0794322	0.08832	0.0506565	0.0728029	0.0196875
12.1667	0.000589741	0.00443	0.00250723	0.00250899	0.00192013		0.00605959	0.00207942	0.00269481	0.00361127	0.00214251		0.0395024	0.0258836	0.0286388	0.0313416	0.00720052		0.0795129	0.0883824	0.0507425	0.0728793	0.0196772
12.25	0.000587961	0.00444	0.00249304	0.002507	0.00192606		0.00602465	0.00207024	0.00267816	0.00359101	0.00212939		0.0395661	0.0258927	0.0287256	0.0313948	0.00721693		0.0795956	0.0884483	0.0508308	0.0729582	0.0196675
12.3333	0.000589804	0.00444	0.00248006	0.00250329	0.0019252		0.00598657	0.00205988	0.00265993	0.00356879	0.00211524		0.0396222	0.0258901	0.0288024	0.0314382	0.00723554		0.079664	0.0885051	0.0509123	0.0730272	0.0196555
12.4167	0.000591457	0.00444	0.00246847	0.00249998	0.00192446		0.0059531	0.00205077	0.00264392	0.00354926	0.0021028		0.0397029	0.0258956	0.0288747	0.0314911	0.00726596		0.0797437	0.0885704	0.0509924	0.0731021	0.0196497
12.5	0.000587122	0.00444	0.00245284	0.00249332	0.00192676		0.00591605	0.00204001	0.00262677	0.00352761	0.00208915		0.0397472	0.0259016	0.0289513	0.0315334	0.00727501		0.0798345	0.0886376	0.0510749	0.0731823	0.019645
12.5833	0.000591495	0.00443	0.00242798	0.00248316	0.00191985		0.00587048	0.00202633	0.00260556	0.00350079	0.00207255		0.0398669	0.0259044	0.0290311	0.0316008	0.00732737		0.0799177	0.0887024	0.0511593	0.0732598	0.0196371
12.6667	0.000586171	0.00441	0.00239808	0.00246475	0.00191279		0.00582714	0.00201135	0.00258664	0.00347504	0.00205718		0.0398958	0.0259082	0.0291146	0.0316395	0.00732769		0.0800072	0.0887691	0.0512421	0.0733394	0.0196319
12.75	0.000583957	0.0044	0.00237326	0.0024524	0.00190925		0.00579303	0.00200005	0.00257154	0.00345487	0.00204497		0.0399617	0.025914	0.029191	0.0316889	0.00734939		0.080088	0.0888345	0.0513228	0.0734151	0.0196259
12.8333	0.000593332	0.00441	0.00235644	0.00245326	0.00191017		0.00575991	0.00199196	0.00255517	0.00343568	0.00203245		0.0400389	0.0259124	0.029259	0.0317368	0.00738202		0.0801555	0.0889041	0.0514004	0.0734867	0.0196211
12.9167	0.000587831	0.00441	0.00233845	0.00244543	0.00191333		0.00571997	0.00198021	0.00253684	0.00341234	0.00201775		0.0400932	0.025916	0.0293348	0.0317813	0.00739846		0.080232	0.0889728	0.051484	0.0735629	0.019614
13	0.000589935	0.00442	0.00232237	0.0024441	0.00191793		0.00567975	0.00196986	0.00251748	0.00338903	0.00200263		0.0401865	0.0259168	0.0293934	0.0318322	0.00744088		0.0803058	0.0890429	0.0515719	0.0736402	0.0196047
13.0833	0.000592408	0.00441	0.00230647	0.00243629	0.0019121		0.00564443	0.00195927	0.00250102	0.00336824	0.00198976		0.040236	0.025923	0.0294634	0.0318741	0.00745482		0.0803732	0.089107	0.0516578	0.0737127	0.0195929
13.1667	0.000585922	0.00441	0.00229293	0.00242962	0.0019157		0.00561363	0.00195007	0.00248704	0.00335025	0.00197845		0.0403073	0.0259226	0.0295287	0.0319195	0.00748444		0.0804516	0.0891775	0.0517469	0.073792	0.0195838
13.25	0.000585493	0.00443	0.00228121	0.00243223	0.0019267		0.00557969	0.00194217	0.00247051	0.00333079	0.00196544		0.0403673	0.0259287	0.0295986	0.0319649	0.00750449		0.0805238	0.0892435	0.0518338	0.073867	0.0195731
13.3333	0.000590818	0.00444	0.00227016	0.00243366	0.00192979		0.00554714	0.00193436	0.00245447	0.00331199	0.00195309		0.0404427	0.0259289	0.0296559	0.0320092	0.00753769		0.0805833	0.0893044	0.0519163	0.0739347	0.0195607
13.4167	0.000580351	0.00446	0.00225942	0.00243326	0.00194566		0.00551945	0.00192734	0.0024417	0.00329616	0.00194252		0.0405322	0.0259258	0.0297252	0.0320611	0.0075782		0.0806467	0.0893648	0.0519997	0.0740037	0.0195483
13.5	0.000585186	0.00448	0.0022479	0.0024377	0.00195433		0.00549075	0.00192117	0.00242739	0.00327977	0.00193142		0.0406002	0.0259207	0.0297875	0.0321028	0.00760875		0.0807048	0.0894203	0.0520847	0.0740699	0.0195321
13.5833	0.000580528	0.00449	0.00223399	0.00243484	0.00196246		0.00546081	0.00191304	0.00241354	0.00326246	0.0019202		0.0406411	0.0259225	0.0298488	0.0321375	0.00762156		0.080776	0.0894771	0.0521647	0.0741393	0.0195215
13.6667	0.000582588	0.00448	0.00221867	0.00242709	0.00195705		0.00543137	0.00190394	0.00239998	0.0032451	0.00190954		0.0407082	0.0259187	0.0299118	0.0321796	0.0076511		0.0808387	0.0895226	0.0522398	0.0742003	0.0195078
13.75	0.000581695	0.00449	0.00220585	0.00242585	0.00196342		0.0054037	0.00189674	0.00238693	0.00322912	0.00189912		0.0407916	0.025916	0.0299712	0.0322263	0.00768994		0.0809051	0.0895683	0.0523183	0.0742639	0.0194928
13.8333	0.000578529	0.0045	0.00219051	0.00242301	0.00197105		0.00537757	0.00188957	0.00237493	0.00321402	0.00188934		0.0408358	0.0259097	0.0300347	0.0322601	0.00770788		0.0809812	0.0896114	0.0523946	0.0743291	0.0194798
13.9167	0.000579842	0.00451	0.00217276	0.00242087	0.00197679		0.0053539	0.00188317	0.00236394	0.00320034	0.00188047		0.0409209	0.0259021	0.0300797	0.0323009	0.00775187		0.08105	0.0896495	0.0524672	0.0743889	0.0194656
14	0.000580101	0.0045	0.00215572	0.00241194	0.00197247		0.00533176	0.00187563	0.0023542	0.0031872	0.0018726		0.0409726	0.025897	0.0301384	0.032336	0.00777434		0.0811182	0.0896861	0.0525375	0.0744473	0.019452
14.0833	0.000578394	0.00451	0.00214199	0.00241013	0.00197947		0.00530855	0.00186942	0.00234346	0.00317381	0.00186387		0.0409997	0.0258924	0.0301845	0.0323589	0.0077848		0.0811857	0.0897209	0.0526115	0.074506	0.0194355
14.1667	0.000578469	0.00452	0.00212773	0.00240873	0.00198573		0.00528351	0.00186284	0.00233174	0.00315936	0.00185444		0.0410706	0.0258898	0.030241	0.0324005	0.00781739		0.0812552	0.0897558	0.0526888	0.0745666	0.0194176
14.25	0.000578772	0.00453	0.00211481	0.00240786	0.00199185		0.00526134	0.0018571	0.00232134	0.0031466	0.00184607		0.0411168	0.0258858	0.0302863	0.0324296	0.00783843		0.0813218	0.0897887	0.0527677	0.0746261	0.0193976
14.3333	0.000570071	0.00454	0.0021042	0.00240476	0.00200196		0.00523819	0.00185062	0.00231101	0.00313327	0.00183739		0.0412088	0.0258786	0.0303391	0.0324755	0.00788527		0.0813788	0.0898185	0.0528435	0.0746802	0.0193763
14.4167	0.000574132	0.00454	0.0020901	0.00240141	0.00200118		0.00521242	0.00184342	0.00229887	0.00311824	0.00182786		0.0413351	0.0258752	0.0303852	0.0325318	0.00795039		0.0814494	0.089856	0.0529096	0.0747383	0.0193659
14.5	0.000573855	0.00453	0.00207209	0.00239198	0.00199738		0.00518862	0.00183535	0.00228843	0.00310413	0.00181938		0.041293	0.0258622	0.0304228	0.032526	0.0079275		0.0815228	0.0898882	0.0529716	0.0747942	0.0193562
14.5833	0.000573756	0.00452	0.00205413	0.00238263	0.00199353		0.005171	0.00182884	0.00228099	0.00309361	0.00181322		0.0413459	0.0258606	0.0304715	0.0325593	0.00795099		0.0815873	0.0899225	0.053043	0.0748509	0.0193406
14.6667	0.00056709	0.00451	0.0020433	0.00237346	0.00199208		0.00515286	0.00182224	0.00227339	0.00308283	0.00180683		0.041438	0.0258611	0.0305043	0.0326011	0.00799733		0.081657	0.0899571	0.0531183	0.0749108	0.0193238
14.75	0.000570946	0.00451	0.00203365	0.00237153	0.00199115		0.00513996	0.00181858	0.00226733	0.00307529	0.00180208		0.0415426	0.0258584	0.0305441	0.0326484	0.00805108		0.0817372	0.0899895	0.0531921	0.0749729	0.0193088
14.8333	0.000571765	0.00452	0.00202573	0.0023725	0.00199683		0.00512455	0.00181495	0.00225997	0.00306649	0.00179617		0.0415921	0.0258482	0.0305777	0.0326727	0.00807831		0.0818026	0.0900261	0.0532662	0.0750317	0.0192927
14.9167	0.000565006	0.00455	0.00200303	0.00237268	0.00201805		0.00504937	0.0017962	0.00222441	0.00302332	0.00176762		0.0416608	0.025841	0.030606	0.0327026	0.00811563		0.081874	0.0900601	0.0533383	0.0750908	0.0192777
15	0.000573962	0.00457	0.00199611	0.00238002	0.00202549		0.0050371	0.00179478	0.00221776	0.00301655	0.00176259		0.0416926	0.0258418	0.0306326	0.0327223	0.00812938		0.0819471	0.0901022	0.0534109	0.0751534	0.019266
15.0833	0.000568015	0.00457	0.001987	0.002375	0.00202901		0.00502467	0.00179054	0.00221263	0.00300928	0.00175809		0.0417614	0.0258299	0.0306595	0.0327502	0.00816896		0.0820267	0.090145	0.0534843	0.0752187	0.0192552
15.1667	0.000569451	0.00458	0.00197883	0.00237609	0.00203457		0.00501067	0.00178729	0.00220595	0.0030013	0.00175271		0.0418171	0.0258236	0.0306878	0.0327762	0.00819871		0.0820931	0.0901863	0.053555	0.0752781	0.0192431
15.25	0.00057156	0.00457	0.00196996	0.00237051	0.00202909		0.0049936	0.00178176	0.00219815	0.00299117	0.00174661		0.0418464	0.0258117	0.0307138	0.0327907	0.00821659		0.0821757	0.0902296	0.0536268	0.075344	0.019234
15.3333	0.000571365	0.00458	0.00196293	0.00237143	0.0020353		0.00497326	0.00177689	0.00218846	0.00297953	0.00173884		0.0418932	0.0258074	0.0307397	0.0328135	0.00824094		0.0822379	0.0902704	0.0536977	0.075402	0.0192208
15.4167	0.000561664	0.00459	0.00195198	0.00236788	0.00204612		0.00495195	0.00177076	0.00217921	0.00296731	0.00173084		0.0419501	0.0257999	0.0307646	0.0328382	0.00827236		0.0823182	0.0903121	0.053763	0.0754644	0.0192143
15.5	0.000565463	0.00459	0.00194236	0.00236594	0.00204543		0.00493201	0.00176534	0.00216976	0.0029557	0.00172344		0.0420243	0.0257995	0.0307791	0.0328676	0.00831159		0.0823793	0.0903528	0.0538267	0.0755196	0.019205
15.5833	0.00057385	0.00459	0.0019301	0.00236465	0.00204304		0.004915	0.0017608	0.00216153	0.00294577	0.00171713		0.0420905	0.0257943	0.0308036	0.0328961	0.00834719		0.0824606	0.0903921	0.0538926	0.0755818	0.0191974
15.6667	0.000568021	0.00458	0.00191948	0.00235583	0.00204127		0.00490044	0.00175517	0.00215564	0.00293708	0.00171207		0.0421544	0.0257823	0.0308179	0.0329182	0.00838565		0.0825397	0.0904314	0.0539582	0.0756431	0.0191897
15.75	0.000566023	0.00457	0.00191014	0.00234872	0.0020377		0.00488116	0.00174875	0.0021471	0.00292567	0.00170518		0.0421731	0.0257804	0.0308338	0.0329291	0.00839477		0.0826178	0.090475	0.0540182	0.0757037	0.0191867
15.8333	0.000562758	0.00457	0.00189819	0.00234365	0.00204042		0.00486494	0.00174356	0.0021401	0.0029162	0.00169927		0.0422621	0.0257723	0.0308464	0.0329603	0.0084457		0.0826944	0.0905175	0.0540768	0.0757629	0.0191837
15.9167	0.000567144	0.00456	0.00188847	0.00233854	0.00203412		0.00485744	0.00174053	0.00213684	0.00291161	0.00169675		0.0423191	0.0257647	0.0308612	0.0329817	0.00847842		0.082761	0.0905567	0.0541385	0.0758187	0.019176
16	0.000566857	0.00459	0.00188318	0.00234668	0.00205123		0.00485176	0.00174094	0.00213387	0.00290886	0.00169403		0.0423701	0.0257547	0.030867	0.0329973	0.00851006		0.0828379	0.0906	0.0542038	0.0758806	0.0191696
16.0833	0.000561124	0.00461	0.00187852	0.00234988	0.00206518		0.0048434	0.00173957	0.00213016	0.00290438	0.00169056		0.0424004	0.0257515	0.0308719	0.0330079	0.00852752		0.0829065	0.0906436	0.0542678	0.0759393	0.0191626
16.1667	0.000562578	0.00461	0.00187632	0.00234963	0.00206481		0.00483008	0.00173619	0.0021237	0.00289666	0.00168557		0.0424505	0.0257383	0.0308753	0.0330214	0.00856026		0.0829692	0.0906849	0.0543274	0.0759938	0.0191562
16.25	0.000564138	0.00463	0.00187401	0.00235605	0.00207535		0.00481436	0.0017337	0.00211575	0.00288794	0.00167923		0.0425422	0.0257294	0.0308796	0.0330504	0.00861404		0.0830233	0.090725	0.0543853	0.0760446	0.0191487
16.3333	0.000562837	0.00464	0.0018698	0.00235755	0.00208188		0.00479711	0.00172973	0.00210755	0.00287813	0.00167259		0.0425849	0.0257144	0.0308743	0.0330579	0.00864466		0.0830861	0.0907674	0.0544444	0.0760993	0.0191429
16.4167	0.000561601	0.00465	0.00186517	0.00235892	0.00208844		0.00478085	0.00172597	0.00209985	0.00286889	0.00166633		0.0426316	0.0257115	0.0308704	0.0330712	0.00867207		0.0831399	0.0908132	0.0545044	0.0761525	0.0191363
16.5	0.000561347	0.00465	0.00185813	0.00235649	0.00208939		0.00476546	0.00172158	0.0020928	0.00285995	0.00166063		0.0426089	0.0257006	0.0308605	0.0330567	0.00866548		0.0831845	0.0908543	0.0545579	0.0761989	0.01913
16.5833	0.000559811	0.00465	0.0018516	0.0023538	0.00209083		0.00475063	0.00171726	0.00208609	0.00285133	0.00165515		0.0427036	0.0256908	0.0308634	0.0330859	0.00872147		0.083238	0.0909087	0.054611	0.0762526	0.0191306
16.6667	0.000561419	0.00464	0.00184536	0.00234893	0.0020854		0.00473343	0.00171187	0.00207814	0.00284115	0.00164897		0.0427244	0.0256802	0.0308557	0.0330868	0.00873837		0.0832996	0.090962	0.0546728	0.0763115	0.0191272
16.75	0.000561502	0.00463	0.00183657	0.00234269	0.00208093		0.00471771	0.00170653	0.00207115	0.0028318	0.00164339		0.0427784	0.0256737	0.0308439	0.0330987	0.00877245		0.0833469	0.0910078	0.0547344	0.076363	0.0191186
16.8333	0.0005569	0.00463	0.00182754	0.00233815	0.00208401		0.00470466	0.00170225	0.00206568	0.00282419	0.00163864		0.0428249	0.025668	0.0308214	0.0331048	0.00880338		0.0833998	0.0910551	0.0547945	0.0764165	0.0191124
16.9167	0.000555409	0.00463	0.00181975	0.00233505	0.0020856		0.00469185	0.00169835	0.00206002	0.00281674	0.00163393		0.0429314	0.0256608	0.0307904	0.0331275	0.00886931		0.0834657	0.0911055	0.0548548	0.0764753	0.0191096
17	0.000553659	0.00464	0.00181516	0.00233627	0.00209242		0.00467785	0.00169512	0.00205347	0.00280881	0.00162852		0.0429494	0.025658	0.030763	0.0331235	0.00888411		0.0835193	0.0911546	0.0549184	0.0765308	0.0191023
17.0833	0.000550612	0.00464	0.00181107	0.00233389	0.00209423		0.00466294	0.00169086	0.00204671	0.00280017	0.00162299		0.0430442	0.0256445	0.0307322	0.0331403	0.00894633		0.0835651	0.091199	0.0549807	0.0765816	0.0190924
17.1667	0.000558607	0.00463	0.00180535	0.00233132	0.00208604		0.00464864	0.00168671	0.00203966	0.00279167	0.00161784		0.0430566	0.0256352	0.0306979	0.0331299	0.00896174		0.0836175	0.0912366	0.0550416	0.0766319	0.0190819
17.25	0.000551538	0.00463	0.00180086	0.00232747	0.0020896		0.00463785	0.00168314	0.00203522	0.00278541	0.0016139		0.0431115	0.0256235	0.0306606	0.0331318	0.00900208		0.083672	0.0912789	0.055101	0.076684	0.0190745
17.3333	0.000556257	0.00464	0.00179727	0.00233118	0.00209357		0.00462566	0.00168093	0.00202903	0.00277854	0.0016091		0.0431718	0.0256157	0.0306227	0.0331367	0.00904403		0.0837378	0.0913217	0.0551571	0.0767389	0.0190711
17.4167	0.000556714	0.00464	0.00179279	0.00232983	0.00209395		0.00461557	0.00167811	0.00202436	0.00277268	0.00160535		0.0432147	0.0256057	0.0305817	0.033134	0.00907771		0.0837943	0.0913625	0.0552177	0.0767915	0.0190628
17.5	0.000559789	0.00463	0.00178708	0.00232562	0.00208786		0.00460355	0.00167415	0.00201878	0.00276549	0.0016011		0.0432172	0.0255935	0.0305388	0.0331165	0.00909023		0.0838417	0.0913965	0.0552769	0.0768383	0.019051
17.5833	0.000559828	0.00463	0.00178171	0.00232385	0.00208854		0.00459101	0.00167062	0.00201302	0.00275821	0.00159645		0.0432801	0.0255855	0.0304949	0.0331202	0.00913477		0.0838992	0.0914361	0.0553401	0.0768918	0.019041
17.6667	0.000560785	0.00463	0.0017769	0.00232256	0.00208876		0.00457874	0.00166726	0.00200729	0.0027511	0.00159189		0.0432995	0.0255782	0.0304526	0.0331101	0.00915467		0.0839501	0.091476	0.0553997	0.0769419	0.0190318
17.75	0.000554177	0.00463	0.00177127	0.00231848	0.00209229		0.00456937	0.001664	0.00200357	0.00274565	0.00158849		0.0433704	0.025569	0.0304008	0.0331134	0.00920551		0.0840022	0.0915156	0.0554569	0.0769916	0.0190241
17.8333	0.000555596	0.00463	0.00176577	0.00231712	0.00209241		0.00455754	0.00166074	0.00199806	0.00273878	0.0015841		0.0433604	0.02556	0.0303505	0.0330903	0.00921106		0.0840562	0.0915543	0.0555153	0.0770419	0.0190159
17.9167	0.000552337	0.00462	0.00176175	0.00231136	0.00208879		0.0045475	0.00165693	0.00199381	0.00273275	0.00158062		0.0434671	0.0255468	0.0303014	0.0331051	0.00928329		0.0841136	0.0915904	0.0555729	0.0770923	0.0190076
18	0.000555302	0.00461	0.00175798	0.00230776	0.00208251		0.00453408	0.00165277	0.00198745	0.00272477	0.00157582		0.0434871	0.0255416	0.0302478	0.0330922	0.00930471		0.084162	0.0916255	0.0556326	0.07714	0.0189962
18.0833	0.000552237	0.00463	0.00175463	0.00231229	0.0020953		0.00452436	0.00165135	0.00198291	0.00271954	0.00157178		0.0435265	0.0255336	0.030193	0.0330844	0.00933842		0.0842155	0.0916626	0.0556874	0.0771885	0.0189891
18.1667	0.000555272	0.00463	0.00175203	0.00231243	0.00209437		0.00451382	0.00164875	0.00197774	0.00271344	0.00156783		0.0435837	0.025521	0.0301326	0.0330791	0.00938489		0.0842704	0.0916986	0.0557443	0.0772378	0.0189808
18.25	0.000549034	0.00463	0.00174962	0.00230955	0.00209731		0.00450589	0.00164612	0.00197452	0.00270884	0.00156493		0.0435845	0.0255113	0.0300673	0.0330544	0.0093996		0.0843252	0.0917401	0.055804	0.0772898	0.018973
18.3333	0.000556688	0.00464	0.00174805	0.00231491	0.00209985		0.00449597	0.00164485	0.00196911	0.00270331	0.00156093		0.0436617	0.0255028	0.0300189	0.0330611	0.00945399		0.0843779	0.0917818	0.0558649	0.0773415	0.0189642
18.4167	0.000552862	0.00465	0.00174579	0.00231622	0.00210729		0.00448605	0.00164266	0.00196461	0.00269777	0.00155703		0.0437171	0.0254942	0.0299491	0.0330535	0.00949982		0.0844266	0.0918199	0.0559269	0.0773911	0.0189525
18.5	0.000553701	0.00467	0.00174655	0.00232342	0.00211791		0.00448109	0.00164304	0.00196187	0.00269533	0.00155471		0.0437004	0.0254883	0.0298715	0.0330201	0.00950553		0.0844846	0.0918599	0.0559877	0.0774441	0.0189442
18.5833	0.000554729	0.00467	0.0017445	0.00232308	0.00211776		0.0044738	0.00164114	0.00195839	0.00269111	0.00155198		0.0437581	0.0254727	0.0297935	0.0330081	0.00955715		0.0845239	0.0918923	0.0560411	0.0774858	0.0189335
18.6667	0.000555244	0.00468	0.00174174	0.00232566	0.00212347		0.00446424	0.00163933	0.00195378	0.00268579	0.00154819		0.0437944	0.0254575	0.0297073	0.0329864	0.00959813		0.0845753	0.091946	0.0560903	0.0775372	0.0189356
18.75	0.000552194	0.00469	0.00173989	0.00232736	0.00213054		0.00445041	0.00163626	0.00194733	0.002678	0.00154281		0.0438329	0.0254501	0.029623	0.0329687	0.00963724		0.0846392	0.0919902	0.0561431	0.0775908	0.0189344
18.8333	0.000546791	0.00469	0.00173631	0.00232437	0.00213328		0.00443455	0.00163162	0.00194031	0.00266883	0.00153693		0.0438844	0.0254357	0.0295453	0.0329551	0.00968549		0.0846944	0.0920351	0.056206	0.0776452	0.0189262
18.9167	0.000554853	0.0047	0.00173824	0.00233103	0.00213521		0.00442026	0.00162955	0.00193259	0.0026608	0.00153125		0.0438953	0.0254293	0.0294667	0.0329304	0.00970808		0.0847507	0.0920782	0.0562722	0.0777004	0.0189155
19	0.000549055	0.0047	0.00173835	0.00232913	0.00213761		0.00440362	0.00162496	0.00192502	0.0026512	0.00152504		0.0439727	0.0254163	0.0293815	0.0329235	0.0097721		0.084816	0.09212	0.0563317	0.0777559	0.0189099
19.0833	0.000551077	0.0047	0.00173599	0.00232902	0.00213709		0.0043856	0.00162043	0.00191633	0.00264079	0.00151828		0.0440204	0.025408	0.029298	0.0329088	0.00981753		0.0848602	0.0921641	0.0563889	0.0778044	0.0189025
19.1667	0.000551616	0.0047	0.0017334	0.00232834	0.00213723		0.00437112	0.00161666	0.00190947	0.00263242	0.00151286		0.0440451	0.0254078	0.0292158	0.0328896	0.00984677		0.0849215	0.092209	0.0564455	0.0778586	0.0188989
19.25	0.000550068	0.0047	0.00173212	0.0023274	0.00213805		0.00435437	0.00161226	0.00190161	0.00262275	0.00150659		0.044069	0.0254006	0.0291331	0.0328676	0.00987857		0.0849852	0.0922539	0.0565004	0.0779132	0.0188968
19.3333	0.000551217	0.0047	0.00172935	0.00232685	0.00213796		0.00434161	0.00160894	0.00189555	0.00261537	0.00150182		0.0441458	0.0253944	0.0290464	0.0328622	0.00994103		0.0850472	0.0923012	0.0565542	0.0779676	0.0188959
19.4167	0.000552775	0.0047	0.0017279	0.00232689	0.00213751		0.00432935	0.00160589	0.00188963	0.00260829	0.00149722		0.0441776	0.0253916	0.0289658	0.032845	0.00997567		0.0851095	0.0923488	0.0566083	0.0780222	0.0188949
19.5	0.000548716	0.0047	0.00172603	0.00232491	0.00213946		0.00431673	0.00160229	0.00188398	0.002601	0.00149253		0.0441995	0.0253784	0.0288856	0.0328211	0.0100087		0.0851648	0.0923917	0.0566605	0.0780723	0.018892
19.5833	0.000554032	0.00471	0.00172414	0.00232939	0.00214307		0.00430596	0.0016006	0.00187841	0.00259499	0.00148824		0.0442487	0.0253675	0.0288101	0.0328088	0.0100557		0.0852289	0.0924347	0.0567175	0.078127	0.018888
19.6667	0.000549471	0.00471	0.00172284	0.00232744	0.00214515		0.0042956	0.00159757	0.00187387	0.00258902	0.00148439		0.0443422	0.0253595	0.0287288	0.0328101	0.0101281		0.0852825	0.0924797	0.0567744	0.0781789	0.0188828
19.75	0.000550622	0.00472	0.00172158	0.00233073	0.0021504		0.00428433	0.0015955	0.00186834	0.00258272	0.00147993		0.0443402	0.0253476	0.0286394	0.0327757	0.0101495		0.0853453	0.0925223	0.0568306	0.0782327	0.018879
19.8333	0.000546613	0.00472	0.00171996	0.00232886	0.00215229		0.00427086	0.00159171	0.00186228	0.00257495	0.00147492		0.0443514	0.0253325	0.0285602	0.032748	0.0101776		0.0854081	0.0925588	0.0568838	0.0782836	0.0188744
19.9167	0.000551243	0.00472	0.00171728	0.00232951	0.00215076		0.00425935	0.00158898	0.00185657	0.0025683	0.0014706		0.0444028	0.0253257	0.0284821	0.0327369	0.0102255		0.0854483	0.0925928	0.0569394	0.0783269	0.0188634
20	0.000551684	0.00472	0.00171521	0.00232896	0.00215087		0.00424677	0.00158571	0.00185062	0.00256103	0.00146589		0.0444201	0.0253153	0.0284053	0.0327136	0.0102552		0.0855196	0.0926271	0.0569949	0.0783805	0.0188584
20.0833	0.000545889	0.00472	0.00171258	0.00232616	0.00215364		0.00423319	0.00158168	0.00184471	0.00255319	0.00146085		0.0444844	0.0253042	0.0283277	0.0327054	0.0103123		0.0855746	0.0926576	0.0570483	0.0784268	0.01885
20.1667	0.000549481	0.00471	0.00171032	0.00232327	0.00214692		0.00421911	0.00157751	0.00183791	0.00254484	0.00145579		0.0444969	0.025295	0.0282484	0.0326801	0.0103396		0.0856143	0.0926813	0.0571003	0.0784653	0.018837
20.25	0.000547294	0.00472	0.00170791	0.00232507	0.00215373		0.00420527	0.00157446	0.0018315	0.00253708	0.0014504		0.0445122	0.0252852	0.0281698	0.0326557	0.0103688		0.0856727	0.0927107	0.0571521	0.0785118	0.0188298
20.3333	0.000548905	0.00472	0.00170601	0.00232497	0.00215333		0.00419251	0.00157125	0.00182538	0.00252971	0.00144562		0.0445595	0.0252868	0.0280821	0.0326428	0.0104144		0.0857286	0.0927353	0.0572025	0.0785555	0.0188211
20.4167	0.000543793	0.00471	0.00170391	0.00231924	0.00215018		0.00417743	0.00156619	0.00181876	0.00252079	0.00144024		0.0445998	0.0252689	0.0279923	0.0326203	0.0104635		0.0857789	0.0927609	0.0572547	0.0785981	0.0188108
20.5	0.000548501	0.00471	0.00170226	0.00232025	0.00214848		0.0041614	0.00156241	0.00181082	0.00251154	0.00143421		0.0446124	0.0252576	0.0279009	0.0325903	0.010495		0.0858263	0.09278	0.057304	0.0786368	0.018799
20.5833	0.000542807	0.0047	0.00169882	0.00231388	0.00214576		0.00414716	0.00155741	0.00180473	0.0025031	0.00142916		0.0446657	0.0252444	0.0278097	0.0325733	0.0105506		0.0858681	0.0928012	0.0573547	0.0786747	0.0187863
20.6667	0.000535843	0.0047	0.00169684	0.00231089	0.00214892		0.00413426	0.00155352	0.00179922	0.00249566	0.00142437		0.0446641	0.0252387	0.0277179	0.0325402	0.0105725		0.0859172	0.0928223	0.0573955	0.0787117	0.0187804
20.75	0.000546315	0.0047	0.00169506	0.00231379	0.00214485		0.00412228	0.00155117	0.00179278	0.00248874	0.00141983		0.0447139	0.0252224	0.027627	0.0325211	0.0106275		0.0859573	0.0928465	0.0574396	0.0787478	0.0187722
20.8333	0.000546433	0.0047	0.00169587	0.0023141	0.00214469		0.00411118	0.00154847	0.00178742	0.00248236	0.00141565		0.0447424	0.0252059	0.0275342	0.0324942	0.010671		0.0860247	0.0928724	0.0574918	0.0787963	0.0187652
20.9167	0.000545813	0.0047	0.00169415	0.00231332	0.00214519		0.004102	0.001546	0.00178318	0.00247706	0.00141223		0.044756	0.0251895	0.0274429	0.0324628	0.0107056		0.0860786	0.0928916	0.0575519	0.0788407	0.0187487
21	0.000540747	0.00471	0.0016954	0.00231538	0.00215266		0.00408973	0.00154339	0.00177757	0.00247023	0.00140741		0.0448295	0.0251739	0.0273511	0.0324515	0.0107748		0.0861154	0.092904	0.05761	0.0788765	0.0187275
21.0833	0.000549428	0.00471	0.00169454	0.00231799	0.00214921		0.00407385	0.00154001	0.00176936	0.00246107	0.00140141		0.0448009	0.0251697	0.0272575	0.0324093	0.0107821		0.0861602	0.0929185	0.0576691	0.0789159	0.018708
21.1667	0.000543305	0.00471	0.00169323	0.00231551	0.00215192		0.00405886	0.00153571	0.00176276	0.00245244	0.00139583		0.0448369	0.025159	0.0271632	0.0323864	0.0108289		0.0862147	0.0929395	0.0577285	0.0789609	0.0186927
21.25	0.000544202	0.00471	0.00169167	0.00231529	0.00215178		0.00404687	0.00153266	0.00175706	0.00244553	0.00139133		0.0448695	0.0251508	0.0270619	0.0323607	0.010875		0.086264	0.0929648	0.057788	0.0790056	0.0186779
21.3333	0.000545204	0.00471	0.00169072	0.00231531	0.0021515		0.00403295	0.00152918	0.0017504	0.00243751	0.00138611		0.0449033	0.025145	0.0269672	0.0323385	0.0109195		0.0863103	0.0929856	0.0578436	0.0790465	0.0186631
21.4167	0.000542653	0.00471	0.00168985	0.00231417	0.00215268		0.00402141	0.00152604	0.00174515	0.00243086	0.0013818		0.0449465	0.0251342	0.0268739	0.0323182	0.010971		0.0863618	0.093009	0.0578952	0.0790887	0.0186526
21.5	0.000545231	0.0047	0.00168878	0.00231134	0.00214621		0.00400252	0.00152068	0.00173607	0.00241976	0.00137494		0.0449399	0.0251138	0.0267802	0.032278	0.0109972		0.0864144	0.0930369	0.0579505	0.0791339	0.0186418
21.5833	0.000541165	0.0047	0.00169019	0.00231045	0.00214768		0.00398957	0.00151725	0.00173014	0.00241232	0.00137008		0.0449762	0.0251046	0.0266867	0.0322558	0.0110445		0.0864626	0.0930651	0.0580077	0.0791785	0.0186293
21.6667	0.000545994	0.00471	0.00169272	0.00231624	0.00215089		0.00397869	0.00151583	0.00172437	0.00240629	0.00136572		0.0449842	0.0250983	0.0265946	0.0322257	0.0110745		0.0865029	0.093091	0.0580661	0.07922	0.0186136
21.75	0.000545104	0.0047	0.00169107	0.00231206	0.00214593		0.00396264	0.00151087	0.00171695	0.00239682	0.00135995		0.0449938	0.0250896	0.0265044	0.0321959	0.0111058		0.0865402	0.0931166	0.0581219	0.0792596	0.0185987
21.8333	0.000544558	0.0047	0.00168808	0.00231088	0.00214659		0.00394289	0.00150567	0.00170778	0.00238545	0.00135257		0.0450389	0.0250796	0.0264201	0.0321795	0.0111567		0.0865838	0.0931459	0.0581761	0.0793019	0.0185874
21.9167	0.000543763	0.00467	0.00168277	0.00229884	0.00213099		0.00392168	0.00149766	0.00169822	0.00237252	0.00134535		0.0450479	0.0250596	0.0263338	0.0321471	0.0111906		0.0866275	0.0931775	0.0582294	0.0793448	0.0185774
22	0.000544253	0.00467	0.00168	0.00229809	0.00213119		0.00390964	0.00149448	0.00169262	0.00236558	0.00134086		0.0450151	0.0250425	0.0262519	0.0321032	0.0111984		0.0866631	0.0932121	0.0582827	0.079386	0.018567
22.0833	0.000545769	0.00466	0.00167789	0.00229455	0.00212531		0.0038973	0.0014906	0.00168681	0.00235824	0.00133648		0.0450639	0.0250261	0.0261664	0.0320855	0.0112541		0.0867045	0.0932431	0.0583318	0.0794265	0.0185588
22.1667	0.000545375	0.00466	0.00167676	0.00229405	0.00212563		0.00388552	0.00148754	0.00168131	0.00235146	0.00133207		0.0450815	0.0250147	0.0260821	0.0320594	0.0112901		0.0867427	0.0932781	0.0583811	0.0794673	0.0185513
22.25	0.000543306	0.00467	0.00167814	0.00229715	0.00213185		0.00387573	0.00148579	0.00167669	0.00234607	0.00132816		0.0451294	0.0250068	0.0259994	0.0320452	0.0113421		0.08678	0.09331	0.058434	0.079508	0.0185404
22.3333	0.000546782	0.00467	0.00167814	0.00229831	0.00213042		0.00386147	0.00148249	0.00166964	0.00233786	0.0013228		0.0451834	0.0249965	0.0259189	0.0320329	0.011398		0.0868182	0.0933458	0.0584857	0.0795499	0.0185318
22.4167	0.000540841	0.00467	0.00167953	0.00229679	0.00213266		0.00384577	0.00147822	0.00166257	0.00232886	0.00131692		0.0452065	0.0249887	0.025838	0.0320111	0.0114355		0.0868569	0.0933846	0.0585381	0.0795932	0.0185241
22.5	0.000540711	0.00467	0.00167971	0.00229681	0.00213269		0.00383118	0.00147458	0.00165565	0.00232047	0.00131144		0.0452274	0.0249746	0.0257557	0.0319859	0.0114741		0.0868877	0.0934207	0.0585869	0.0796318	0.0185158
22.5833	0.000537074	0.00467	0.00167866	0.00229524	0.00213434		0.00381534	0.00147026	0.00164848	0.00231136	0.00130553		0.0452489	0.0249616	0.0256752	0.0319619	0.0115125		0.0869229	0.0934613	0.0586373	0.0796738	0.0185092
22.6667	0.000539054	0.00467	0.00167802	0.00229569	0.00213362		0.00379928	0.00146635	0.00164075	0.00230212	0.0012995		0.0452523	0.0249543	0.0255913	0.0319326	0.0115396		0.0869578	0.0935042	0.0586863	0.0797161	0.0185042
22.75	0.000540084	0.00466	0.00167757	0.00229255	0.00212769		0.00378361	0.00146173	0.00163331	0.00229288	0.00129386		0.0452526	0.0249466	0.0255064	0.0319019	0.0115654		0.0870032	0.0935501	0.0587332	0.0797622	0.0185035
22.8333	0.00054064	0.00465	0.00167687	0.00228917	0.002122		0.00376892	0.00145729	0.00162638	0.0022842	0.00128858		0.0453111	0.0249304	0.025425	0.0318888	0.0116266		0.087032	0.0935936	0.0587787	0.0798014	0.0184995
22.9167	0.000541215	0.00465	0.00167715	0.00228945	0.00212173		0.00375899	0.00145487	0.00162161	0.00227849	0.00128486		0.0453005	0.0249217	0.0253424	0.0318549	0.0116462		0.0870683	0.0936438	0.0588246	0.0798455	0.0184992
23	0.000542041	0.00465	0.00167768	0.00228991	0.00212131		0.00374616	0.00145177	0.00161544	0.00227112	0.00128004		0.0453519	0.0249074	0.0252595	0.0318396	0.0117033		0.0871051	0.0936957	0.0588719	0.0798909	0.0184988
23.0833	0.000550118	0.00465	0.00167675	0.00229229	0.00211812		0.00373187	0.00144873	0.00160809	0.0022629	0.00127466		0.0453626	0.0248989	0.0251754	0.0318123	0.0117357		0.0871394	0.0937404	0.0589159	0.0799319	0.0184972
23.1667	0.000542733	0.00465	0.00167867	0.00229047	0.00212088		0.00371757	0.00144475	0.0016018	0.0022547	0.00126931		0.0453314	0.0248847	0.0250871	0.0317678	0.0117469		0.0871847	0.0937866	0.058961	0.0799774	0.0184977
23.25	0.00054617	0.00465	0.00167838	0.00229152	0.00211951		0.00370468	0.00144176	0.00159545	0.0022473	0.00126447		0.0453636	0.0248664	0.025005	0.031745	0.0117943		0.0872189	0.0938318	0.0590051	0.0800186	0.0184962
23.3333	0.000539179	0.00465	0.00167827	0.00228915	0.0021224		0.00369111	0.00143784	0.0015896	0.00223951	0.0012594		0.0454207	0.0248564	0.0249228	0.0317333	0.0118537		0.087268	0.0938749	0.0590471	0.0800633	0.018498
23.4167	0.000540866	0.00465	0.00167937	0.00229008	0.00212155		0.00367799	0.00143477	0.0015832	0.00223199	0.00125447		0.0455013	0.024848	0.0248401	0.0317298	0.0119265		0.0873087	0.0939163	0.05909	0.080105	0.0184969
23.5	0.000541104	0.00465	0.00167855	0.00228988	0.00212157		0.00366382	0.00143118	0.00157654	0.00222385	0.00124917		0.0454662	0.0248272	0.0247564	0.0316832	0.0119364		0.0873408	0.093951	0.0591301	0.0801406	0.0184934
23.5833	0.000538666	0.00465	0.00167881	0.00228916	0.00212254		0.00364997	0.00142755	0.00157018	0.0022159	0.00124398		0.0455067	0.0248151	0.0246738	0.0316652	0.0119873		0.0873777	0.093987	0.0591724	0.080179	0.01849
23.6667	0.000537739	0.00465	0.00167894	0.00228889	0.0021229		0.00363779	0.00142445	0.00156451	0.00220892	0.00123942		0.0455022	0.0248077	0.0245944	0.0316347	0.01201		0.0874237	0.0940248	0.0592154	0.0802213	0.0184886
23.75	0.00053633	0.00465	0.00167943	0.00228859	0.00212341		0.00362625	0.00142149	0.00155915	0.0022023	0.0012351		0.0454653	0.0247913	0.0245074	0.031588	0.0120189		0.0874533	0.0940562	0.0592562	0.0802552	0.0184829
23.8333	0.000538563	0.00465	0.00167889	0.00228915	0.00212257		0.00361259	0.00141821	0.00155257	0.00219445	0.00122998		0.0454974	0.0247778	0.024427	0.0315674	0.012065		0.0874958	0.0940847	0.0592958	0.0802921	0.0184794
23.9167	0.000536759	0.00465	0.00167854	0.00228843	0.00212336		0.00359923	0.00141471	0.00154644	0.00218679	0.00122498		0.0455499	0.0247626	0.024346	0.0315528	0.0121236		0.0875367	0.0941138	0.0593343	0.0803283	0.0184763
24	0.000537925	0.00465	0.00168041	0.00228944	0.00212261		0.00358846	0.00141224	0.00154117	0.00218062	0.00122093		0.0455924	0.0247453	0.0242604	0.0315327	0.0121785		0.0875818	0.0941427	0.0593761	0.0803669	0.0184721
24.0833	0.000537963	0.00466	0.00168515	0.00229437	0.00212748		0.00358286	0.00141195	0.00153824	0.00217768	0.00121856		0.0456006	0.0247286	0.0241781	0.0315024	0.0122125		0.0876383	0.0941696	0.0594185	0.0804088	0.0184691
24.1667	0.000539911	0.00466	0.0016869	0.00229561	0.00212642		0.00357153	0.00140939	0.00153264	0.00217119	0.00121429		0.0455604	0.0247085	0.0240959	0.0314549	0.0122195		0.087681	0.0941883	0.0594592	0.0804429	0.0184613
24.25	0.000538673	0.00465	0.00168499	0.00229122	0.00212165		0.00355637	0.00140462	0.00152574	0.00216224	0.00120887		0.0456415	0.024691	0.0240041	0.0314455	0.0122989		0.0877265	0.0942072	0.0595016	0.0804784	0.0184532
24.3333	0.000537374	0.00464	0.00168134	0.00228624	0.00211715		0.00354181	0.00139986	0.00151922	0.00215363	0.00120368		0.0456583	0.0246789	0.0239143	0.0314172	0.0123391		0.0877789	0.0942268	0.059546	0.0805173	0.0184456
24.4167	0.000537263	0.00463	0.0016802	0.00228249	0.0021118		0.00352745	0.00139542	0.00151256	0.00214514	0.00119855		0.0456609	0.0246635	0.0238284	0.0313843	0.012371		0.0878203	0.0942431	0.0595906	0.0805513	0.0184344
24.5	0.000539049	0.00463	0.00167905	0.0022827	0.00211122		0.00351592	0.00139259	0.00150706	0.00213852	0.00119423		0.0456756	0.024652	0.0237405	0.0313561	0.0124095		0.0878697	0.0942541	0.0596277	0.0805839	0.0184271
24.5833	0.000534748	0.00463	0.00167793	0.00228089	0.00211316		0.00350448	0.00138932	0.00150211	0.00213197	0.00118997		0.0457049	0.0246343	0.0236468	0.0313287	0.01246		0.0879121	0.0942666	0.059668	0.0806156	0.0184172
24.6667	0.000537109	0.00463	0.00167888	0.002282	0.00211205		0.00349314	0.00138673	0.00149654	0.00212547	0.00118571		0.0457263	0.0246156	0.0235556	0.0312992	0.0125055		0.0879646	0.0942813	0.0597121	0.0806527	0.018408
24.75	0.000539211	0.00462	0.00167774	0.00227898	0.00210578		0.00348106	0.00138304	0.00149076	0.00211829	0.00118143		0.045719	0.0246054	0.0234625	0.0312623	0.0125329		0.0880175	0.0942895	0.0597563	0.0806878	0.0183964
24.8333	0.000535764	0.00462	0.00167681	0.00227753	0.00210734		0.00347048	0.00138006	0.00148614	0.00211222	0.00117747		0.0457362	0.0245921	0.0233665	0.0312316	0.0125763		0.0880573	0.0942973	0.0598007	0.0807185	0.018382
24.9167	0.000537752	0.00461	0.00167525	0.00227433	0.00210118		0.00345991	0.0013767	0.00148111	0.00210591	0.00117376		0.0457365	0.0245855	0.0232718	0.0311979	0.0126079		0.0881048	0.0943032	0.0598449	0.080751	0.0183685
25	0.000536904	0.00461	0.00167423	0.00227371	0.00210168		0.00345052	0.00137422	0.00147684	0.00210052	0.00117026		0.0456998	0.0245757	0.0231785	0.0311513	0.0126187		0.0881465	0.0943117	0.0598875	0.0807819	0.0183558
25.0833	0.000539402	0.00461	0.0016744	0.0022746	0.00210062		0.00344189	0.00137226	0.00147258	0.00209557	0.00116702		0.0457544	0.0245648	0.0230846	0.0311346	0.0126827		0.088186	0.0943215	0.0599318	0.0808131	0.0183421
25.1667	0.000537333	0.00461	0.00167453	0.00227396	0.00210146		0.00343324	0.00136995	0.00146869	0.00209063	0.00116379		0.0457866	0.0245537	0.0229906	0.0311103	0.0127341		0.08823	0.0943293	0.0599756	0.080845	0.0183289
25.25	0.000533544	0.00461	0.00167445	0.00227266	0.00210304		0.00342486	0.00136756	0.00146508	0.00208583	0.00116065		0.0458131	0.0245439	0.0228998	0.0310856	0.0127808		0.0882791	0.0943362	0.0600203	0.0808786	0.0183159
25.3333	0.000536391	0.00462	0.00167541	0.00227727	0.00210728		0.00341611	0.00136641	0.00146071	0.00208108	0.00115714		0.0458045	0.0245334	0.0228083	0.0310487	0.012808		0.0883088	0.0943469	0.0600617	0.0809058	0.0183022
25.4167	0.000540698	0.00462	0.00167653	0.00227908	0.00210534		0.00340763	0.0013647	0.00145632	0.00207622	0.00115395		0.0458024	0.0245148	0.0227158	0.031011	0.0128413		0.0883498	0.0943566	0.0601014	0.0809359	0.0182915
25.5	0.000537849	0.00462	0.00167762	0.00227849	0.00210636		0.00339948	0.00136253	0.00145268	0.00207157	0.00115089		0.0458319	0.0244977	0.0226246	0.0309847	0.0128921		0.0883918	0.0943685	0.0601477	0.0809693	0.018278
25.5833	0.000543466	0.00462	0.00167785	0.00228044	0.00210401		0.00339054	0.00136073	0.00144802	0.00206643	0.00114754		0.0458605	0.0244766	0.0225338	0.030957	0.0129433		0.0884317	0.0943847	0.0601973	0.0810046	0.0182638
25.6667	0.000539359	0.00461	0.0016792	0.00227619	0.00209996		0.00338017	0.00135718	0.00144342	0.00206026	0.00114389		0.0459021	0.0244671	0.0224399	0.0309364	0.0130003		0.0884606	0.0943965	0.060247	0.0810347	0.0182457
25.75	0.000536763	0.00461	0.0016799	0.00227556	0.00210093		0.00337189	0.00135497	0.00143973	0.00205553	0.00114079		0.0458881	0.0244499	0.0223484	0.0308955	0.0130264		0.088503	0.0944054	0.060294	0.0810674	0.0182308
25.8333	0.000528704	0.00461	0.00167952	0.00227274	0.00210432		0.00336286	0.00135208	0.00143621	0.00205038	0.00113742		0.0458815	0.0244369	0.0222603	0.0308596	0.0130548		0.0885374	0.0944127	0.0603396	0.0810965	0.0182145
25.9167	0.000536593	0.00461	0.00167968	0.00227543	0.00210103		0.00335361	0.00135037	0.00143122	0.00204507	0.00113395		0.0459029	0.0244325	0.0221664	0.0308339	0.0130992		0.0885759	0.0944244	0.060384	0.0811281	0.0182014
26	0.000539132	0.00461	0.00167987	0.00227633	0.00209996		0.00334449	0.0013483	0.00142675	0.00203984	0.00113054		0.0458853	0.0244176	0.02207	0.030791	0.0131247		0.0886074	0.094439	0.0604258	0.0811574	0.0181893
26.0833	0.000539561	0.00461	0.00167956	0.00227637	0.00209982		0.00333597	0.00134618	0.00142275	0.00203497	0.00112735		0.0459027	0.0244026	0.0219754	0.0307602	0.0131698		0.0886343	0.0944496	0.0604663	0.0811834	0.0181756
26.1667	0.000536774	0.00461	0.00167955	0.00227544	0.00210098		0.00332712	0.00134375	0.00141886	0.00202991	0.00112404		0.0459334	0.0243985	0.0218821	0.030738	0.0132196		0.0886705	0.094466	0.0605109	0.0812158	0.0181636
26.25	0.00053355	0.0046	0.00167973	0.00227109	0.00209673		0.00331884	0.00134071	0.00141524	0.00202493	0.00112118		0.0459165	0.0243927	0.0217897	0.0306996	0.0132423		0.0887005	0.094478	0.0605541	0.0812442	0.0181495
26.3333	0.000539785	0.0046	0.00168007	0.00227329	0.0020941		0.00331006	0.001339	0.00141061	0.00201989	0.00111789		0.0459731	0.0243906	0.0216915	0.0306851	0.0133085		0.0887351	0.0944909	0.0605956	0.0812739	0.0181377
26.4167	0.000534759	0.0046	0.00167926	0.00227134	0.0020963		0.00330136	0.00133639	0.00140702	0.00201492	0.00111464		0.0459727	0.0243793	0.0215955	0.0306492	0.0133433		0.0887596	0.0945075	0.0606337	0.0813003	0.0181271
26.5	0.000540329	0.00461	0.00168202	0.00227745	0.00209916		0.00329518	0.00133622	0.00140355	0.00201165	0.00111208		0.0459994	0.0243662	0.0214963	0.0306206	0.0133955		0.0887929	0.0945263	0.0606758	0.0813316	0.0181167
26.5833	0.000536399	0.00462	0.0016848	0.0022804	0.00210595		0.00329154	0.00133597	0.00140206	0.00200986	0.00111046		0.0459688	0.0243522	0.0213979	0.030573	0.0134148		0.0888222	0.0945478	0.0607178	0.0813626	0.0181067
26.6667	0.000540193	0.00461	0.00168448	0.00227822	0.00209886		0.00328127	0.00133292	0.00139695	0.00200371	0.00110686		0.0459996	0.0243372	0.0213048	0.0305472	0.0134678		0.0888519	0.094564	0.0607582	0.0813914	0.0180957
26.75	0.000532225	0.0046	0.0016822	0.00227147	0.00209693		0.0032699	0.00132856	0.00139243	0.00199696	0.00110286		0.0459751	0.0243239	0.0212103	0.0305031	0.0134893		0.0888694	0.0945816	0.0607975	0.0814162	0.0180832
26.8333	0.000534919	0.0046	0.00168	0.00227164	0.00209613		0.00325956	0.00132601	0.00138753	0.00199103	0.00109901		0.0460372	0.0243082	0.0211098	0.0304851	0.0135632		0.0888847	0.0946017	0.060838	0.0814415	0.0180706
26.9167	0.000533651	0.00459	0.00167858	0.00226741	0.0020913		0.00325011	0.0013227	0.00138329	0.00198537	0.00109572		0.0459961	0.024287	0.0210093	0.0304308	0.0135792		0.08891	0.0946212	0.0608783	0.0814698	0.01806
27	0.000533141	0.00459	0.00167847	0.0022672	0.00209153		0.00324131	0.00132045	0.00137925	0.00198034	0.00109243		0.0460099	0.0242732	0.0209127	0.0303986	0.0136238		0.0889371	0.0946374	0.0609162	0.0814969	0.0180499
27.0833	0.000534613	0.00459	0.00167777	0.00226746	0.00209101		0.00323431	0.00131876	0.00137592	0.00197633	0.00108982		0.046026	0.0242567	0.0208121	0.030365	0.0136718		0.0889609	0.0946587	0.0609561	0.0815252	0.0180397
27.1667	0.000534675	0.00459	0.00167786	0.00226751	0.00209098		0.00322813	0.00131722	0.00137304	0.0019728	0.00108751		0.0460143	0.0242459	0.0207091	0.0303231	0.0137035		0.0889886	0.0946793	0.0609981	0.0815553	0.018029
27.25	0.000529927	0.00459	0.00167795	0.00226596	0.00209293		0.00322175	0.00131528	0.00137048	0.00196917	0.00108512		0.0460248	0.024235	0.0206112	0.0302903	0.0137464		0.0890081	0.094693	0.0610325	0.0815779	0.0180184
27.3333	0.000537384	0.00458	0.00167726	0.00226488	0.00208438		0.00321417	0.00131314	0.00136633	0.00196455	0.00108253		0.0460179	0.0242177	0.0205079	0.0302478	0.0137827		0.0890334	0.0947149	0.0610694	0.0816059	0.0180106
27.4167	0.000533932	0.00458	0.00167657	0.0022635	0.00208591		0.00320732	0.00131112	0.00136349	0.00196064	0.00107997		0.046012	0.0242055	0.0204082	0.0302085	0.0138172		0.0890443	0.0947391	0.0611095	0.081631	0.0179988
27.5	0.000530874	0.00458	0.00167552	0.00226213	0.00208733		0.00320071	0.00130916	0.00136074	0.00195687	0.00107751		0.0459825	0.0241915	0.0203133	0.0301624	0.0138371		0.0890581	0.0947598	0.0611479	0.0816553	0.0179873
27.5833	0.00053411	0.00458	0.00167575	0.00226329	0.00208596		0.00319501	0.00130799	0.00135782	0.00195361	0.00107538		0.0460338	0.024178	0.0202158	0.0301425	0.0139041		0.0890904	0.0947818	0.0611868	0.0816863	0.0179798
27.6667	0.000535912	0.00458	0.00167627	0.00226406	0.00208513		0.00318863	0.00130657	0.00135468	0.00194996	0.00107299		0.0460332	0.0241612	0.0201217	0.0301053	0.013941		0.0891077	0.0948047	0.0612276	0.0817133	0.0179684
27.75	0.000533408	0.00458	0.0016762	0.0022632	0.00208618		0.00318254	0.00130485	0.00135207	0.00194649	0.00107071		0.046047	0.0241512	0.0200238	0.030074	0.0139861		0.0891215	0.0948319	0.0612662	0.0817399	0.0179591
27.8333	0.000536696	0.00458	0.00167552	0.00226407	0.00208492		0.0031769	0.00130364	0.00134923	0.00194326	0.00106861		0.0460314	0.0241339	0.0199273	0.0300309	0.0140156		0.0891443	0.0948497	0.0612977	0.0817639	0.0179524
27.9167	0.000540132	0.00458	0.00167614	0.00226542	0.00208341		0.00317207	0.00130274	0.00134666	0.00194049	0.0010668		0.0460886	0.0241175	0.0198324	0.0300128	0.0140859		0.0891655	0.0948716	0.061317	0.0817847	0.0179537
28	0.000535581	0.00458	0.001675	0.00226353	0.00208545		0.00316851	0.00130142	0.00134547	0.00193847	0.00106548		0.0460967	0.0241064	0.0197347	0.0299793	0.0141282		0.0892127	0.0949126	0.061344	0.0818231	0.017963
28.0833	0.000529387	0.00459	0.00167656	0.00226531	0.00209335		0.00316413	0.00130073	0.00134393	0.00193626	0.00106358		0.0460688	0.0240873	0.0196382	0.0299314	0.0141513		0.0892668	0.0949416	0.0613865	0.081865	0.0179604
28.1667	0.000528062	0.00459	0.00167757	0.00226521	0.00209376		0.00316056	0.00129981	0.00134234	0.00193424	0.00106224		0.0460929	0.0240757	0.0195439	0.0299042	0.0142018		0.0893126	0.0949633	0.0614348	0.0819036	0.0179502
28.25	0.000534271	0.00459	0.00167796	0.00226741	0.00209113		0.00315631	0.00129924	0.00133982	0.00193179	0.00106066		0.046095	0.0240634	0.0194483	0.0298689	0.0142404		0.0893558	0.0949857	0.0614873	0.0819429	0.0179373
28.3333	0.000529233	0.00459	0.0016772	0.00226548	0.00209333		0.00315031	0.00129731	0.00133752	0.00192838	0.00105841		0.0460786	0.0240552	0.0193495	0.0298278	0.0142689		0.0893987	0.0950094	0.0615406	0.0819829	0.0179245
28.4167	0.000533806	0.00459	0.00167732	0.00226704	0.00209141		0.0031433	0.00129591	0.00133389	0.00192437	0.0010558		0.046094	0.0240438	0.0192607	0.0297995	0.0143127		0.0894333	0.0950256	0.061586	0.082015	0.0179116
28.5	0.000530904	0.00458	0.00167605	0.00226232	0.00208724		0.00313643	0.00129313	0.00133098	0.00192018	0.00105347		0.0461456	0.0240338	0.0191641	0.0297811	0.0143797		0.0894824	0.0950447	0.0616327	0.0820533	0.0179021
28.5833	0.000527282	0.00458	0.00167441	0.00226056	0.00208897		0.00313049	0.00129125	0.00132865	0.0019168	0.00105126		0.046143	0.024019	0.0190587	0.0297402	0.0144201		0.089531	0.0950659	0.0616783	0.0820917	0.0178939
28.6667	0.000534426	0.00458	0.00167268	0.00226237	0.00208626		0.0031232	0.00128983	0.00132477	0.0019126	0.00104855		0.0461843	0.0240063	0.0189589	0.0297165	0.0144832		0.0895767	0.0950806	0.0617186	0.0821253	0.0178857
28.75	0.000529253	0.00457	0.00167149	0.00225692	0.00208301		0.00311753	0.00128719	0.00132261	0.00190911	0.00104667		0.0461345	0.0239852	0.0188629	0.0296609	0.0144947		0.0896203	0.0950948	0.0617591	0.0821581	0.0178768
28.8333	0.000539989	0.00457	0.00167093	0.00226031	0.00207865		0.00311158	0.00128646	0.00131898	0.00190568	0.00104447		0.0461164	0.0239688	0.0187644	0.0296165	0.0145243		0.0896719	0.0951152	0.0617994	0.0821955	0.017872
28.9167	0.000530724	0.00458	0.00167084	0.00226052	0.00208805		0.00311124	0.00128643	0.00131968	0.00190578	0.00104409		0.0461654	0.0239512	0.0186676	0.0295947	0.0145918		0.0897324	0.095133	0.0618427	0.082236	0.0178664
29	0.00052802	0.00458	0.00167132	0.00225978	0.0020891		0.00311	0.00128595	0.00131932	0.00190509	0.00104362		0.0460962	0.0239317	0.0185703	0.0295327	0.0145927		0.089782	0.0951435	0.0618827	0.0822694	0.0178578
29.0833	0.000526069	0.00459	0.00167252	0.00226286	0.0020953		0.00310689	0.00128587	0.00131805	0.0019036	0.0010422		0.046142	0.0239179	0.0184778	0.0295126	0.0146561		0.0898288	0.0951554	0.0619249	0.0823031	0.0178478
29.1667	0.000531881	0.00459	0.0016729	0.00226493	0.00209283		0.00310431	0.00128569	0.00131634	0.00190211	0.00104125		0.0461314	0.0239036	0.0183812	0.0294721	0.0146892		0.0898938	0.0951692	0.0619713	0.0823448	0.01784
29.25	0.000529422	0.00459	0.00167324	0.00226422	0.0020938		0.00310127	0.00128477	0.00131513	0.00190039	0.00104011		0.0460903	0.0238923	0.0182856	0.0294227	0.0147042		0.0899284	0.0951724	0.0620103	0.0823704	0.0178262
29.3333	0.000530887	0.00459	0.00167403	0.00226497	0.00209309		0.00309652	0.00128375	0.00131277	0.00189768	0.00103833		0.0461254	0.0238872	0.0181934	0.029402	0.01476		0.0899809	0.0951767	0.0620478	0.0824018	0.0178175
29.4167	0.000533928	0.0046	0.00167622	0.00227005	0.00209707		0.00309699	0.00128501	0.00131267	0.00189822	0.00103826		0.0460817	0.0238853	0.0181028	0.0293566	0.0147701		0.0900284	0.0951876	0.0620859	0.082434	0.0178097
29.5	0.000537393	0.00461	0.00167973	0.00227571	0.0021007		0.00309719	0.00128633	0.00131233	0.00189862	0.00103808		0.0460962	0.0238729	0.0180099	0.0293264	0.0148161		0.0900701	0.0951942	0.0621206	0.0824616	0.0178011
29.5833	0.000533246	0.0046	0.00167634	0.00226986	0.00209734		0.00309156	0.00128361	0.00131022	0.00189513	0.00103622		0.0460825	0.023858	0.0179225	0.0292877	0.0148445		0.0901061	0.0952012	0.0621542	0.0824872	0.0177922
29.6667	0.000532101	0.00458	0.00167238	0.00226149	0.00208726		0.00308324	0.00127965	0.00130658	0.00188982	0.00103362		0.0460654	0.0238442	0.0178303	0.0292467	0.0148727		0.0901539	0.0952153	0.0621936	0.082521	0.017785
29.75	0.000525529	0.00457	0.00166891	0.00225481	0.00208492		0.00307349	0.00127571	0.00130279	0.001884	0.00103022		0.0460901	0.0238229	0.0177388	0.0292173	0.0149256		0.0901943	0.0952309	0.0622324	0.0825525	0.0177771
29.8333	0.000533679	0.00457	0.00166667	0.00225678	0.00208186		0.00306692	0.00127451	0.00129921	0.00188021	0.0010278		0.0460602	0.0238062	0.0176502	0.0291722	0.0149459		0.0902305	0.0952388	0.0622709	0.0825801	0.0177656
29.9167	0.000532586	0.00457	0.00166504	0.00225588	0.00208254		0.00306249	0.0012732	0.00129736	0.00187768	0.00102615		0.046061	0.0237874	0.0175599	0.0291361	0.0149845		0.0902673	0.0952495	0.0623122	0.0826096	0.0177538
30	0.000526097	0.00457	0.00166507	0.00225372	0.00208523		0.0030596	0.00127199	0.00129659	0.00187606	0.00102505		0.0460797	0.02377	0.0174719	0.0291072	0.0150322		0.0903046	0.0952674	0.0623545	0.0826422	0.017744
30.0833	0.000530224	0.00457	0.00166497	0.00225506	0.00208353		0.00305683	0.0012716	0.00129497	0.00187447	0.00102403		0.0460778	0.0237542	0.0173906	0.0290742	0.0150654		0.0903329	0.0952765	0.0623874	0.0826656	0.0177345
30.1667	0.000534751	0.00456	0.00166529	0.00225335	0.00207606		0.00305333	0.00127034	0.00129287	0.00187218	0.00102297		0.0460501	0.0237381	0.0173044	0.0290308	0.0150861		0.0903654	0.0952879	0.062424	0.0826925	0.0177247
30.25	0.000527196	0.00456	0.0016654	0.00225086	0.00207917		0.0030502	0.001269	0.00129208	0.00187043	0.00102178		0.0460399	0.0237212	0.0172144	0.0289919	0.0151183		0.090406	0.0953084	0.0624557	0.0827234	0.0177227
30.3333	0.000532308	0.00457	0.00166554	0.00225595	0.00208259		0.00304915	0.00126988	0.00129122	0.00187008	0.00102116		0.0460272	0.0237042	0.0171206	0.0289507	0.0151506		0.0904371	0.0953191	0.0624852	0.0827471	0.0177163
30.4167	0.000530322	0.00457	0.00166613	0.00225548	0.00208333		0.00304787	0.00126945	0.00129077	0.00186937	0.00102067		0.0460326	0.0236981	0.0170321	0.028921	0.0151893		0.0904771	0.0953375	0.0625291	0.0827812	0.0177064
30.5	0.000525905	0.00457	0.00166647	0.00225412	0.00208511		0.00304486	0.00126839	0.00128975	0.00186767	0.00101954		0.0459885	0.0236929	0.0169493	0.0288769	0.0151979		0.0905224	0.0953509	0.0625737	0.0828157	0.0176955
30.5833	0.000525592	0.00457	0.00166568	0.00225376	0.00208535		0.0030436	0.001268	0.00128924	0.00186695	0.00101907		0.0459765	0.0236856	0.0168664	0.0288428	0.0152249		0.0905542	0.0953601	0.062614	0.0828428	0.0176826
30.6667	0.000531304	0.00457	0.00166646	0.00225592	0.00208287		0.00304321	0.00126838	0.00128853	0.0018667	0.00101893		0.0459819	0.0236765	0.0167833	0.0288139	0.0152622		0.0905792	0.0953822	0.0626604	0.0828739	0.0176694
30.75	0.000523956	0.00457	0.00166616	0.00225337	0.00208596		0.00304048	0.00126713	0.00128792	0.00186518	0.00101789		0.0459459	0.0236654	0.0166976	0.0287696	0.0152776		0.0906198	0.0953999	0.062702	0.0829072	0.0176607
30.8333	0.00053351	0.00457	0.00166573	0.00225641	0.00208206		0.00303649	0.00126682	0.0012853	0.00186287	0.00101643		0.0459499	0.0236498	0.0166147	0.0287381	0.0153153		0.0906408	0.0954206	0.0627446	0.0829354	0.0176482
30.9167	0.000533485	0.00457	0.00166466	0.00225605	0.00208223		0.00303455	0.00126625	0.00128447	0.00186176	0.00101571		0.0459804	0.0236418	0.0165303	0.0287175	0.0153672		0.0906739	0.0954445	0.0627919	0.0829701	0.0176369
31	0.000530656	0.00457	0.00166337	0.00225468	0.00208358		0.00303292	0.00126553	0.00128404	0.00186083	0.0010151		0.0459424	0.0236282	0.0164463	0.0286723	0.0153814		0.0906988	0.0954619	0.0628306	0.0829971	0.0176263
31.0833	0.000530515	0.00457	0.00166265	0.00225439	0.00208374		0.00303017	0.00126478	0.00128284	0.00185926	0.00101408		0.0459465	0.0236117	0.0163626	0.0286402	0.0154197		0.0907177	0.0954845	0.0628679	0.0830234	0.0176171
31.1667	0.000530261	0.00457	0.00166183	0.00225403	0.00208396		0.00302786	0.00126412	0.00128185	0.00185794	0.00101321		0.0459016	0.0235972	0.0162798	0.0285928	0.0154298		0.0907502	0.0954596	0.0629074	0.0830391	0.0175928
31.25	0.00053237	0.00456	0.0016617	0.00225136	0.00207755		0.00302573	0.00126299	0.00128062	0.00185645	0.00101267		0.0458986	0.023575	0.0161962	0.0285566	0.0154651		0.0907703	0.0954443	0.0629469	0.0830538	0.0175692
31.3333	0.000529508	0.00456	0.00166083	0.00225011	0.00207886		0.00302369	0.0012622	0.00127998	0.00185529	0.0010119		0.0458737	0.0235582	0.0161117	0.0285145	0.0154877		0.0907989	0.0954599	0.0629841	0.083081	0.0175597
31.4167	0.00054284	0.00456	0.00166036	0.0022544	0.00207342		0.00302023	0.0012623	0.00127727	0.00185327	0.00101065		0.0458604	0.0235454	0.0160303	0.0284787	0.0155149		0.0908335	0.0954884	0.0630264	0.0831161	0.0175532
31.5	0.000522814	0.00456	0.00165993	0.00224758	0.00208176		0.00301821	0.00126026	0.0012781	0.00185219	0.00100984		0.0458396	0.0235335	0.0159474	0.0284401	0.0155384		0.0908578	0.0955117	0.063065	0.0831448	0.0175447
31.5833	0.000526541	0.00456	0.00165939	0.00224864	0.00208029		0.00301658	0.00126009	0.00127706	0.00185124	0.00100925		0.0458339	0.0235303	0.015865	0.0284097	0.0155689		0.0908876	0.0955332	0.0631001	0.0831736	0.0175387
31.6667	0.000531757	0.00456	0.0016593	0.00225035	0.00207815		0.00301532	0.00126016	0.00127604	0.0018505	0.00100879		0.0458043	0.0235262	0.0157847	0.0283717	0.0155854		0.0908972	0.0955477	0.0631322	0.0831924	0.0175276
31.75	0.000526709	0.00456	0.00166086	0.00224919	0.00208001		0.00301645	0.00126018	0.0012769	0.00185117	0.00100919		0.0458219	0.0235315	0.015704	0.0283525	0.015627		0.0909246	0.0955613	0.0631611	0.0832157	0.0175219
31.8333	0.000530576	0.00458	0.00166323	0.00225794	0.00208919		0.00302236	0.00126363	0.0012793	0.0018551	0.00101091		0.0458009	0.0235199	0.0156228	0.0283146	0.01565		0.090947	0.0955796	0.0631867	0.0832377	0.0175186
31.9167	0.000527981	0.00458	0.0016655	0.00225783	0.00208994		0.00302711	0.00126479	0.00128157	0.00185782	0.00101267		0.0457623	0.0235036	0.015542	0.0282693	0.0156637		0.0909617	0.0955944	0.0632111	0.0832557	0.017513
32	0.000533972	0.00458	0.00166479	0.00225959	0.00208756		0.00302649	0.00126503	0.00128081	0.00185744	0.00101246		0.045759	0.0234946	0.015465	0.0282395	0.0156945		0.0909936	0.0956118	0.063242	0.0832825	0.0175085
32.0833	0.000531577	0.00457	0.00166279	0.00225479	0.00208328		0.00302089	0.00126255	0.00127848	0.00185397	0.00101061		0.0457547	0.0234866	0.0153845	0.0282086	0.0157261		0.0910356	0.0956281	0.0632741	0.0833126	0.0175051
32.1667	0.000526494	0.00456	0.00166105	0.00224918	0.00208008		0.00301447	0.00125968	0.001276	0.00185005	0.00100845		0.045742	0.0234642	0.0153055	0.0281706	0.0157546		0.0910596	0.0956425	0.0633038	0.0833353	0.0174985
32.25	0.000529263	0.00456	0.00165947	0.00224958	0.00207915		0.00301065	0.00125882	0.0012741	0.00184785	0.00100704		0.045696	0.0234483	0.0152287	0.0281243	0.0157628		0.0910883	0.0956562	0.0633409	0.0833618	0.0174884
32.3333	0.000528043	0.00456	0.00165929	0.00224911	0.00207968		0.0030086	0.0012582	0.00127328	0.00184669	0.00100627		0.0456867	0.0234329	0.01515	0.0280899	0.015792		0.0911291	0.0956718	0.0633822	0.0833944	0.0174792
32.4167	0.000534024	0.00456	0.00165929	0.0022511	0.00207721		0.00300731	0.00125833	0.00127217	0.00184594	0.0010058		0.045631	0.0234104	0.0150716	0.0280377	0.0157965		0.0911537	0.0956887	0.0634252	0.0834225	0.017466
32.5	0.000529845	0.00455	0.00165836	0.00224607	0.00207351		0.0030037	0.00125629	0.00127085	0.00184362	0.00100469		0.045627	0.0233947	0.0150068	0.0280095	0.0158231		0.0911851	0.0956973	0.0634646	0.083449	0.0174535
32.5833	0.000528869	0.00455	0.00165821	0.00224569	0.00207394		0.00300027	0.00125535	0.00126937	0.00184166	0.00100341		0.0455916	0.023377	0.0149392	0.0279693	0.0158338		0.0912182	0.0957028	0.0635032	0.0834747	0.0174406
32.6667	0.000531486	0.00455	0.00165794	0.00224648	0.00207289		0.00299793	0.00125494	0.00126809	0.00184032	0.00100254		0.0455858	0.0233666	0.0148503	0.0279342	0.0158687		0.0912392	0.0957095	0.0635447	0.0834978	0.0174238
32.75	0.000530205	0.00454	0.00165697	0.00224239	0.00206801		0.00299581	0.00125349	0.0012672	0.00183884	0.001002		0.0456108	0.0233509	0.0147621	0.0279079	0.0159212		0.0912674	0.0956939	0.0635685	0.0835099	0.017411
32.8333	0.000532049	0.00454	0.00165742	0.00224316	0.00206718		0.00299372	0.00125314	0.00126605	0.00183764	0.00100122		0.0455391	0.0233262	0.0146812	0.0278488	0.0159183		0.0913106	0.0957209	0.0636017	0.0835444	0.0174111
32.9167	0.000526225	0.00454	0.00165814	0.00224146	0.00206949		0.00299431	0.00125291	0.00126678	0.001838	0.00100142		0.0455376	0.0233177	0.0146021	0.0278191	0.0159514		0.0913533	0.095726	0.0636471	0.0835755	0.0173964
33	0.000526744	0.00454	0.00165778	0.00224151	0.00206933		0.00299254	0.00125247	0.00126595	0.00183699	0.00100076		0.0454995	0.0233092	0.0145269	0.0277785	0.0159627		0.091382	0.0957186	0.0636927	0.0835977	0.0173741
33.0833	0.000531611	0.00454	0.00165731	0.00224297	0.00206738		0.00299345	0.00125303	0.00126597	0.00183749	0.00100112		0.0454909	0.0232957	0.0144529	0.0277465	0.0159905		0.0914104	0.0957137	0.0637329	0.083619	0.0173557
33.1667	0.000529411	0.00455	0.00165768	0.0022457	0.00207379		0.00299729	0.0012546	0.00126799	0.00183996	0.0010023		0.0455034	0.0232821	0.0143807	0.0277221	0.0160294		0.0914417	0.0957133	0.0637759	0.0836436	0.017338
33.25	0.000526333	0.00455	0.00165804	0.00224479	0.00207501		0.0030001	0.0012551	0.00126952	0.00184158	0.00100334		0.0454315	0.0232667	0.0143064	0.0276682	0.0160226		0.0914813	0.0957113	0.0638186	0.0836704	0.0173217
33.3333	0.000532871	0.00455	0.00165823	0.00224704	0.00207228		0.00299764	0.00125499	0.00126782	0.00184015	0.00100244		0.0454217	0.0232537	0.0142325	0.027636	0.0160498		0.0915147	0.0957085	0.0638642	0.0836958	0.0173022
33.4167	0.000530761	0.00454	0.00165698	0.00224258	0.00206778		0.00299338	0.00125293	0.00126604	0.00183745	0.00100109		0.0454207	0.0232373	0.0141601	0.027606	0.0160817		0.091527	0.0956994	0.0638988	0.0837084	0.017282
33.5	0.000530783	0.00454	0.00165561	0.00224213	0.00206796		0.00299137	0.00125232	0.00126519	0.00183629	0.00100034		0.0453753	0.0232219	0.0140904	0.0275626	0.0160878		0.091549	0.0956953	0.0639346	0.0837263	0.017265
33.5833	0.000528811	0.00455	0.00165734	0.00224539	0.00207409		0.00299817	0.00125475	0.00126846	0.00184046	0.00100263		0.0453326	0.0232122	0.0140191	0.0275213	0.0160954		0.091585	0.0956943	0.0639727	0.0837507	0.017251
33.6667	0.000530009	0.00456	0.00165949	0.00224983	0.00207884		0.00300416	0.00125725	0.00127106	0.00184416	0.00100462		0.0453033	0.0231964	0.0139442	0.0274813	0.0161127		0.0916173	0.0956886	0.0640088	0.0837716	0.0172357
33.75	0.000527142	0.00457	0.00166257	0.00225324	0.00208515		0.00301071	0.00125966	0.00127421	0.00184819	0.00100679		0.0452854	0.0231816	0.0138725	0.0274465	0.0161349		0.0916326	0.0956761	0.0640434	0.083784	0.017215
33.8333	0.00053626	0.00457	0.00166349	0.00225658	0.00208125		0.00300913	0.00126001	0.00127265	0.00184726	0.00100623		0.0452317	0.0231677	0.0138025	0.0274007	0.0161365		0.0916652	0.0956671	0.0640802	0.0838042	0.0171982
33.9167	0.000528885	0.00455	0.00166089	0.00224659	0.00207355		0.00300101	0.00125573	0.00126954	0.0018421	0.00100367		0.0452146	0.0231535	0.0137309	0.0273663	0.0161591		0.0916927	0.095657	0.0641198	0.0838232	0.0171783
34	0.000519778	0.00456	0.00166026	0.00224668	0.00208297		0.00300483	0.00125671	0.00127221	0.00184458	0.00100483		0.0452148	0.0231422	0.0136569	0.027338	0.016192		0.0917088	0.0956476	0.0641571	0.0838378	0.0171574
34.0833	0.000533193	0.00457	0.00166451	0.0022559	0.00208237		0.00301565	0.00126149	0.00127584	0.00185099	0.00100865		0.0451298	0.0231306	0.0135889	0.0272831	0.0161752		0.0917293	0.0956338	0.0641876	0.0838502	0.0171398
34.1667	0.000523697	0.0046	0.00167261	0.00226544	0.00210182		0.00302761	0.00126663	0.00128192	0.00185872	0.00101232		0.0450986	0.023111	0.0135172	0.0272423	0.016191		0.0917548	0.0956226	0.0642176	0.083865	0.0171247
34.25	0.000528423	0.00461	0.00167931	0.00227258	0.00210447		0.00303443	0.00126994	0.00128432	0.0018629	0.00101461		0.0450284	0.0230935	0.0134471	0.0271897	0.0161842		0.0917778	0.0956116	0.0642514	0.0838803	0.0171068
34.3333	0.000528928	0.00459	0.00167374	0.00226422	0.00209394		0.00302664	0.00126611	0.00128086	0.00185787	0.00101221		0.0450452	0.0230871	0.0133938	0.0271754	0.0162169		0.0918099	0.0956042	0.0642829	0.083899	0.0170936
34.4167	0.000523328	0.00457	0.00166783	0.00225372	0.00208599		0.00301747	0.00126145	0.00127733	0.00185208	0.00100928		0.0450161	0.0230729	0.0133523	0.0271471	0.0162204		0.0918278	0.0955949	0.0643145	0.0839124	0.0170765
34.5	0.000526343	0.00455	0.00166423	0.00224686	0.00207414		0.00301002	0.00125805	0.0012737	0.00184726	0.00100702		0.0449805	0.0230546	0.0132768	0.027104	0.0162352		0.0918509	0.0955813	0.0643442	0.0839255	0.0170601
34.5833	0.000532503	0.00454	0.00166126	0.00224459	0.00206645		0.00300367	0.00125595	0.00127035	0.00184332	0.00100492		0.0449408	0.0230396	0.0131953	0.0270585	0.0162499		0.0918677	0.0955778	0.0643756	0.0839403	0.0170448
34.6667	0.000526958	0.00454	0.00166199	0.00224298	0.00206864		0.00300385	0.00125563	0.00127086	0.00184345	0.00100497		0.0449161	0.02302	0.0131221	0.0270194	0.01627		0.091897	0.0955781	0.0644083	0.0839612	0.017033
34.75	0.000529087	0.00455	0.00166282	0.0022473	0.0020732		0.00300718	0.00125744	0.00127224	0.00184562	0.00100597		0.0448792	0.0230045	0.013055	0.0269796	0.0162802		0.0919279	0.0955788	0.0644418	0.0839828	0.0170212
34.8333	0.000535731	0.00455	0.00166323	0.00224965	0.00207039		0.00300405	0.00125718	0.00127021	0.00184381	0.00100481		0.0448499	0.0229862	0.0129926	0.0269429	0.016293		0.0919546	0.0955748	0.0644728	0.0840007	0.0170083
34.9167	0.000531028	0.00455	0.0016637	0.00224824	0.00207227		0.00300375	0.00125679	0.00127045	0.00184366	0.00100469		0.0448062	0.0229712	0.0129335	0.0269036	0.0162962		0.0919922	0.095578	0.0645099	0.0840267	0.0169969
35	0.000532646	0.00455	0.00166597	0.00224954	0.00207128		0.00300736	0.00125799	0.00127183	0.00184573	0.00100603		0.04475	0.0229555	0.0128696	0.0268584	0.0162947		0.0920209	0.0955812	0.0645488	0.0840503	0.0169824
35.0833	0.000530487	0.00457	0.00166912	0.00225654	0.00208284		0.00301401	0.00126122	0.00127505	0.0018501	0.00100801		0.044737	0.0229506	0.012806	0.0268312	0.0163154		0.0920333	0.0955805	0.0645649	0.0840596	0.0169758
35.1667	0.000527234	0.00458	0.00167211	0.00225978	0.00208932		0.00302023	0.00126351	0.00127809	0.00185394	0.00101006		0.0447076	0.0229243	0.0127467	0.0267928	0.0163279		0.0920768	0.0955945	0.0645823	0.0840845	0.0169807
35.25	0.000527471	0.00457	0.00167282	0.00225676	0.00208357		0.00301659	0.00126192	0.00127627	0.00185159	0.00100894		0.0446699	0.0229065	0.0126872	0.0267545	0.0163349		0.0921184	0.0956086	0.0646176	0.0841149	0.0169751
35.3333	0.000529137	0.00457	0.00167291	0.00225735	0.00208286		0.00301517	0.0012617	0.00127547	0.00185078	0.00100842		0.0446212	0.0228967	0.0126262	0.0267147	0.0163356		0.0921607	0.0956227	0.0646584	0.0841473	0.0169664
35.4167	0.000528938	0.00457	0.00167121	0.00225672	0.00208318		0.00301282	0.00126097	0.00127451	0.00184943	0.00100755		0.0445538	0.0228876	0.0125652	0.0266689	0.0163261		0.0921816	0.0956372	0.0647018	0.0841735	0.0169513
35.5	0.000525263	0.00456	0.00166857	0.00225128	0.00207953		0.00300955	0.00125892	0.0012734	0.00184729	0.00100657		0.0444979	0.0228728	0.012507	0.0266259	0.0163223		0.0922113	0.0956506	0.0647429	0.0842016	0.0169393
35.5833	0.000527548	0.00456	0.00166796	0.00225183	0.00207867		0.00301005	0.00125918	0.00127347	0.00184757	0.00100677		0.0444615	0.0228571	0.0124465	0.0265883	0.0163304		0.0922486	0.0956723	0.0647859	0.0842356	0.0169307
35.6667	0.000531166	0.00455	0.00166579	0.00224898	0.00207192		0.0030076	0.00125792	0.00127208	0.00184587	0.00100612		0.0444302	0.0228465	0.0123865	0.0265544	0.0163405		0.0922814	0.0956975	0.0648247	0.0842679	0.0169247
35.75	0.000530375	0.00455	0.00166545	0.00224861	0.00207229		0.00301004	0.00125845	0.00127328	0.00184726	0.00100703		0.0443554	0.0228244	0.0123314	0.0265038	0.016326		0.0923057	0.0957264	0.064862	0.084298	0.0169188
35.8333	0.000530471	0.00457	0.00166847	0.00225631	0.00208294		0.00301792	0.00126215	0.00127688	0.00185232	0.00100947		0.0443497	0.0228012	0.0122699	0.0264736	0.0163521		0.0923368	0.0957516	0.0649014	0.0843299	0.016912
35.9167	0.000535218	0.00458	0.00167287	0.00226269	0.0020859		0.00302845	0.00126622	0.00128112	0.00185859	0.00101315		0.044302	0.0227852	0.0122107	0.0264327	0.0163536		0.0923732	0.0957856	0.0649418	0.0843669	0.0169089
36	0.000534483	0.00459	0.00167551	0.00226666	0.00209139		0.00302992	0.00126748	0.00128178	0.00185973	0.00101344		0.0442546	0.0227685	0.0121534	0.0263922	0.0163545		0.0923917	0.0958152	0.0649814	0.0843961	0.0169005
36.0833	0.000531191	0.00459	0.00167733	0.00226617	0.0020925		0.00302935	0.00126723	0.0012817	0.00185942	0.00101321		0.0442022	0.0227591	0.0120985	0.0263533	0.0163508		0.0924186	0.0958435	0.0650144	0.0844255	0.0168975
36.1667	0.000530874	0.00459	0.00167974	0.00226687	0.00209229		0.00303249	0.00126817	0.00128302	0.00186122	0.00101437		0.0441531	0.022739	0.0120438	0.026312	0.0163501		0.0924373	0.0958687	0.0650392	0.0844484	0.0168962
36.25	0.000529508	0.0046	0.00168137	0.00227029	0.00209818		0.00303505	0.00126958	0.0012843	0.00186298	0.00101507		0.0441242	0.0227306	0.0119944	0.026283	0.0163569		0.0924583	0.0959009	0.0650715	0.0844769	0.0168935
36.3333	0.00053396	0.00461	0.00168498	0.00227631	0.00210138		0.00303998	0.00127217	0.00128604	0.00186606	0.00101666		0.0441093	0.0227164	0.0119388	0.0262548	0.0163746		0.0924852	0.0959335	0.0651079	0.0845089	0.0168899
36.4167	0.000534946	0.00461	0.00168668	0.00227721	0.00210073		0.00304209	0.0012729	0.00128683	0.00186727	0.00101745		0.0440042	0.0226991	0.0118841	0.0261958	0.016343		0.0925045	0.0959567	0.0651346	0.0845319	0.016887
36.5	0.000531867	0.0046	0.00168209	0.00227132	0.0020971		0.00303855	0.00127068	0.00128566	0.00186497	0.00101638		0.0439565	0.0226844	0.0118364	0.0261591	0.0163395		0.0925162	0.0959805	0.0651615	0.0845527	0.0168824
36.5833	0.000533593	0.00458	0.00167597	0.00226319	0.00208614		0.00303156	0.00126711	0.0012825	0.00186039	0.00101429		0.0439331	0.0226671	0.0117842	0.0261281	0.0163515		0.0925473	0.0960083	0.0651902	0.0845819	0.0168827
36.6667	0.000534271	0.00456	0.00167097	0.00225508	0.00207545		0.00302385	0.00126336	0.00127904	0.00185541	0.00101193		0.0438644	0.0226521	0.0117552	0.0260906	0.0163284		0.092556	0.0960324	0.0652179	0.0846021	0.016877
36.75	0.000526971	0.00456	0.00166899	0.00225199	0.00207876		0.00302089	0.00126192	0.00127843	0.00185374	0.00101081		0.043798	0.0226395	0.0117427	0.0260601	0.0162991		0.0925813	0.096055	0.0652468	0.0846277	0.016874
36.8333	0.000522914	0.00456	0.00166888	0.0022506	0.00208046		0.00302105	0.00126165	0.00127886	0.00185385	0.00101086		0.0437447	0.0226208	0.0116523	0.0260059	0.0163118		0.0926041	0.0960714	0.0652709	0.0846488	0.0168711
36.9167	0.000527037	0.00456	0.00167112	0.00225272	0.00207844		0.00302585	0.00126332	0.00128057	0.00185658	0.00101265		0.0437521	0.0226045	0.0115791	0.0259785	0.0163497		0.092619	0.096091	0.065299	0.0846697	0.0168651
37	0.000534157	0.00458	0.0016738	0.00226265	0.00208621		0.00303433	0.00126768	0.00128385	0.00186195	0.00101534		0.0436544	0.0225894	0.0115196	0.0259211	0.0163244		0.0926363	0.0961113	0.065328	0.0846919	0.0168594
37.0833	0.000529673	0.00459	0.00167736	0.00226568	0.00209312		0.0030418	0.00127023	0.00128754	0.00186652	0.00101786		0.0436343	0.022582	0.0114701	0.0258955	0.0163361		0.0926443	0.096129	0.0653534	0.0847089	0.0168527
37.1667	0.000526639	0.0046	0.00168238	0.00226967	0.00209923		0.00304669	0.00127235	0.00128982	0.00186962	0.00101941		0.0435914	0.0225717	0.0114196	0.0258609	0.0163362		0.0926492	0.0961318	0.0653655	0.0847155	0.0168478
37.25	0.000527167	0.0046	0.00168495	0.00227071	0.00209865		0.00304986	0.00127337	0.00129108	0.00187144	0.00102058		0.0435333	0.0225416	0.0113706	0.0258152	0.0163293		0.0926939	0.096159	0.0653801	0.0847443	0.0168592
37.3333	0.000530666	0.00461	0.0016867	0.00227579	0.0021025		0.00305184	0.00127501	0.00129166	0.00187284	0.00102108		0.0434803	0.0225196	0.0113245	0.0257748	0.0163232		0.0927158	0.0961743	0.065406	0.0847653	0.0168546
37.4167	0.000529674	0.00461	0.00168651	0.00227539	0.00210294		0.00305056	0.0012746	0.00129117	0.00187211	0.0010206		0.0434003	0.0225093	0.0112822	0.0257306	0.0162996		0.0927438	0.0961793	0.0654415	0.0847882	0.0168426
37.5	0.000531084	0.0046	0.00168555	0.00227221	0.00209694		0.00304916	0.00127354	0.00129038	0.00187102	0.00102033		0.0434251	0.0225063	0.0112445	0.0257253	0.01633		0.0927764	0.0961909	0.0654854	0.0848175	0.016829
37.5833	0.000530287	0.0046	0.00168596	0.00227208	0.00209721		0.00305017	0.00127376	0.00129089	0.00187161	0.0010207		0.0432961	0.0224923	0.0112021	0.0256635	0.0162803		0.0927976	0.0961982	0.0655313	0.0848424	0.0168101
37.6667	0.00052701	0.00461	0.0016867	0.00227457	0.00210402		0.00305221	0.00127483	0.00129215	0.00187306	0.00102121		0.0432658	0.0224753	0.0111557	0.0256323	0.0162862		0.0928153	0.0962024	0.0655697	0.0848625	0.0167936
37.75	0.000525052	0.00461	0.00168758	0.00227421	0.00210471		0.0030555	0.00127557	0.00129377	0.00187495	0.00102243		0.0432327	0.0224628	0.0111088	0.0256014	0.0162903		0.0928322	0.0962074	0.0656095	0.084883	0.0167765
37.8333	0.00052994	0.00461	0.00168909	0.00227634	0.00210247		0.00305614	0.00127621	0.00129356	0.0018753	0.00102267		0.0431391	0.0224445	0.0110697	0.0255511	0.0162589		0.09286	0.0962179	0.0656533	0.0849104	0.0167614
37.9167	0.000521467	0.00462	0.00169036	0.00227728	0.00211136		0.0030597	0.00127731	0.00129593	0.00187765	0.00102373		0.0430218	0.0224287	0.0110287	0.0254931	0.0162152		0.0928836	0.0962225	0.0656902	0.0849321	0.0167474
38	0.00052566	0.00462	0.00169199	0.00227922	0.00210939		0.00306188	0.00127829	0.00129647	0.00187888	0.00102455		0.0430329	0.0224096	0.0109868	0.0254764	0.0162417		0.092893	0.0962258	0.065723	0.0849473	0.0167319
38.0833	0.000531709	0.00462	0.00169264	0.00228145	0.00210679		0.00306243	0.00127893	0.00129616	0.00187918	0.00102477		0.0429243	0.022392	0.010945	0.0254204	0.0162034		0.0929202	0.0962295	0.0657551	0.0849683	0.0167211
38.1667	0.000528331	0.00463	0.00169514	0.00228449	0.00211339		0.00306578	0.00128046	0.00129792	0.00188139	0.00102575		0.0429065	0.0223679	0.0109029	0.0253924	0.0162148		0.0929503	0.0962367	0.0657929	0.0849933	0.016709
38.25	0.000527869	0.00464	0.0016987	0.00228886	0.00211864		0.0030745	0.00128362	0.00130183	0.00188665	0.00102875		0.0428357	0.0223495	0.0108617	0.025349	0.0161967		0.0929812	0.0962431	0.0658325	0.0850189	0.0166958
38.3333	0.000526888	0.00464	0.00169793	0.00228827	0.00211915		0.00307404	0.00128337	0.00130175	0.00188639	0.00102858		0.042771	0.0223267	0.0108231	0.0253069	0.0161811		0.0929989	0.0962431	0.0658646	0.0850356	0.0166816
38.4167	0.000526005	0.00463	0.0016972	0.0022844	0.00211407		0.00307079	0.00128169	0.0013003	0.00188426	0.00102761		0.0426664	0.0223155	0.0107862	0.025256	0.0161422		0.0930121	0.0962443	0.0658985	0.0850516	0.0166657
38.5	0.00052268	0.00464	0.00169805	0.00228691	0.00212088		0.0030729	0.00128278	0.00130159	0.00188576	0.00102814		0.0426332	0.0223008	0.0107476	0.0252272	0.016143		0.0930316	0.0962422	0.0659011	0.0850583	0.0166681
38.5833	0.000531647	0.00464	0.00169952	0.00229039	0.00211695		0.00307662	0.00128449	0.00130243	0.00188785	0.00102955		0.0425836	0.0222899	0.0107263	0.0252	0.0161268		0.0930619	0.0962483	0.0658389	0.0850497	0.0167132
38.6667	0.000532879	0.00465	0.00170015	0.00229434	0.0021219		0.00308247	0.00128684	0.00130505	0.00189146	0.00103149		0.0425232	0.022272	0.010736	0.0251771	0.0160915		0.0930888	0.096251	0.0659153	0.0850851	0.0166766
38.75	0.000535659	0.00466	0.0017014	0.00229902	0.00212613		0.00308923	0.00128959	0.00130792	0.00189558	0.00103377		0.0424773	0.0222585	0.0106643	0.0251333	0.0161001		0.0931078	0.0962516	0.0659804	0.0851133	0.0166439
38.8333	0.000532932	0.00467	0.00170374	0.00230222	0.00213248		0.00309521	0.0012918	0.00131084	0.00189928	0.00103574		0.0423591	0.0222417	0.0105909	0.0250639	0.016071		0.0931296	0.0962515	0.0659677	0.0851162	0.0166564
38.9167	0.00053045	0.00468	0.00170507	0.00230517	0.00213887		0.00310016	0.0012937	0.00131333	0.0019024	0.00103734		0.0423352	0.0222246	0.0105401	0.0250333	0.0160826		0.0931568	0.0962541	0.0659818	0.0851309	0.0166558
39	0.000537357	0.00468	0.00170653	0.00230796	0.0021358		0.00310494	0.00129553	0.00131484	0.0019051	0.00103914		0.0422469	0.0222057	0.0105	0.0249842	0.0160548		0.0931726	0.0962611	0.0659906	0.0851414	0.0166568
39.0833	0.000536076	0.00468	0.00170786	0.00230798	0.00213615		0.00310686	0.00129601	0.00131575	0.0019062	0.00103984		0.0421855	0.0221924	0.0104636	0.0249472	0.0160393		0.0931977	0.096261	0.0660456	0.0851681	0.0166312
39.1667	0.000531479	0.00468	0.00170832	0.0023066	0.00213799		0.00310947	0.00129635	0.00131732	0.00190771	0.0010408		0.0420942	0.0221709	0.01043	0.0248983	0.0160073		0.0932194	0.0962656	0.0661163	0.0852004	0.0165973
39.25	0.000529304	0.00468	0.0017087	0.002306	0.00213884		0.00311074	0.00129654	0.00131807	0.00190845	0.00104127		0.0420894	0.022152	0.0103965	0.0248793	0.0160215		0.0932396	0.0962662	0.0661576	0.0852211	0.0165787
39.3333	0.000535547	0.00468	0.0017093	0.00230828	0.00213617		0.00310963	0.00129677	0.00131698	0.0019078	0.00104087		0.0420008	0.0221346	0.0103603	0.0248319	0.0159918		0.0932568	0.0962652	0.0662138	0.0852453	0.0165503
39.4167	0.000525578	0.0047	0.0017137	0.00231309	0.00215079		0.00312212	0.00130098	0.00132347	0.00191552	0.001045		0.0418582	0.0221109	0.0103238	0.0247643	0.0159338		0.09327	0.0962786	0.06625	0.0852662	0.0165371
39.5	0.000526753	0.0047	0.00171636	0.00231437	0.00214993		0.00312891	0.00130296	0.00132633	0.0019194	0.00104753		0.0418253	0.0220834	0.0102882	0.0247323	0.0159345		0.0932946	0.0962939	0.0662908	0.0852931	0.0165247
39.5833	0.000529898	0.00469	0.00171099	0.0023103	0.00214383		0.00312088	0.00130004	0.00132261	0.00191451	0.00104481		0.0417772	0.0220699	0.0102539	0.0247003	0.0159254		0.0933238	0.0963118	0.066348	0.0853279	0.0165048
39.6667	0.000531551	0.00468	0.0017071	0.00230622	0.00213813		0.00311615	0.00129794	0.00132045	0.00191151	0.00104331		0.0417583	0.0220518	0.010221	0.0246771	0.0159317		0.0933582	0.0963224	0.0664103	0.0853636	0.0164808
39.75	0.000529069	0.00467	0.00170607	0.00230171	0.00213376		0.00311342	0.00129624	0.00131939	0.00190969	0.00104253		0.0416486	0.0220452	0.0101913	0.0246284	0.015887		0.0933825	0.0963327	0.0664684	0.0853945	0.0164568
39.8333	0.000538347	0.00467	0.00170616	0.00230484	0.00212989		0.00311364	0.001297	0.00131869	0.00190977	0.00104263		0.041583	0.0220276	0.0101607	0.0245904	0.0158671		0.093398	0.0963446	0.0665208	0.0854211	0.0164344
39.9167	0.000530057	0.00468	0.0017088	0.00230629	0.00213852		0.00311989	0.00129889	0.0013222	0.00191366	0.0010447		0.0415051	0.0220184	0.0101266	0.02455	0.0158417		0.0934258	0.0963635	0.0665706	0.0854533	0.0164187
40	0.000536104	0.0047	0.00171152	0.00231587	0.00214673		0.00312571	0.0013025	0.00132434	0.00191751	0.00104638		0.0414533	0.0220076	0.0100886	0.0245165	0.0158322		0.0934435	0.0963855	0.0666183	0.0854824	0.0164029
40.0833	0.000530193	0.0047	0.00171323	0.00231447	0.00214894		0.00312743	0.00130262	0.00132554	0.00191853	0.001047		0.0413874	0.0219915	0.0100572	0.0244787	0.0158125		0.0934666	0.0964029	0.0666583	0.0855093	0.0163913
40.1667	0.000527851	0.00471	0.001715	0.00231762	0.00215522		0.00313205	0.00130448	0.00132784	0.00192145	0.00104847		0.0413615	0.0219741	0.010023	0.0244529	0.0158156		0.0934687	0.0964194	0.0666923	0.0855268	0.0163777
40.25	0.000532886	0.00471	0.00171617	0.00231968	0.00215296		0.00313638	0.00130602	0.00132932	0.00192391	0.0010501		0.0412831	0.021956	0.00999587	0.0244117	0.0157875		0.0934988	0.0964443	0.0667337	0.0855589	0.0163695
40.3333	0.000532555	0.00472	0.00171831	0.00232362	0.00215835		0.003145	0.00130906	0.00133326	0.00192911	0.00105306		0.0411943	0.0219331	0.00996819	0.0243652	0.0157545		0.0935285	0.0964717	0.0667747	0.0855916	0.0163622
40.4167	0.000529985	0.00473	0.00172106	0.00232701	0.00216458		0.00315079	0.00131128	0.00133606	0.00193271	0.00105496		0.0411838	0.0219116	0.00994008	0.0243452	0.0157634		0.0935501	0.0964983	0.0668191	0.0856225	0.0163508
40.5	0.000527513	0.00474	0.00172237	0.00232996	0.00217098		0.00315378	0.00131269	0.00133764	0.0019347	0.00105583		0.0410896	0.0218869	0.00991352	0.0242967	0.0157271		0.0935715	0.0965189	0.0668586	0.0856497	0.0163401
40.5833	0.000532354	0.00475	0.00172538	0.00233591	0.0021741		0.00316104	0.00131584	0.00134046	0.00193911	0.00105829		0.04102	0.0218643	0.00987898	0.0242544	0.0157075		0.0935812	0.0965373	0.0668931	0.0856705	0.0163288
40.6667	0.000541731	0.00476	0.0017294	0.00234371	0.0021752		0.00316941	0.00131969	0.00134333	0.00194415	0.00106118		0.0409478	0.0218444	0.00984551	0.0242126	0.0156858		0.0936035	0.096557	0.0669276	0.085696	0.0163209
40.75	0.000530097	0.00478	0.00173304	0.00234771	0.00219061		0.00317899	0.00132298	0.00134868	0.00195022	0.00106423		0.0408735	0.0218253	0.00981494	0.0241713	0.0156616		0.093625	0.0965733	0.0669582	0.0857188	0.016314
40.8333	0.0005361	0.00479	0.00173582	0.00235397	0.00219328		0.0031832	0.00132544	0.00135001	0.00195288	0.00106556		0.0408122	0.0218128	0.00978014	0.024135	0.0156458		0.0936408	0.0965897	0.0669836	0.085738	0.0163086
40.9167	0.00053185	0.00478	0.00173661	0.00234949	0.00218939		0.00317965	0.00132355	0.00134862	0.0019506	0.00106446		0.0407991	0.0217992	0.00974594	0.0241148	0.0156555		0.0936536	0.0966055	0.0670076	0.0857556	0.0163032
41	0.000526491	0.00478	0.00173618	0.00234756	0.00219167		0.00317868	0.00132287	0.00134866	0.00195007	0.00106408		0.0406965	0.0217827	0.00971415	0.0240645	0.0156167		0.0936683	0.0966148	0.0670234	0.0857688	0.0163007
41.0833	0.000535346	0.00478	0.00173586	0.0023504	0.00218804		0.00318031	0.00132392	0.00134866	0.00195096	0.00106472		0.0406522	0.0217668	0.00968095	0.0240333	0.0156095		0.0936811	0.0966295	0.0670404	0.0857836	0.016299
41.1667	0.000536187	0.00478	0.00173679	0.00235099	0.00218756		0.00318176	0.00132441	0.0013492	0.00195179	0.00106526		0.0406403	0.0217483	0.00965126	0.0240133	0.0156182		0.0937047	0.0966508	0.0670637	0.0858064	0.0162983
41.25	0.000530074	0.00479	0.00173735	0.00235247	0.00219557		0.00318603	0.00132582	0.00135174	0.00195453	0.00106659		0.0405509	0.0217306	0.00962146	0.0239676	0.0155856		0.0937245	0.0966654	0.0670904	0.0858268	0.0162927
41.3333	0.000538225	0.0048	0.00173734	0.00235852	0.00219774		0.00319323	0.00132897	0.00135442	0.00195887	0.00106906		0.0404884	0.0217147	0.00961588	0.0239396	0.015556		0.0937391	0.0966719	0.0671116	0.0858408	0.0162862
41.4167	0.000536353	0.00481	0.00173848	0.00236161	0.00220391		0.00320205	0.00133187	0.00135864	0.00196419	0.0010721		0.0404616	0.0216986	0.00965326	0.0239378	0.0155257		0.0937478	0.0966844	0.0671362	0.0858561	0.0162783
41.5	0.000543112	0.00482	0.00174127	0.00236813	0.00220628		0.00320798	0.00133482	0.00136069	0.00196783	0.00107408		0.0404029	0.0216794	0.00960724	0.0238965	0.0155171		0.0937653	0.0966965	0.0671642	0.0858754	0.0162705
41.5833	0.000537679	0.00482	0.00174471	0.00236746	0.00220804		0.00320837	0.00133477	0.00136113	0.00196809	0.00107419		0.0402948	0.0216623	0.00950783	0.0238216	0.0155067		0.0937931	0.096709	0.0671925	0.0858982	0.0162651
41.6667	0.000537329	0.00482	0.00174555	0.00236763	0.00220806		0.00320852	0.00133485	0.00136119	0.00196819	0.00107425		0.0402414	0.021645	0.00943596	0.0237741	0.0155127		0.0937952	0.0967065	0.0672003	0.0859007	0.0162602
41.75	0.000537003	0.00483	0.00174694	0.00237131	0.00221356		0.00321291	0.00133677	0.00136323	0.00197097	0.00107563		0.040183	0.0216244	0.00937919	0.0237289	0.0155094		0.0938088	0.0967224	0.0672155	0.0859156	0.0162601
41.8333	0.000538317	0.00484	0.00175025	0.00237619	0.0022181		0.00322145	0.00134001	0.00136692	0.00197612	0.00107857		0.0401544	0.021602	0.00934181	0.0236994	0.015513		0.0938413	0.0967415	0.067227	0.0859366	0.0162677
41.9167	0.000535629	0.00486	0.00175351	0.00238305	0.00222986		0.00322866	0.00134335	0.00137043	0.00198081	0.00108075		0.0401119	0.0215937	0.00931119	0.0236723	0.0155052		0.0938639	0.0967438	0.0672606	0.0859561	0.0162547
42	0.000531514	0.00487	0.00175572	0.00238574	0.00223681		0.00323534	0.00134563	0.0013738	0.00198492	0.00108299		0.0400651	0.0215825	0.00929252	0.0236467	0.0154898		0.093876	0.0967428	0.0672971	0.085972	0.0162363
42.0833	0.000531635	0.00487	0.00175774	0.00238646	0.00223647		0.0032401	0.00134698	0.00137585	0.00198764	0.00108476		0.0400179	0.0215764	0.00926937	0.0236212	0.0154759		0.093904	0.0967501	0.0673386	0.0859976	0.0162217
42.1667	0.000535281	0.00489	0.00176025	0.00239518	0.00224572		0.00324823	0.00135097	0.00137928	0.00199282	0.0010873		0.0399173	0.0215609	0.00924959	0.0235759	0.0154329		0.0939117	0.0967569	0.0673793	0.086016	0.0162024
42.25	0.000536828	0.0049	0.00176146	0.00239943	0.00225046		0.00325517	0.00135366	0.00138234	0.00199706	0.00108965		0.0399069	0.0215476	0.00924796	0.0235675	0.015429		0.0939299	0.0967591	0.0674125	0.0860338	0.0161884
42.3333	0.0005396	0.0049	0.00175962	0.00239974	0.00224957		0.00325673	0.00135412	0.00138292	0.00199792	0.00109025		0.0398358	0.0215326	0.00921714	0.0235285	0.0154066		0.09395	0.0967649	0.0674464	0.0860538	0.0161758
42.4167	0.000532963	0.00489	0.00175917	0.00239404	0.00224683		0.00325553	0.00135254	0.00138289	0.00199699	0.00109003		0.0398018	0.0215144	0.0116842	0.0243334	0.0142692		0.0939638	0.0967703	0.0674802	0.0860714	0.0161615
42.5	0.000537642	0.00491	0.0017615	0.00240305	0.00225567		0.00326363	0.00135659	0.00138623	0.00200215	0.00109257		0.0397153	0.0214953	0.00946768	0.0235594	0.0152291		0.093986	0.0967814	0.0675158	0.0860944	0.0161502
42.5833	0.000537658	0.00492	0.00176346	0.00240704	0.00226095		0.00327302	0.00135984	0.0013905	0.00200779	0.00109583		0.0397289	0.0214753	0.00915288	0.0234524	0.0153836		0.0940068	0.0967906	0.0675531	0.0861168	0.0161368
42.6667	0.000540645	0.00492	0.00176443	0.00240836	0.00225957		0.00327652	0.00136101	0.00139179	0.00200977	0.00109714		0.0396855	0.0214582	0.00904447	0.023396	0.0154122		0.0940131	0.0967944	0.0675817	0.0861298	0.0161232
42.75	0.000543084	0.00492	0.0017645	0.00240919	0.00225856		0.00327628	0.00136114	0.00139147	0.00200963	0.00109706		0.0396271	0.0214345	0.00899648	0.0233527	0.0154052		0.094052	0.0968021	0.0676235	0.0861592	0.0161112
42.8333	0.000537618	0.00492	0.00176385	0.00240716	0.00226091		0.00327666	0.00136078	0.00139215	0.00200986	0.00109719		0.039568	0.021411	0.00896142	0.0233135	0.0153917		0.0940555	0.0968046	0.067662	0.086174	0.0160907
42.9167	0.000540926	0.00493	0.00176689	0.00241261	0.00226466		0.00328146	0.0013632	0.00139397	0.00201288	0.00109873		0.0395119	0.0213882	0.00892535	0.0232751	0.0153803		0.0940802	0.096813	0.0676996	0.0861976	0.0160779
43	0.000537514	0.00493	0.00176843	0.00241198	0.00226586		0.0032876	0.0013646	0.00139699	0.0020164	0.00110102		0.0394298	0.0213767	0.00890291	0.0232365	0.0153482		0.0940899	0.0968204	0.0677371	0.0862158	0.0160611
43.0833	0.000540522	0.00494	0.00177124	0.00241725	0.00226977		0.00329075	0.00136657	0.00139809	0.00201847	0.00110194		0.0394018	0.0213558	0.00901751	0.0232584	0.0152813		0.0941062	0.0968189	0.0677596	0.0862282	0.0160517
43.1667	0.000548791	0.00494	0.0017713	0.00242003	0.00226634		0.00329218	0.00136755	0.00139803	0.00201925	0.00110249		0.0393479	0.021345	0.00890302	0.0231986	0.0153068		0.0941227	0.0968208	0.0677834	0.0862423	0.0160427
43.25	0.00055266	0.00494	0.00177242	0.00242169	0.00226459		0.00329649	0.001369	0.00139961	0.0020217	0.00110411		0.0393281	0.0213281	0.00879147	0.0231492	0.0153496		0.0941453	0.096829	0.0678113	0.0862619	0.0160349
43.3333	0.00053702	0.00495	0.00177456	0.00242053	0.0022763		0.0033045	0.00137074	0.00140458	0.00202661	0.00110682		0.0392206	0.0213143	0.00872875	0.0230879	0.0153231		0.0941767	0.0968328	0.0678384	0.0862827	0.0160283
43.4167	0.000544962	0.00495	0.00177295	0.00242264	0.00227325		0.00330884	0.0013723	0.00140599	0.00202905	0.00110847		0.03922	0.0212971	0.00868065	0.0230659	0.0153463		0.0942077	0.0968385	0.0678656	0.086304	0.0160222
43.5	0.00054299	0.00495	0.00177193	0.00242164	0.00227421		0.00331131	0.0013727	0.00140735	0.00203045	0.00110939		0.0391666	0.0212786	0.00864271	0.0230293	0.0153371		0.0942207	0.0968431	0.0678966	0.0863201	0.016009
43.5833	0.000545588	0.00496	0.00177347	0.00242635	0.00227848		0.0033153	0.00137475	0.00140895	0.002033	0.00111063		0.0391033	0.0212628	0.00861975	0.0229953	0.0153155		0.0942439	0.0968478	0.0679243	0.0863387	0.0160004
43.6667	0.000546089	0.00497	0.00178134	0.00243248	0.0022827		0.00332288	0.00137803	0.00141199	0.00203763	0.00111318		0.0390509	0.021247	0.00859244	0.0229634	0.0153016		0.0942612	0.0968579	0.0679528	0.0863573	0.0159916
43.75	0.00054622	0.00497	0.00178224	0.00243282	0.00228252		0.00332737	0.00137923	0.00141399	0.0020402	0.00111486		0.0390028	0.0212351	0.00856902	0.0229356	0.015288		0.0942904	0.0968681	0.0679822	0.0863802	0.0159852
43.8333	0.000546943	0.00496	0.0017772	0.00242805	0.00227738		0.00332398	0.00137731	0.0014126	0.00203796	0.00111387		0.0389538	0.0212224	0.00854946	0.0229086	0.0152722		0.0942977	0.0968737	0.0680058	0.0863924	0.0159753
43.9167	0.000542084	0.00495	0.00177278	0.00242162	0.00227446		0.00332062	0.00137502	0.00141166	0.00203577	0.00111287		0.0389223	0.0212014	0.00852229	0.022882	0.0152695		0.0943196	0.0968905	0.0680348	0.086415	0.0159695
44	0.000539433	0.00494	0.00177025	0.00241656	0.00227036		0.00331712	0.00137301	0.00141035	0.00203349	0.00111181		0.0388784	0.0211689	0.00850065	0.0228493	0.0152585		0.0943398	0.0969102	0.0680446	0.0864315	0.0159753
44.0833	0.000535149	0.00494	0.00176982	0.00241499	0.00227219		0.00331578	0.00137232	0.00141013	0.00203274	0.00111131		0.0387821	0.0211421	0.00847811	0.0228008	0.01522		0.0943688	0.0969337	0.068067	0.0864565	0.0159773
44.1667	0.000535146	0.00493	0.00176956	0.00241157	0.00226668		0.00331567	0.00137152	0.00141001	0.0020324	0.00111151		0.0387235	0.0211309	0.00845494	0.0227698	0.0152007		0.094406	0.0969524	0.0681032	0.0864872	0.0159718
44.25	0.000535453	0.00494	0.00177181	0.00241575	0.00227179		0.00332306	0.00137431	0.00141333	0.0020369	0.00111402		0.0386764	0.0211231	0.00843363	0.0227444	0.0151865		0.094425	0.0969647	0.0681449	0.0865115	0.0159565
44.3333	0.000535549	0.00496	0.0017763	0.00242395	0.00228222		0.00332912	0.00137767	0.00141599	0.00204092	0.00111577		0.0386583	0.0211146	0.0084054	0.0227261	0.0151907		0.0944556	0.0969773	0.0681804	0.0865377	0.0159478
44.4167	0.00053643	0.00496	0.00177855	0.00242499	0.00228154		0.00333383	0.00137908	0.00141794	0.00204362	0.00111752		0.0385972	0.0211087	0.00838279	0.0226962	0.0151697		0.0944636	0.0969829	0.0682041	0.0865502	0.015938
44.5	0.000539608	0.00496	0.00178065	0.00242675	0.00227992		0.00333263	0.00137918	0.00141699	0.00204293	0.00111707		0.0385627	0.0210945	0.00836153	0.0226729	0.0151623		0.0944902	0.0970045	0.0682405	0.0865784	0.0159308
44.5833	0.000538512	0.00496	0.00178026	0.00242626	0.00228043		0.00333495	0.00137965	0.00141818	0.00204426	0.00111794		0.0385136	0.0210765	0.00834175	0.0226439	0.0151469		0.0945005	0.0970244	0.068275	0.0866	0.01592
44.6667	0.000539301	0.00497	0.0017825	0.0024306	0.00228534		0.0033427	0.00138256	0.00142161	0.00204896	0.00112058		0.0384662	0.0210544	0.0083118	0.0226108	0.0151373		0.0945131	0.0970384	0.0683072	0.0866196	0.0159092
44.75	0.000537466	0.00499	0.0017865	0.00243799	0.00229665		0.00335193	0.00138653	0.00142593	0.0020548	0.00112352		0.0383989	0.0210377	0.00827701	0.0225712	0.0151194		0.094528	0.0970575	0.0683457	0.0866437	0.015897
44.8333	0.000538321	0.005	0.00179214	0.00244349	0.00230105		0.00336177	0.00139023	0.00143012	0.00206071	0.00112693		0.0383496	0.0210249	0.00825661	0.0225437	0.0151039		0.0945406	0.0970735	0.0683832	0.0866658	0.0158838
44.9167	0.000541976	0.00501	0.00179493	0.00244897	0.0023047		0.00336878	0.00139321	0.00143293	0.00206498	0.0011293		0.0382867	0.0210113	0.00823172	0.0225099	0.0150834		0.0945462	0.0970828	0.068415	0.0866813	0.0158699
45	0.000536	0.00501	0.00179649	0.0024475	0.00230695		0.00336881	0.00139289	0.00143337	0.00206502	0.00112929		0.0382366	0.0210004	0.00820869	0.0224819	0.0150687		0.0945562	0.0970981	0.0684452	0.0866998	0.01586
45.0833	0.000542893	0.00502	0.00179871	0.00245387	0.00230934		0.00337178	0.00139506	0.00143408	0.00206697	0.00113016		0.038205	0.0209921	0.00818828	0.0224618	0.0150622		0.0945702	0.0971143	0.0684718	0.0867188	0.0158535
45.1667	0.000534977	0.00502	0.00180006	0.00245168	0.00231243		0.0033735	0.001395	0.00143547	0.00206799	0.00113078		0.0381505	0.0209793	0.00815715	0.022429	0.0150491		0.0945787	0.0971265	0.0684942	0.0867331	0.0158467
45.25	0.000533764	0.00503	0.00180018	0.00245465	0.00231847		0.00337838	0.00139689	0.0014379	0.00207106	0.00113236		0.0381004	0.0209552	0.00813101	0.0223955	0.0150365		0.0945853	0.0971472	0.0685176	0.08675	0.0158416
45.3333	0.000540616	0.00503	0.00180343	0.00245801	0.00231517		0.00338334	0.00139889	0.00143939	0.00207387	0.00113421		0.0380624	0.0209404	0.00809627	0.0223664	0.0150339		0.0946089	0.0971697	0.0685482	0.0867756	0.0158373
45.4167	0.000536045	0.00504	0.00180612	0.00246072	0.00232224		0.00338588	0.00140013	0.00144087	0.00207562	0.00113489		0.0380413	0.0209258	0.00807824	0.0223484	0.0150321		0.0946219	0.0971828	0.0685737	0.0867928	0.0158301
45.5	0.000539683	0.00504	0.0018082	0.00246263	0.00232044		0.00338821	0.00140114	0.0014415	0.00207695	0.00113576		0.0379332	0.02091	0.00800346	0.0222822	0.015012		0.0946318	0.0971959	0.0686043	0.0868106	0.0158192
45.5833	0.000542119	0.00506	0.00181125	0.00247112	0.0023301		0.0033976	0.0014054	0.00144558	0.00208286	0.00113878		0.0379028	0.0208939	0.00797	0.0222555	0.0150128		0.0946543	0.097215	0.0686319	0.0868337	0.0158152
45.6667	0.000535384	0.00506	0.00181467	0.00247002	0.00233241		0.00340477	0.00140695	0.00144925	0.00208699	0.00114143		0.0378311	0.0208742	0.00799657	0.022234	0.0149637		0.0946694	0.0972285	0.0686499	0.0868492	0.015813
45.75	0.000542357	0.00507	0.00181684	0.0024764	0.00233477		0.00340944	0.00140955	0.00145074	0.00208991	0.00114293		0.0377808	0.0208551	0.00805497	0.0222303	0.0149106		0.0946859	0.0972429	0.068668	0.0868656	0.0158114
45.8333	0.000542395	0.00507	0.00181879	0.00247706	0.00233448		0.00341221	0.00141039	0.0014519	0.0020915	0.00114396		0.0377284	0.0208257	0.00805496	0.022203	0.0148846		0.0947198	0.0972733	0.0687071	0.0869001	0.0158072
45.9167	0.000537019	0.00507	0.00182014	0.00247572	0.00233652		0.00341532	0.00141087	0.0014537	0.00209329	0.0011451		0.0376744	0.0208207	0.00796538	0.0221535	0.0148993		0.0947253	0.0972777	0.0687261	0.0869097	0.0157991
46	0.000536902	0.00507	0.00182134	0.00247608	0.0023364		0.00341492	0.00141085	0.00145346	0.00209308	0.00114495		0.0376361	0.0207994	0.00790326	0.0221129	0.0149099		0.0947407	0.0973007	0.0687478	0.0869297	0.015798
46.0833	0.000542045	0.00507	0.00182176	0.00247794	0.00233421		0.00341489	0.00141126	0.00145298	0.00209304	0.00114494		0.037584	0.02074	0.00786245	0.0220622	0.0149048		0.0947435	0.0952966	0.0681973	0.0860792	0.0154886
46.1667	0.000542556	0.00507	0.00182108	0.00247788	0.00233409		0.00341584	0.00141148	0.00145342	0.00209358	0.00114531		0.0351043	0.0206834	0.00782781	0.0212052	0.0136457		0.0946444	0.0955204	0.0684869	0.0862172	0.0153612
46.25	0.000539595	0.00508	0.00182174	0.00248044	0.00234078		0.00342023	0.00141316	0.00145572	0.00209637	0.00114669		0.0352758	0.0206649	0.00780238	0.0212477	0.013746		0.0948712	0.0957569	0.0687538	0.0864606	0.015341
46.3333	0.000541159	0.00508	0.00182261	0.00248126	0.00234001		0.00342312	0.00141406	0.00145687	0.00209802	0.00114777		0.035356	0.0206714	0.00778372	0.0212704	0.0137959		0.0948013	0.0959669	0.0690055	0.0865913	0.0152408
46.4167	0.000547953	0.00509	0.00182522	0.00248772	0.00234238		0.00343123	0.00141755	0.00145993	0.0021029	0.00115056		0.0354301	0.020675	0.00775948	0.0212882	0.0138455		0.0945975	0.0961449	0.0692258	0.086656	0.0151149
46.5	0.000545361	0.0051	0.00182918	0.00249151	0.00234845		0.003438	0.00142009	0.0014631	0.00210706	0.00115282		0.035455	0.0206714	0.00773936	0.0212886	0.0138681		0.0943303	0.0962932	0.069435	0.0866862	0.0149722
46.5833	0.00054033	0.00511	0.00183582	0.00249538	0.00235515		0.00344596	0.00142295	0.00146688	0.00211193	0.00115551		0.0354584	0.0206762	0.00772681	0.0212872	0.0138759		0.0940846	0.096431	0.0696435	0.0867197	0.0148349
46.6667	0.000543966	0.00512	0.00184093	0.00250163	0.00235848		0.0034551	0.00142664	0.00147054	0.00211743	0.00115867		0.035371	0.0206773	0.00770689	0.0212517	0.013841		0.0939673	0.0965534	0.069816	0.0867789	0.0147471
46.75	0.000544052	0.00513	0.00184414	0.00250606	0.00236354		0.00346187	0.00142933	0.00147353	0.00212158	0.00116094		0.035468	0.020671	0.00768024	0.0212731	0.0139037		0.0939352	0.0966747	0.0699671	0.086859	0.0146928
46.8333	0.00053749	0.00517	0.00185523	0.00252091	0.00238692		0.00348157	0.0014376	0.00148279	0.00213398	0.00116726		0.0354546	0.0206645	0.00766102	0.02126	0.0139064		0.0939083	0.0968034	0.0701142	0.0869419	0.014645
46.9167	0.000535847	0.00518	0.00185948	0.00252511	0.00239256		0.00348758	0.00144005	0.00148552	0.00213772	0.00116924		0.0354617	0.0206562	0.00765137	0.0212564	0.0139149		0.0939169	0.0969143	0.0702608	0.0870307	0.0146002
47	0.000545361	0.00515	0.00185343	0.00251626	0.0023728		0.00348216	0.0014367	0.00148234	0.00213373	0.001168		0.0354487	0.020654	0.00763936	0.0212474	0.0139142		0.0939486	0.0970093	0.0703924	0.0871168	0.0145644
47.0833	0.000544027	0.00512	0.0018453	0.00250311	0.00235784		0.00346816	0.00143024	0.00147628	0.00212489	0.00116353		0.0353772	0.0206448	0.00761482	0.0212123	0.0138899		0.0939727	0.0971007	0.0704975	0.0871903	0.0145408
47.1667	0.000543179	0.00511	0.00184113	0.0024981	0.00235323		0.00346226	0.00142764	0.00147381	0.00212123	0.00116159		0.03542	0.0206265	0.00758743	0.0212113	0.0139255		0.0939971	0.0971904	0.0706148	0.0872674	0.0145097
47.25	0.000545327	0.00511	0.00184194	0.00249909	0.00235222		0.00346339	0.00142814	0.0014741	0.00212188	0.00116201		0.0353808	0.0206107	0.00756611	0.0211859	0.0139162		0.0940397	0.0972737	0.0707189	0.0873441	0.0144884
47.3333	0.000547968	0.00511	0.00184294	0.0025003	0.00235098		0.00346525	0.00142888	0.00147467	0.00212294	0.00116271		0.0353911	0.0205975	0.00756737	0.0211853	0.0139212		0.0940724	0.0973376	0.0708012	0.0874037	0.0144706
47.4167	0.000539419	0.00512	0.00184616	0.00250186	0.00235964		0.00346996	0.00143041	0.00147745	0.00212594	0.00116419		0.0353949	0.0205797	0.00757172	0.0211821	0.0139214		0.0941297	0.0973999	0.0708803	0.08747	0.0144598
47.5	0.000544873	0.00513	0.00184878	0.00250789	0.00236255		0.00347418	0.00143282	0.00147884	0.00212862	0.00116552		0.0354492	0.0205626	0.00757756	0.0211964	0.0139466		0.0941784	0.0974508	0.0709567	0.0875287	0.0144447
47.5833	0.000541618	0.00513	0.00185152	0.00250771	0.00236353		0.00348018	0.00143428	0.00148172	0.00213206	0.00116775		0.0354742	0.0205517	0.0075078	0.0211779	0.0139937		0.094223	0.0975068	0.0710303	0.0875867	0.0144319
47.6667	0.000541807	0.00514	0.00185401	0.00251194	0.00236865		0.00348486	0.0014364	0.00148378	0.00213502	0.00116924		0.0353219	0.0205341	0.00744464	0.0211002	0.0139473		0.0942815	0.0975664	0.0711127	0.0876536	0.0144186
47.75	0.00054564	0.00515	0.00185796	0.00251787	0.00237205		0.00349299	0.00143977	0.00148703	0.00213993	0.00117202		0.0353413	0.0205195	0.00741305	0.0210913	0.0139729		0.0943256	0.0976196	0.0712092	0.0877181	0.0143917
47.8333	0.000544267	0.00517	0.00186275	0.00252567	0.00238305		0.00350342	0.00144413	0.0014918	0.00214645	0.00117541		0.0353313	0.0205033	0.00740562	0.0210801	0.0139718		0.0943812	0.0976636	0.0712956	0.0877801	0.0143701
47.9167	0.000547996	0.00518	0.00186679	0.00253159	0.00238649		0.00350986	0.00144707	0.00149428	0.0021504	0.00117756		0.0353815	0.0204971	0.00738499	0.0210879	0.0140076		0.0944053	0.0977028	0.0713866	0.0878315	0.0143369
48	0.000548611	0.00518	0.00186764	0.00253208	0.00238612		0.00351339	0.00144807	0.0014958	0.00215242	0.00117888		0.035331	0.0204746	0.00737839	0.0210614	0.0139856		0.0944645	0.097743	0.0714737	0.0878937	0.0143144
48.0833	0.000541257	0.00518	0.00186881	0.00253002	0.00238901		0.0035156	0.00144816	0.00149738	0.00215371	0.00117969		0.0353398	0.0204409	0.00737209	0.0210509	0.0139938		0.0945285	0.0977904	0.071563	0.0879606	0.0142941
48.1667	0.000546807	0.00519	0.00187025	0.00253569	0.00239205		0.00352186	0.00145099	0.00149977	0.00215754	0.00118178		0.0352439	0.0204292	0.00734974	0.0210076	0.0139561		0.0945845	0.0978318	0.0716449	0.0880204	0.0142742
48.25	0.000545096	0.00519	0.00187101	0.00253537	0.00239266		0.00352389	0.00145143	0.00150081	0.00215871	0.00118254		0.0352939	0.0204175	0.00733485	0.0210154	0.0139891		0.0946287	0.0978546	0.0717136	0.0880656	0.0142529
48.3333	0.000547416	0.0052	0.00187279	0.00254007	0.00239699		0.00352966	0.00145393	0.00150323	0.00216227	0.00118445		0.0353026	0.0204088	0.00733051	0.021014	0.0139959		0.0946834	0.0978911	0.07178	0.0881182	0.0142399
48.4167	0.000545378	0.00521	0.00187532	0.00254357	0.00240304		0.00353405	0.00145581	0.00150534	0.00216507	0.00118583		0.0352453	0.020398	0.00731175	0.020985	0.013976		0.0947272	0.0979326	0.0718405	0.0881668	0.0142295
48.5	0.000541289	0.00521	0.00187575	0.00254235	0.00240468		0.00353794	0.00145651	0.00150746	0.0021673	0.00118728		0.035241	0.0203849	0.00730668	0.0209776	0.0139766		0.0947535	0.097965	0.071901	0.0882065	0.014212
48.5833	0.000537011	0.00522	0.00187824	0.00254508	0.00241166		0.00353999	0.00145764	0.0015087	0.00216878	0.00118778		0.0351949	0.0203662	0.00729241	0.0209512	0.0139605		0.0947912	0.0980022	0.07196	0.0882511	0.0141996
48.6667	0.000538651	0.00522	0.00188096	0.00254654	0.0024106		0.00354583	0.00145943	0.00151108	0.00217211	0.00118996		0.0351668	0.0203471	0.0072713	0.0209284	0.0139568		0.0948365	0.0980346	0.0720136	0.0882949	0.0141904
48.75	0.000540691	0.00523	0.00188265	0.00255111	0.00241507		0.00355052	0.00146163	0.00151303	0.00217506	0.00119146		0.0351448	0.0203266	0.00725573	0.020909	0.0139536		0.0948811	0.0980712	0.0720605	0.0883376	0.0141864
48.8333	0.000537056	0.00524	0.00188563	0.00255423	0.00242171		0.00355847	0.00146432	0.0015169	0.00217989	0.00119417		0.0351407	0.0203136	0.00723919	0.0208978	0.0139599		0.0949172	0.0981065	0.0721075	0.0883771	0.0141798
48.9167	0.00053688	0.00525	0.00188966	0.00255885	0.00242677		0.00356581	0.00146719	0.00152012	0.00218438	0.00119665		0.0351486	0.0202978	0.007216	0.0208875	0.0139756		0.0949526	0.0981473	0.0721543	0.0884181	0.0141751
49	0.000538549	0.00527	0.00189474	0.00256776	0.00243647		0.00357401	0.00147125	0.00152359	0.00218962	0.0011992		0.0351233	0.0202802	0.00719147	0.020865	0.0139751		0.0949857	0.0981862	0.0722065	0.0884595	0.0141662
49.0833	0.000539004	0.00527	0.00189689	0.00256863	0.00243598		0.00357811	0.00147247	0.00152531	0.00219196	0.00120073		0.0351277	0.0202679	0.00717738	0.0208577	0.0139845		0.0950311	0.0982142	0.0722528	0.0884994	0.0141597
49.1667	0.000543594	0.00526	0.00189445	0.00256601	0.00242886		0.00357588	0.00147132	0.00152397	0.00219039	0.00120016		0.0350901	0.0202425	0.00715235	0.0208283	0.0139781		0.0950479	0.0982493	0.0722885	0.0885286	0.0141551
49.25	0.000546385	0.00527	0.00189498	0.00257045	0.00243317		0.00357882	0.00147306	0.00152512	0.00219233	0.00120101		0.035063	0.0202243	0.00715008	0.0208124	0.0139657		0.0950933	0.0982829	0.0723261	0.0885675	0.0141555
49.3333	0.000551302	0.00527	0.00189651	0.0025726	0.00243092		0.00358298	0.00147458	0.00152652	0.00219469	0.00120257		0.0349697	0.0202046	0.00718547	0.0207866	0.0139013		0.0951153	0.0983086	0.0723685	0.0885975	0.0141451
49.4167	0.000544115	0.00528	0.00189879	0.0025743	0.00243914		0.00358845	0.00147633	0.00152959	0.00219812	0.00120435		0.0349705	0.0201836	0.0071257	0.02076	0.0139314		0.0951616	0.0983444	0.0724133	0.0886398	0.0141423
49.5	0.000544062	0.00529	0.00190118	0.00257841	0.00244437		0.00359401	0.00147865	0.00153209	0.00220158	0.00120618		0.0350226	0.0201625	0.00705799	0.0207477	0.0139915		0.0951933	0.0983717	0.0724619	0.0886757	0.0141312
49.5833	0.000549071	0.0053	0.00190315	0.00258407	0.00244757		0.00359941	0.00148127	0.00153409	0.00220492	0.00120795		0.0348964	0.020144	0.0070243	0.0206882	0.013944		0.0952347	0.0984049	0.0725117	0.0887171	0.0141235
49.6667	0.000550419	0.0053	0.0019041	0.00258484	0.00244687		0.00360196	0.00148208	0.00153509	0.00220638	0.0012089		0.0348834	0.0201239	0.00701866	0.0206753	0.0139406		0.095269	0.0984412	0.0725561	0.0887555	0.0141184
49.75	0.000544176	0.0053	0.00190502	0.00258307	0.00244934		0.00360666	0.00148285	0.00153774	0.00220908	0.00121065		0.0348645	0.0201096	0.00700181	0.0206586	0.0139394		0.0953002	0.098466	0.0725972	0.0887878	0.0141106
49.8333	0.000548442	0.00531	0.00190709	0.00258851	0.00245283		0.0036124	0.00148552	0.00153996	0.00221263	0.00121255		0.0348849	0.0200887	0.006977	0.0206502	0.0139624		0.0953342	0.0984929	0.0726429	0.0888233	0.0141014
49.9167	0.000546018	0.00535	0.00192039	0.00260547	0.00247418		0.00363239	0.00149433	0.00154887	0.0022252	0.00121897		0.0348284	0.0200731	0.00697877	0.0206268	0.013933		0.0953736	0.0985322	0.0726859	0.0888639	0.0140993
50	0.000541676	0.00538	0.00193061	0.00261743	0.00249121		0.00365058	0.00150156	0.00155722	0.00223645	0.00122498		0.0348788	0.0200597	0.00695812	0.0206322	0.0139692		0.0953945	0.0985659	0.072723	0.0888945	0.0140944
50.0833	0.000543872	0.00537	0.00192898	0.00261428	0.00248498		0.0036544	0.00150181	0.00155881	0.00223834	0.00122667		0.0347402	0.0200431	0.00693326	0.0205722	0.013911		0.0954101	0.0986057	0.0727659	0.0889272	0.014087
50.1667	0.000543884	0.00535	0.00192156	0.00260515	0.00247491		0.00364865	0.00149832	0.00155647	0.00223448	0.00122505		0.034757	0.0200153	0.00692985	0.0205674	0.0139218		0.0954477	0.0986524	0.0728068	0.088969	0.0140883
50.25	0.000540952	0.00534	0.0019177	0.00259955	0.00247111		0.0036404	0.001495	0.00155308	0.00222949	0.00122223		0.0348438	0.019991	0.00693127	0.0205887	0.0139658		0.0954835	0.0986939	0.0728405	0.089006	0.0140914
50.3333	0.000548056	0.00533	0.00191805	0.0025987	0.00246256		0.00363774	0.00149414	0.00155115	0.00222768	0.00122148		0.034645	0.0199717	0.00691471	0.0205105	0.013873		0.0955186	0.0987224	0.072883	0.0890414	0.0140849
50.4167	0.00054848	0.00534	0.00191977	0.00260275	0.00246769		0.00364021	0.00149567	0.00155222	0.00222936	0.00122215		0.0346922	0.0199542	0.00689034	0.0205122	0.0139093		0.0955386	0.0987478	0.0729152	0.0890672	0.0140797
50.5	0.000543009	0.00534	0.00192227	0.00260176	0.00246963		0.00364119	0.00149569	0.00155299	0.00222996	0.0012225		0.0346785	0.019938	0.00687542	0.0204973	0.01391		0.0955693	0.0987722	0.0729535	0.0890983	0.0140732
50.5833	0.000550246	0.00534	0.00192348	0.00260457	0.00246645		0.00364154	0.00149641	0.00155246	0.00223014	0.00122263		0.0348828	0.0199315	0.00687066	0.0205617	0.0140167		0.0955876	0.0987954	0.0729927	0.0891252	0.014063
50.6667	0.000546729	0.00534	0.00192461	0.00260378	0.00246775		0.00364248	0.00149647	0.00155313	0.0022307	0.00122297		0.0347067	0.0199086	0.00684469	0.0204867	0.01394		0.0956068	0.0988155	0.0730273	0.0891498	0.0140544
50.75	0.000546554	0.00534	0.00192722	0.00260459	0.00246747		0.00364674	0.00149772	0.00155495	0.00223314	0.00122455		0.0346731	0.019892	0.0068322	0.0204658	0.0139293		0.0956239	0.098841	0.0730604	0.0891751	0.0140481
50.8333	0.000547054	0.00536	0.00192966	0.00261224	0.00247801		0.00365287	0.00150097	0.00155772	0.00223719	0.00122634		0.034378	0.0198724	0.00681915	0.0203565	0.0137858		0.0956487	0.0988654	0.0731012	0.0892051	0.0140388
50.9167	0.000549513	0.00537	0.00193391	0.00261781	0.00248195		0.00366151	0.00150438	0.00156131	0.0022424	0.00122931		0.0345756	0.0198546	0.00679596	0.0204087	0.0138981		0.0956613	0.0988876	0.0731352	0.089228	0.0140299
51	0.000543368	0.00538	0.00193561	0.00261966	0.00248982		0.00367069	0.0015071	0.00156603	0.00224794	0.00123249		0.0344252	0.0198399	0.00678185	0.020349	0.0138287		0.0956762	0.0989166	0.0731725	0.0892551	0.0140219
51.0833	0.000539852	0.0054	0.0019402	0.00262668	0.00250174		0.00368164	0.00151141	0.00157124	0.00225477	0.00123607		0.0345469	0.019827	0.00677186	0.0203819	0.0138958		0.0956997	0.0989339	0.0732136	0.0892824	0.0140096
51.1667	0.000542406	0.00541	0.00194484	0.00263241	0.00250558		0.00368912	0.00151457	0.00157426	0.00225932	0.0012386		0.0344597	0.0198081	0.00675393	0.0203406	0.0138606		0.0957138	0.0989503	0.0732557	0.0893066	0.0139943
51.25	0.00054048	0.00542	0.00194785	0.00263611	0.00251152		0.00369171	0.00151605	0.00157551	0.00226109	0.00123931		0.0345282	0.0197968	0.00672956	0.0203515	0.0139076		0.0957394	0.0989795	0.073289	0.089336	0.0139911
51.3333	0.000541113	0.00542	0.00194942	0.00263684	0.00251104		0.00369181	0.00151624	0.00157541	0.00226115	0.00123934		0.0343143	0.0197826	0.00672174	0.0202729	0.0138028		0.0957494	0.0990029	0.0733253	0.0893592	0.0139807
51.4167	0.00054758	0.00543	0.00195255	0.00264338	0.00251345		0.0037017	0.00152018	0.00157929	0.00226706	0.00124279		0.0343078	0.0197698	0.00670098	0.0202595	0.0138099		0.0957685	0.0990137	0.0733613	0.0893812	0.0139682
51.5	0.000545852	0.00544	0.0019536	0.00264648	0.00251957		0.00370728	0.00152228	0.00158202	0.00227052	0.00124462		0.0343105	0.019756	0.00667667	0.0202478	0.0138235		0.095791	0.0990219	0.073387	0.0894	0.0139614
51.5833	0.000546548	0.00544	0.00195697	0.00264784	0.00251882		0.00371269	0.00152394	0.00158425	0.00227362	0.00124663		0.0342645	0.0197471	0.00665833	0.0202233	0.0138092		0.0958044	0.099035	0.0734115	0.089417	0.0139549
51.6667	0.000541021	0.00545	0.00195998	0.00265033	0.00252625		0.00371715	0.00152561	0.00158667	0.00227648	0.00124803		0.0341561	0.019732	0.00664743	0.0201785	0.0137598		0.0958129	0.0990475	0.0734465	0.0894356	0.0139411
51.75	0.000544226	0.00545	0.00196031	0.00265151	0.00252487		0.00371839	0.00152619	0.00158694	0.00227717	0.0012485		0.0341379	0.019718	0.00662817	0.0201614	0.0137602		0.0958335	0.099054	0.0734827	0.0894567	0.0139273
51.8333	0.000541541	0.00545	0.00195991	0.00265048	0.00252605		0.00371929	0.00152618	0.00158761	0.0022777	0.00124884		0.0342302	0.019699	0.00660368	0.0201777	0.0138195		0.0958514	0.0990582	0.0735207	0.0894768	0.0139111
51.9167	0.000544426	0.00546	0.00196382	0.00265608	0.00252985		0.00372543	0.00152898	0.00159003	0.00228148	0.00125087		0.0342412	0.0196722	0.00661718	0.0201769	0.0138189		0.095881	0.0990739	0.073562	0.0895056	0.0138995
52	0.000547148	0.00548	0.0019679	0.00266502	0.00253924		0.00373563	0.00153354	0.00159439	0.00228785	0.00125418		0.0342258	0.0196509	0.00667593	0.0201842	0.0137827		0.0958975	0.0990849	0.0735982	0.0895268	0.0138864
52.0833	0.000546065	0.00549	0.00197137	0.00266914	0.00254476		0.00374061	0.00153571	0.00159664	0.00229099	0.00125578		0.0342141	0.0196348	0.00660517	0.0201514	0.0138117		0.0959272	0.0990965	0.0736285	0.0895508	0.0138798
52.1667	0.000544258	0.00549	0.00197292	0.00266906	0.0025453		0.00374347	0.00153641	0.00159802	0.00229263	0.00125684		0.0340466	0.0196189	0.0065464	0.0200706	0.0137557		0.095933	0.0991116	0.0736648	0.0895698	0.0138655
52.25	0.000546298	0.0055	0.00197687	0.00267439	0.00254945		0.00374915	0.00153903	0.00160029	0.00229616	0.0012587		0.033989	0.0196041	0.00651031	0.0200345	0.0137444		0.0959584	0.0991282	0.0737034	0.0895967	0.0138549
52.3333	0.000546628	0.00551	0.00197932	0.00267865	0.00255452		0.00375774	0.00154213	0.00160415	0.00230134	0.00126166		0.033973	0.019601	0.00648753	0.0200205	0.0137476		0.0959743	0.099145	0.0737336	0.0896176	0.013847
52.4167	0.000551164	0.00551	0.00197966	0.00268028	0.00255258		0.00376268	0.00154373	0.00160601	0.00230414	0.00126352		0.0339846	0.0195817	0.00647208	0.0200128	0.0137613		0.0960113	0.0991562	0.0737651	0.0896442	0.0138413
52.5	0.000551168	0.00552	0.00198241	0.00268452	0.00255774		0.00376939	0.00154637	0.001609	0.00230825	0.00126577		0.0339344	0.0195501	0.00646981	0.0199848	0.0137375		0.0960427	0.0991715	0.0737955	0.0896699	0.0138363
52.5833	0.000547387	0.00553	0.00198537	0.00268759	0.00256446		0.00377307	0.00154798	0.00161092	0.00231066	0.00126688		0.0339198	0.019533	0.00646045	0.0199711	0.0137349		0.0960785	0.0991832	0.0738253	0.0896957	0.0138315
52.6667	0.000552003	0.00553	0.00198657	0.00268953	0.00256237		0.00377634	0.00154923	0.00161195	0.00231251	0.0012681		0.0338226	0.0195325	0.0064506	0.0199352	0.0136904		0.0961073	0.0991993	0.0738522	0.0897196	0.0138283
52.75	0.000551802	0.00554	0.0019891	0.00269364	0.00256765		0.00378307	0.00155183	0.00161499	0.00231663	0.00127036		0.0338484	0.0195178	0.00644005	0.0199354	0.0137089		0.0961315	0.0992099	0.0738776	0.0897397	0.0138229
52.8333	0.000546627	0.00555	0.00199109	0.00269591	0.00257507		0.00378744	0.00155344	0.0016174	0.00231943	0.00127174		0.0337638	0.019503	0.00643636	0.019901	0.0136681		0.0961584	0.0992187	0.0739065	0.0897612	0.0138155
52.9167	0.000549903	0.00556	0.00199317	0.00270102	0.00257897		0.00379075	0.00155542	0.00161859	0.00232158	0.00127273		0.0337207	0.0194892	0.00643182	0.0198806	0.0136486		0.0961764	0.0992213	0.0739311	0.0897763	0.0138065
53	0.000551896	0.00557	0.00199576	0.00270589	0.00258332		0.00379662	0.00155798	0.00162103	0.00232521	0.00127467		0.0337	0.0194569	0.00641088	0.0198559	0.0136489		0.0961821	0.099228	0.0739549	0.0897884	0.0137965
53.0833	0.000550277	0.00561	0.00200938	0.00272322	0.0026043		0.00381807	0.00156724	0.00163052	0.00233861	0.00128164		0.0335518	0.0194208	0.00638088	0.0197845	0.0135891		0.0962244	0.0992344	0.0739824	0.0898137	0.0137927
53.1667	0.000551208	0.00562	0.00201406	0.00272842	0.00260881		0.00382884	0.00157111	0.00163519	0.00234505	0.0012854		0.0336611	0.0193934	0.00636474	0.0198064	0.0136529		0.0962458	0.0992465	0.0740098	0.089834	0.0137861
53.25	0.000557015	0.0056	0.0020097	0.00272224	0.0025959		0.00382276	0.00156819	0.00163201	0.00234099	0.00128365		0.0336274	0.0193745	0.00636594	0.0197893	0.0136355		0.0962702	0.0992672	0.0740357	0.0898577	0.0137839
53.3333	0.000546051	0.00558	0.00200284	0.00270963	0.00259033		0.00381587	0.00156363	0.00163005	0.00233652	0.00128159		0.0334744	0.0193539	0.00634805	0.0197255	0.013567		0.0962888	0.099287	0.0740583	0.089878	0.0137821
53.4167	0.000558849	0.00557	0.00199903	0.00270929	0.00257997		0.00381417	0.00156313	0.00162833	0.00233521	0.00128123		0.0333667	0.0193409	0.00633565	0.0196811	0.0135187		0.0963176	0.0993151	0.0740818	0.0899048	0.0137849
53.5	0.000543043	0.00557	0.00199821	0.00270375	0.00258668		0.00381195	0.00156133	0.00162871	0.002334	0.00128039		0.0334165	0.0193264	0.00632581	0.0196896	0.013549		0.0963259	0.0993378	0.0741012	0.0899216	0.0137834
53.5833	0.000547936	0.00557	0.00200141	0.00270645	0.0025842		0.00381481	0.00156265	0.00162942	0.00233563	0.00128145		0.0333554	0.0193111	0.00631739	0.0196613	0.0135224		0.0963429	0.0993523	0.0741242	0.0899398	0.0137791
53.6667	0.000547511	0.00558	0.00200351	0.00271034	0.00258963		0.00381851	0.00156445	0.0016311	0.00233802	0.00128257		0.0333426	0.0192902	0.00630794	0.0196469	0.0135209		0.0963701	0.0993638	0.0741458	0.0899599	0.013777
53.75	0.000543798	0.00559	0.00200603	0.00271328	0.00259638		0.00382335	0.00156633	0.00163357	0.00234108	0.00128412		0.0333206	0.0192755	0.0062855	0.0196272	0.013521		0.0963847	0.0993905	0.0741652	0.0899801	0.0137783
53.8333	0.000544726	0.00559	0.00200825	0.00271432	0.00259569		0.00382983	0.00156818	0.00163634	0.00234479	0.00128654		0.0332385	0.0192545	0.00627724	0.0195901	0.0134838		0.0964078	0.0994257	0.0741782	0.0900039	0.0137883
53.9167	0.000547569	0.0056	0.00200953	0.00271903	0.00259987		0.00383226	0.00156985	0.00163721	0.00234644	0.0012872		0.03322	0.0192336	0.00627849	0.0195774	0.0134741		0.0964252	0.0994739	0.0741935	0.0900309	0.0138
54	0.00054952	0.0056	0.00201052	0.00272001	0.00259892		0.00383272	0.00157018	0.00163719	0.0023467	0.00128737		0.0331458	0.0192176	0.00626188	0.0195418	0.0134449		0.0964448	0.0995331	0.0742089	0.0900623	0.013816
54.0833	0.00054903	0.0056	0.00201101	0.00272001	0.00259905		0.00383861	0.00157166	0.00163992	0.00235006	0.00128957		0.0331673	0.0191989	0.00623592	0.019534	0.0134688		0.0964726	0.0995795	0.0742294	0.0900938	0.0138266
54.1667	0.000550212	0.00562	0.00201447	0.00272823	0.00260917		0.00384547	0.00157522	0.00164291	0.00235453	0.00129163		0.0331059	0.0191817	0.0062419	0.0195098	0.013435		0.0965059	0.0996237	0.0742532	0.0901276	0.0138358
54.25	0.000543242	0.00563	0.002019	0.00273075	0.002617		0.00385345	0.00157778	0.00164698	0.00235941	0.00129434		0.0330537	0.0191613	0.0062512	0.0194887	0.0134042		0.0965248	0.0996683	0.0742759	0.0901563	0.0138424
54.3333	0.00054679	0.00564	0.00202262	0.00273647	0.00262057		0.00386101	0.00158096	0.00165001	0.00236399	0.00129691		0.0330103	0.0191312	0.00620969	0.0194504	0.0134032		0.0965474	0.0997035	0.0742932	0.0901814	0.0138498
54.4167	0.000548976	0.00565	0.00202762	0.0027422	0.00262452		0.00386854	0.00158413	0.00165307	0.00236858	0.00129946		0.0329885	0.019109	0.00619108	0.0194295	0.0134016		0.0965763	0.0997304	0.0743149	0.0902072	0.0138532
54.5	0.000550866	0.00566	0.00202997	0.00274694	0.00262895		0.00387422	0.00158662	0.00165545	0.00237209	0.00130133		0.033048	0.0190921	0.00614892	0.0194296	0.0134527		0.0966111	0.0997406	0.0743251	0.0902256	0.0138589
54.5833	0.000543661	0.00567	0.00203154	0.0027484	0.00263728		0.00387874	0.00158807	0.00165812	0.00237498	0.00130276		0.0329195	0.0190726	0.00612817	0.0193734	0.0133982		0.0966415	0.0997419	0.0743252	0.0902362	0.0138663
54.6667	0.000550387	0.00568	0.00203629	0.00275556	0.00263936		0.00388784	0.00159196	0.00166153	0.00238044	0.00130591		0.0328899	0.0190576	0.00612075	0.0193561	0.0133871		0.0966715	0.0997605	0.0743507	0.0902609	0.0138649
54.75	0.000550396	0.00569	0.00203732	0.00275924	0.00264476		0.00389631	0.0015949	0.00166543	0.00238555	0.00130883		0.0328699	0.0190388	0.00612628	0.019345	0.0133745		0.0966854	0.0997895	0.0743944	0.0902898	0.013853
54.8333	0.000547925	0.0057	0.00204139	0.00276311	0.00265078		0.00390286	0.00159741	0.00166849	0.00238959	0.00131101		0.0328584	0.0190192	0.00611464	0.0193308	0.0133746		0.0967207	0.0998095	0.0744492	0.0903265	0.0138366
54.9167	0.00054361	0.00572	0.00204512	0.00276958	0.00266315		0.00391135	0.00160099	0.00167268	0.00239501	0.00131368		0.0328535	0.0190084	0.0061032	0.0193217	0.0133779		0.0967706	0.0998271	0.074511	0.0903696	0.0138187
55	0.000547814	0.00573	0.00204808	0.0027753	0.00266653		0.00391902	0.0016042	0.00167575	0.00239966	0.00131629		0.0327575	0.018988	0.00609916	0.0192816	0.0133316		0.0968065	0.0998375	0.0745592	0.0904011	0.0138029
55.0833	0.000552836	0.00573	0.00205106	0.00277797	0.00266403		0.00392347	0.00160591	0.00167719	0.00240219	0.00131795		0.0327448	0.0189677	0.00609021	0.0192676	0.0133298		0.0968425	0.0998492	0.0746031	0.0904316	0.0137901
55.1667	0.000548755	0.00574	0.00205337	0.00278071	0.00267096		0.00392795	0.00160765	0.00167954	0.00240504	0.00131936		0.0328939	0.0189516	0.00609678	0.0193141	0.0134022		0.096882	0.0998551	0.0746547	0.0904639	0.0137716
55.25	0.000550159	0.00575	0.00205727	0.00278581	0.00267538		0.00393165	0.00160972	0.00168096	0.00240744	0.00132048		0.0327489	0.0189322	0.00608206	0.0192544	0.0133363		0.0969166	0.099863	0.0747115	0.090497	0.0137498
55.3333	0.000548598	0.00576	0.00206044	0.00278968	0.00268114		0.00394292	0.00161341	0.00168616	0.00241417	0.00132444		0.0326879	0.0189136	0.006069	0.0192235	0.0133121		0.0969422	0.0998693	0.0747661	0.0905259	0.0137266
55.4167	0.000552159	0.00576	0.00206152	0.00279123	0.00267951		0.00394482	0.00161423	0.00168667	0.00241524	0.00132515		0.0327404	0.0188928	0.00606752	0.0192336	0.0133397		0.0969648	0.0998771	0.0748099	0.0905506	0.0137094
55.5	0.00055465	0.00578	0.0020647	0.00279978	0.00268911		0.00395204	0.00161796	0.00168973	0.00241991	0.00132735		0.0326184	0.0188801	0.00605362	0.019184	0.013285		0.0970007	0.0998769	0.0748473	0.090575	0.0136963
55.5833	0.000550563	0.00578	0.00206684	0.00279913	0.00269053		0.00395769	0.00161923	0.00169256	0.00242316	0.00132945		0.032673	0.0188532	0.00604155	0.0191892	0.0133189		0.09706	0.0998776	0.0749004	0.0906127	0.0136799
55.6667	0.000546207	0.00579	0.0020681	0.00280143	0.00269772		0.00395782	0.00161978	0.00169298	0.00242353	0.00132924		0.0325774	0.0188352	0.00603247	0.0191484	0.0132752		0.0971185	0.099885	0.0749635	0.0906557	0.0136601
55.75	0.000550669	0.00579	0.00206975	0.00280347	0.00269563		0.00395992	0.00162076	0.00169347	0.00242472	0.00133002		0.0325317	0.0188213	0.00602193	0.019125	0.0132575		0.0971614	0.0998908	0.0750161	0.0906894	0.0136419
55.8333	0.000547045	0.00579	0.00207028	0.00280244	0.00269707		0.00396238	0.00162114	0.00169488	0.00242614	0.00133094		0.0325707	0.0188172	0.00600692	0.0191316	0.0132847		0.0972032	0.0998831	0.0750594	0.0907152	0.0136244
55.9167	0.000549475	0.0058	0.00207269	0.00280739	0.00270127		0.00396642	0.00162327	0.00169646	0.00242872	0.0013322		0.0324564	0.018814	0.0059969	0.0190891	0.0132319		0.0972281	0.0999056	0.0750961	0.0907433	0.0136168
56	0.000549102	0.0058	0.00207373	0.00280761	0.00270128		0.0039679	0.00162369	0.00169711	0.00242956	0.00133274		0.0323747	0.018801	0.0059902	0.0190553	0.0131941		0.0972445	0.0999162	0.0751276	0.0907628	0.0136062
56.0833	0.000548545	0.00581	0.00207612	0.00281155	0.00270673		0.00397262	0.00162576	0.00169926	0.00243255	0.00133425		0.0323217	0.0187671	0.00597584	0.0190215	0.0131748		0.0972698	0.0999225	0.0751521	0.0907815	0.0136003
56.1667	0.000545882	0.00583	0.00207883	0.00281824	0.00271855		0.00397939	0.00162895	0.00170258	0.00243698	0.00133628		0.0323778	0.0187438	0.00595698	0.0190262	0.0132127		0.0973072	0.099939	0.0751778	0.090808	0.0135999
56.25	0.000545203	0.00584	0.00208131	0.00282217	0.00272404		0.00399077	0.00163268	0.0017078	0.00244375	0.00134028		0.0324019	0.0187203	0.00595454	0.0190256	0.0132263		0.0973344	0.099962	0.0752011	0.0908325	0.0136008
56.3333	0.000550473	0.00585	0.00208444	0.0028283	0.00272695		0.00399935	0.00163621	0.00171118	0.00244891	0.00134324		0.0322319	0.0187015	0.00593573	0.0189563	0.0131499		0.0973573	0.0999696	0.0752194	0.0908488	0.0135983
56.4167	0.000548546	0.00585	0.00208607	0.0028282	0.00272753		0.00400166	0.00163676	0.00171232	0.00245025	0.0013441		0.0322842	0.0186772	0.00592293	0.0189615	0.0131829		0.0973739	0.099983	0.0752283	0.0908617	0.0136017
56.5	0.000552442	0.00586	0.00208513	0.00283252	0.00273157		0.00400599	0.00163882	0.0017141	0.00245297	0.00134548		0.0321652	0.0186506	0.00591691	0.0189109	0.0131261		0.0974104	0.0999985	0.0752346	0.0908812	0.013612
56.5833	0.000556905	0.00586	0.00208592	0.00283427	0.0027296		0.00400836	0.0016398	0.00171476	0.00245431	0.00134637		0.0321229	0.0186122	0.00590416	0.0188797	0.0131114		0.0974587	0.100012	0.0752386	0.0909031	0.0136257
56.6667	0.000549491	0.00587	0.00209174	0.00283708	0.00273744		0.00401942	0.0016432	0.00172021	0.00246094	0.00135023		0.0320656	0.0185851	0.00590759	0.0188528	0.0130811		0.0974815	0.100029	0.075242	0.0909174	0.0136349
56.75	0.000556674	0.00592	0.00210681	0.00286116	0.00276009		0.00404782	0.00165572	0.00173213	0.00247855	0.00135956		0.0320848	0.0185532	0.00591385	0.0188506	0.013088		0.0975039	0.100046	0.0752312	0.0909269	0.0136522
56.8333	0.000548733	0.00593	0.00210963	0.00286279	0.00276856		0.00406034	0.00165921	0.00173848	0.00248601	0.00136399		0.0319765	0.0185319	0.00589414	0.0188008	0.0130433		0.0975215	0.100066	0.0752336	0.0909404	0.0136619
56.9167	0.000553392	0.00591	0.00210351	0.00285563	0.00275637		0.00405548	0.00165639	0.00173606	0.00248264	0.0013627		0.0319513	0.0185091	0.00586399	0.0187748	0.0130457		0.0975391	0.100088	0.0752384	0.090955	0.0136705
57	0.000555321	0.00588	0.00209726	0.00284419	0.0027398		0.00404607	0.00165146	0.00173173	0.00247642	0.00135995		0.0320135	0.0184842	0.00585007	0.0187826	0.0130843		0.0975402	0.100114	0.0752444	0.0909661	0.013676
57.0833	0.000554194	0.00587	0.00209542	0.00283987	0.00273498		0.00403285	0.00164718	0.00172578	0.0024686	0.00135525		0.0318591	0.0184545	0.00584368	0.0187191	0.0130097		0.0975536	0.100146	0.0752556	0.0909851	0.0136836
57.1667	0.000553224	0.00587	0.0020969	0.00284004	0.00273518		0.00403352	0.00164739	0.00172609	0.002469	0.00135549		0.0318665	0.0184282	0.00582852	0.0187077	0.0130212		0.0975647	0.100177	0.0752657	0.0910024	0.0136908
57.25	0.000556706	0.00587	0.00209951	0.00284207	0.00273337		0.00403665	0.00164863	0.00172708	0.00247079	0.00135665		0.0318314	0.0183968	0.00582629	0.0186848	0.0130049		0.0975732	0.100208	0.0752716	0.0910174	0.0136998
57.3333	0.00055748	0.00588	0.00210152	0.00284633	0.00273831		0.00404262	0.00165108	0.00172971	0.00247447	0.00135863		0.0317522	0.0183752	0.00582446	0.0186506	0.0129661		0.0975789	0.100235	0.0752792	0.0910309	0.0137058
57.4167	0.0005573	0.00589	0.00210415	0.00285048	0.00274357		0.0040481	0.00165338	0.00173216	0.00247788	0.00136042		0.0317651	0.0183479	0.00580456	0.0186392	0.0129827		0.0975818	0.10026	0.0752889	0.0910435	0.0137095
57.5	0.000548312	0.00589	0.00210541	0.00284791	0.00274716		0.00404812	0.00165281	0.00173287	0.00247793	0.00136041		0.0316882	0.0183232	0.00578286	0.0185981	0.0129549		0.0975851	0.100282	0.0752992	0.0910555	0.0137118
57.5833	0.000547975	0.0059	0.00210804	0.00285201	0.00275248		0.00405385	0.00165516	0.00173544	0.00248149	0.0013623		0.031727	0.0183004	0.00578421	0.0186039	0.012974		0.0975952	0.100297	0.0753063	0.0910663	0.0137152
57.6667	0.000549876	0.00592	0.00211199	0.00286062	0.00276223		0.00406059	0.00165879	0.00173828	0.00248589	0.00136431		0.0316926	0.0182804	0.00577345	0.0185822	0.0129622		0.0975808	0.100314	0.0753174	0.0910708	0.0137111
57.75	0.000554536	0.00593	0.00211711	0.00286722	0.00276512		0.00406935	0.00166246	0.00174169	0.00249117	0.00136732		0.0316606	0.0182281	0.00576137	0.01855	0.0129526		0.0976161	0.10033	0.0753308	0.0910924	0.0137172
57.8333	0.000548361	0.00595	0.00212194	0.00287343	0.00277813		0.00407782	0.00166598	0.00174597	0.00249659	0.00136997		0.0315997	0.0181919	0.00576569	0.0185191	0.0129201		0.0976384	0.100338	0.0753414	0.091106	0.0137192
57.9167	0.000550966	0.00596	0.00212695	0.00287931	0.00278189		0.0040877	0.00166977	0.00175007	0.00250251	0.0013734		0.0316353	0.0181711	0.00575144	0.0185193	0.0129454		0.097649	0.100347	0.0753484	0.0911147	0.0137205
58	0.000551527	0.00598	0.00213308	0.0028882	0.00279191		0.00409863	0.0016745	0.00175483	0.00250932	0.00137697		0.0315394	0.0181527	0.00574183	0.018478	0.0129019		0.097663	0.100362	0.0753569	0.0911273	0.0137241
58.0833	0.00055262	0.00599	0.00213826	0.00289363	0.00279628		0.00410423	0.00167712	0.00175707	0.00251281	0.00137879		0.0315308	0.0181345	0.00575453	0.0184733	0.0128915		0.097686	0.100375	0.0753646	0.0911418	0.0137294
58.1667	0.000545686	0.006	0.00214222	0.00289597	0.00280419		0.00411227	0.00167966	0.00176121	0.00251771	0.00138153		0.0315811	0.0181152	0.00575616	0.0184841	0.0129164		0.0976917	0.100383	0.0753748	0.09115	0.0137278
58.25	0.000550854	0.00603	0.00214783	0.00290956	0.00281788		0.00413041	0.00168725	0.00176899	0.00252889	0.00138757		0.0315715	0.018094	0.00574431	0.0184699	0.0129177		0.0977074	0.100396	0.075383	0.0911622	0.0137311
58.3333	0.000553884	0.00605	0.00215062	0.00291817	0.00282731		0.00414047	0.00169171	0.00177333	0.00253517	0.00139083		0.031451	0.0180695	0.00574979	0.0184234	0.0128542		0.0977215	0.100409	0.0753916	0.091174	0.0137339
58.4167	0.000554445	0.00606	0.00215548	0.00292331	0.00283195		0.00414473	0.00169393	0.00177503	0.00253789	0.00139215		0.0314162	0.0180414	0.00574819	0.0184019	0.0128378		0.0977441	0.100418	0.0753994	0.0911873	0.0137379
58.5	0.00056402	0.00606	0.00215817	0.0029274	0.00282758		0.00414658	0.00169531	0.0017749	0.00253893	0.00139283		0.0313172	0.0180171	0.00576561	0.0183666	0.0127794		0.0977493	0.100423	0.0754062	0.0911928	0.0137368
58.5833	0.000552722	0.00607	0.00215899	0.00292724	0.00283774		0.00415061	0.00169628	0.00177775	0.00254155	0.00139409		0.0313218	0.0179893	0.00576658	0.0183592	0.0127816		0.0977671	0.100425	0.0754132	0.0912017	0.0137377
58.6667	0.000556836	0.00607	0.00215945	0.00292876	0.00283595		0.00415723	0.00169828	0.00178041	0.00254531	0.00139657		0.0312564	0.0179625	0.00574793	0.0183223	0.0127581		0.0977803	0.100431	0.075422	0.0912112	0.0137379
58.75	0.000555414	0.00608	0.0021588	0.0029314	0.00284217		0.00416044	0.00169968	0.00178212	0.00254741	0.00139753		0.0313093	0.0179358	0.00574635	0.0183305	0.012786		0.0977966	0.100439	0.0754266	0.0912208	0.0137418
58.8333	0.000553884	0.00609	0.00216282	0.00293557	0.00284781		0.0041748	0.0017042	0.00178869	0.0025559	0.00140265		0.0311575	0.0179064	0.00572736	0.0182638	0.0127188		0.0978087	0.10044	0.0754353	0.091228	0.01374
58.9167	0.000545621	0.0061	0.00216573	0.00293712	0.00285641		0.00417815	0.00170539	0.00179084	0.00255813	0.00140363		0.0311261	0.0178699	0.00571358	0.0182365	0.0127102		0.0978238	0.100438	0.075443	0.091235	0.0137386
59	0.000557928	0.00611	0.00216765	0.00294519	0.00285654		0.00418463	0.00170883	0.00179272	0.00256206	0.00140581		0.0312328	0.0178349	0.00571154	0.0182597	0.0127659		0.0978409	0.100438	0.0754534	0.0912441	0.0137367
59.0833	0.000559549	0.00613	0.00217379	0.00295445	0.0028661		0.00419524	0.00171356	0.00179724	0.00256868	0.00140926		0.0312425	0.0178022	0.0057196	0.0182548	0.0127675		0.0978625	0.100441	0.0754665	0.0912566	0.0137353
59.1667	0.000555936	0.00613	0.00217645	0.00295413	0.00286725		0.00419657	0.00171382	0.00179801	0.00256947	0.00140974		0.0311791	0.0177714	0.00570875	0.0182197	0.0127411		0.0978885	0.100443	0.0754814	0.091271	0.0137338
59.25	0.000552849	0.00614	0.00217891	0.00295725	0.00287375		0.00419721	0.00171468	0.0017985	0.00257013	0.00140972		0.0310911	0.0177419	0.00568311	0.0181721	0.0127095		0.0979033	0.100441	0.0754976	0.0912805	0.0137271
59.3333	0.00055608	0.00614	0.00218249	0.00295952	0.00287191		0.00420204	0.0017164	0.00180023	0.00257289	0.00141151		0.031099	0.0177136	0.00563876	0.0181505	0.0127358		0.0979238	0.10044	0.0755124	0.0912919	0.0137232
59.4167	0.000553918	0.00615	0.00218517	0.00296303	0.00287799		0.00420568	0.0017181	0.001802	0.00257526	0.00141261		0.0310392	0.0176895	0.0056114	0.0181133	0.0127192		0.0979412	0.10044	0.0755238	0.0913017	0.013721
59.5	0.000553165	0.00616	0.00218865	0.00296727	0.00288337		0.00420944	0.00172	0.00180366	0.0025777	0.00141375		0.0310251	0.017659	0.00561049	0.0180982	0.012713		0.0979654	0.100437	0.0755334	0.0913118	0.0137202
59.5833	0.000553486	0.00617	0.00219396	0.00297248	0.00288806		0.00421983	0.00172377	0.00180818	0.00258393	0.00141737		0.0309506	0.0176283	0.0056607	0.0180799	0.012651		0.0979897	0.100433	0.0755454	0.0913226	0.0137179
59.6667	0.000552778	0.00619	0.00219973	0.00298084	0.00289865		0.00423205	0.0017287	0.00181366	0.00259147	0.00142142		0.0309043	0.017606	0.00562938	0.0180466	0.0126432		0.0980099	0.100426	0.0755617	0.0913325	0.0137112
59.75	0.000550026	0.00621	0.00220359	0.00298787	0.00291035		0.00424412	0.0017333	0.00181937	0.00259893	0.00142543		0.0308857	0.0175816	0.00559397	0.0180204	0.0126516		0.0980239	0.10042	0.075578	0.0913405	0.0137031
59.8333	0.00054945	0.00622	0.00220582	0.00299176	0.00291583		0.00424774	0.00173508	0.00182102	0.00260128	0.00142653		0.0308679	0.0175455	0.00560008	0.0180045	0.0126402		0.0980416	0.10042	0.0755924	0.0913514	0.0136994
59.9167	0.000553375	0.00621	0.00220694	0.00299011	0.0029085		0.00424772	0.0017347	0.00182053	0.00260099	0.00142676		0.0308804	0.0175091	0.00560549	0.0179983	0.0126446		0.0980873	0.100425	0.0756069	0.091373	0.0137038
60	0.000555989	0.00622	0.00220639	0.00299413	0.00291301		0.00425341	0.00173703	0.00182303	0.00260449	0.00142865		0.0309424	0.0174782	0.00559781	0.0180061	0.0126805		0.098096	0.100423	0.0756256	0.0913816	0.0136946
60.0833	0.000553945	0.00624	0.00220882	0.00300092	0.00292462		0.00426876	0.0017424	0.00183026	0.00261381	0.0014339		0.0307374	0.0174518	0.00557468	0.0179213	0.0125879		0.0981338	0.100438	0.0756465	0.0914061	0.0136968
60.1667	0.00056315	0.00625	0.00221011	0.00300775	0.00292613		0.00427395	0.00174523	0.00183186	0.00261701	0.0014356		0.0308107	0.0174254	0.00557604	0.0179374	0.0126251		0.0981537	0.100455	0.0756671	0.0914251	0.0136953
60.25	0.000552695	0.00626	0.00221329	0.00300866	0.00293561		0.00428246	0.00174756	0.00183656	0.00262219	0.00143852		0.0307418	0.0174045	0.00555838	0.0179016	0.0125991		0.0981845	0.100468	0.0756872	0.0914467	0.0136958
60.3333	0.000553643	0.00628	0.00221863	0.00301742	0.00294556		0.00429889	0.00175364	0.00184386	0.00263213	0.00144416		0.0307436	0.017393	0.00554957	0.0178954	0.0126045		0.0982018	0.100485	0.0757087	0.0914652	0.0136932
60.4167	0.00055424	0.00629	0.00222307	0.00302244	0.00295025		0.00430658	0.00175669	0.00184715	0.00263681	0.00144677		0.0307276	0.0173733	0.00555776	0.0178862	0.0125928		0.0982138	0.100506	0.0757273	0.0914824	0.0136924
60.5	0.000555439	0.00629	0.00222266	0.0030227	0.0029498		0.00430845	0.00175722	0.00184793	0.00263787	0.00144748		0.0307433	0.0173486	0.00555518	0.0178824	0.0126026		0.0982372	0.100533	0.0757429	0.0915045	0.0136982
60.5833	0.000553076	0.00629	0.00222344	0.00302217	0.00295069		0.00431093	0.00175772	0.00184924	0.0026393	0.0014484		0.0306674	0.0173254	0.0055557	0.0178495	0.012564		0.0982557	0.100563	0.0757563	0.0915251	0.0137048
60.6667	0.000550638	0.00629	0.00222722	0.00302262	0.0029512		0.00430809	0.00175711	0.00184792	0.00263771	0.00144731		0.0307119	0.0172962	0.00555161	0.0178532	0.0125894		0.0982771	0.100593	0.0757625	0.0915441	0.0137161
60.75	0.000557911	0.00632	0.00223876	0.00303889	0.0029632		0.00432805	0.00176576	0.00185601	0.00264994	0.00145399		0.0305855	0.0172709	0.00555783	0.0178047	0.0125224		0.0982925	0.100627	0.0757718	0.0915637	0.0137258
60.8333	0.000552815	0.00634	0.00224482	0.00304588	0.00297559		0.00434641	0.00177192	0.00186468	0.002661	0.00146034		0.0306117	0.0172411	0.00555103	0.0178013	0.0125397		0.0983109	0.100665	0.07578	0.0915852	0.0137382
60.9167	0.000552777	0.00631	0.00223671	0.00303316	0.00296009		0.00433636	0.00176655	0.00186032	0.00265441	0.00145736		0.0306129	0.0172096	0.00553869	0.0177871	0.0125471		0.0983336	0.100701	0.0757842	0.0916061	0.0137532
61	0.000556329	0.0063	0.0022302	0.00302884	0.00295395		0.00432865	0.00176365	0.00185678	0.0026497	0.00145476		0.0305327	0.0171862	0.00554032	0.0177531	0.0125058		0.0983588	0.100733	0.0757944	0.0916286	0.0137641
61.0833	0.00055069	0.0063	0.00223008	0.00302692	0.00295633		0.00432975	0.0017635	0.00185778	0.00265034	0.00145517		0.0305159	0.0171498	0.00555791	0.0177412	0.0124895		0.0983759	0.100771	0.0758073	0.0916515	0.0137737
61.1667	0.000553114	0.00631	0.00223534	0.00303282	0.00296014		0.00434031	0.00176746	0.00186219	0.00265665	0.00145886		0.0304106	0.0171182	0.00555541	0.0176948	0.0124376		0.0984037	0.100812	0.0758215	0.091679	0.0137856
61.25	0.000556189	0.00634	0.00224134	0.00304584	0.00297465		0.0043517	0.00177324	0.00186703	0.00266399	0.00146235		0.0304887	0.0170816	0.00554645	0.0177056	0.0124828		0.0984238	0.100853	0.07584	0.0917057	0.0137937
61.3333	0.00056182	0.00635	0.00224769	0.00305317	0.00297697		0.00435853	0.0017766	0.00186938	0.00266817	0.00146463		0.0304248	0.0170562	0.00554885	0.0176766	0.0124496		0.0984477	0.10089	0.075862	0.0917331	0.0137989
61.4167	0.000558216	0.00635	0.00224825	0.00305216	0.0029784		0.00436271	0.00177741	0.00187158	0.00267057	0.0014662		0.0304354	0.0170334	0.00554682	0.0176719	0.0124566		0.0984701	0.100925	0.0758835	0.0917594	0.0138036
61.5	0.000552661	0.00635	0.00224863	0.00305043	0.00298068		0.00435886	0.00177606	0.00187026	0.00266839	0.00146474		0.0303838	0.0170153	0.00553644	0.0176452	0.0124356		0.0984917	0.100955	0.075903	0.0917832	0.0138076
61.5833	0.000556495	0.00635	0.0022495	0.003052	0.00297896		0.00436285	0.00177741	0.00187172	0.00267066	0.00146624		0.0303781	0.0169892	0.00553466	0.017634	0.0124342		0.0985055	0.100988	0.0759232	0.0918055	0.0138104
61.6667	0.000553333	0.00637	0.00225386	0.00305907	0.00299076		0.0043673	0.00178011	0.00187392	0.00267378	0.00146738		0.0303158	0.0169678	0.0055289	0.0176042	0.0124057		0.0985282	0.101021	0.0759412	0.0918301	0.0138165
61.75	0.000558581	0.00637	0.00225543	0.00306134	0.00298835		0.00437094	0.00178153	0.00187505	0.00267584	0.00146874		0.0303366	0.0169456	0.0055204	0.0176009	0.0124211		0.0985533	0.101052	0.0759621	0.0918559	0.013821
61.8333	0.000559917	0.00638	0.00226022	0.00306671	0.00299268		0.00438229	0.00178558	0.00187995	0.00268261	0.00147272		0.0303551	0.0169301	0.00550413	0.0175964	0.0124389		0.0985605	0.101076	0.075981	0.0918725	0.0138198
61.9167	0.00306	0.00641	0.00226824	0.00391275	0.00219862		0.00439445	0.00197898	0.00169798	0.00269047	0.00148236		0.0303414	0.0169083	0.00552393	0.0175912	0.0124228		0.0985931	0.101101	0.0759961	0.0918966	0.0138273
62	0.00211	0.00644	0.00227643	0.00360881	0.00245329		0.00441351	0.00191536	0.00177053	0.0026998	0.00148588		0.0303218	0.0168801	0.00552445	0.0175755	0.0124133		0.0986105	0.10113	0.076016	0.0919188	0.0138297
62.0833	0.00201	0.00645	0.00228037	0.00358012	0.00248906		0.00441931	0.00191036	0.00178029	0.00270332	0.00148752		0.0303114	0.0168511	0.00555071	0.0175711	0.012396		0.0986451	0.101157	0.0760406	0.0919475	0.0138329
62.1667	0.00185	0.00644	0.00228073	0.00352358	0.00253486		0.00441082	0.00189551	0.00178814	0.00269815	0.00148418		0.0302443	0.016831	0.0055333	0.0175362	0.0123706		0.0986727	0.101181	0.0760671	0.0919736	0.0138323
62.25	0.00175	0.00643	0.00228077	0.00348692	0.00256256		0.00440675	0.00188625	0.00179375	0.00269558	0.00148264		0.0302136	0.0168154	0.00551954	0.0175162	0.0123619		0.098691	0.101204	0.0760888	0.0919947	0.0138321
62.3333	0.00165	0.00645	0.00228389	0.0034613	0.00260763		0.00441958	0.00188369	0.00180723	0.0027035	0.00148666		0.0301727	0.0168014	0.00548946	0.0174879	0.012356		0.0987184	0.101228	0.0761093	0.0920186	0.0138349
62.4167	0.0016	0.00647	0.00228873	0.00345291	0.00263547		0.00442789	0.00188388	0.00181471	0.00270883	0.00148915		0.0301889	0.0167782	0.00547197	0.0174797	0.0123734		0.0987356	0.101247	0.0761299	0.0920375	0.0138335
62.5	0.00152	0.00648	0.00228874	0.00342958	0.00266956		0.00443404	0.00188017	0.00182384	0.00271268	0.00149101		0.0302189	0.0167677	0.00547232	0.0174863	0.0123889		0.0987523	0.101259	0.0761523	0.0920545	0.0138286
62.5833	0.00148	0.00649	0.00229137	0.00342046	0.00268908		0.00444105	0.00187987	0.0018301	0.00271701	0.00149327		0.0301523	0.0167425	0.00547164	0.0174555	0.0123558		0.0987659	0.101272	0.0761766	0.0920714	0.0138222
62.6667	0.00141	0.0065	0.00229559	0.00340186	0.00271936		0.00444748	0.00187729	0.00183838	0.00272105	0.00149526		0.0301377	0.0167267	0.00548475	0.0174497	0.0123424		0.0987872	0.101289	0.0762016	0.0920924	0.0138186
62.75	0.00139	0.00652	0.00230221	0.00340407	0.00273675		0.00446227	0.00188148	0.00184651	0.00273009	0.00150022		0.0301252	0.0167108	0.0054782	0.0174381	0.0123396		0.0988052	0.1013	0.0762236	0.0921096	0.0138142
62.8333	0.00134	0.00655	0.00230983	0.00339994	0.00277079		0.00448167	0.0018854	0.00185915	0.00274208	0.00150659		0.0301612	0.0166939	0.00548154	0.0174455	0.012357		0.0988163	0.101312	0.0762462	0.0921248	0.0138078
62.9167	0.00131	0.00656	0.00231238	0.00339413	0.00278716		0.00448607	0.0018852	0.00186348	0.00274492	0.00150792		0.0300118	0.0166643	0.00547445	0.0173835	0.0122845		0.0988254	0.10132	0.0762713	0.0921389	0.0137983
63	0.00129	0.00654	0.00231065	0.00338022	0.00278363		0.00447862	0.0018802	0.00186164	0.00274015	0.00150558		0.0301032	0.0166387	0.00546526	0.0174024	0.0123367		0.0988432	0.101329	0.0762923	0.0921547	0.0137933
63.0833	0.00126	0.00654	0.00231096	0.00337032	0.00279487		0.00447923	0.00187813	0.00186431	0.00274056	0.00150575		0.0300358	0.0166111	0.00546632	0.0173711	0.0123024		0.0988665	0.101336	0.0763106	0.0921712	0.013791
63.1667	0.00124	0.00657	0.00231655	0.00337552	0.00281838		0.00449475	0.00188318	0.00187292	0.00275028	0.00151076		0.0299762	0.0165902	0.0054695	0.0173453	0.0122708		0.0988707	0.10134	0.0763345	0.0921818	0.0137796
63.25	0.00121	0.00658	0.00232058	0.00337019	0.00283469		0.00450161	0.0018837	0.00187833	0.00275454	0.001513		0.0299031	0.0165639	0.00547485	0.0173139	0.0122314		0.0988822	0.101338	0.0763604	0.0921936	0.0137668
63.3333	0.00119	0.00659	0.00232421	0.00336807	0.00284732		0.00450672	0.0018845	0.00188214	0.00275779	0.00151462		0.0299203	0.0165382	0.00545697	0.0173052	0.0122497		0.0988937	0.101345	0.0763823	0.0922071	0.0137594
63.4167	0.00116	0.00659	0.00232707	0.00335902	0.00285831		0.00450746	0.00188265	0.00188475	0.00275828	0.00151483		0.0299144	0.0165135	0.00545332	0.0172937	0.0122492		0.0989176	0.101347	0.0763993	0.0922212	0.013756
63.5	0.00115	0.00659	0.00232538	0.00335513	0.00286246		0.00450878	0.0018821	0.00188628	0.00275905	0.00151531		0.0298376	0.0164838	0.00548393	0.0172685	0.0121958		0.0989415	0.101349	0.0764194	0.0922367	0.013751
63.5833	0.00113	0.0066	0.00232951	0.00335317	0.00287509		0.00451672	0.00188364	0.00189139	0.00276392	0.00151798		0.0299113	0.0164574	0.0055034	0.0172907	0.0122253		0.0989588	0.101348	0.0764425	0.0922497	0.0137414
63.6667	0.00111	0.00662	0.00233624	0.00335541	0.00289293		0.00452495	0.00188621	0.00189652	0.00276923	0.00152051		0.0298631	0.0164362	0.00545196	0.0172504	0.0122259		0.0989675	0.101344	0.0764616	0.0922576	0.0137313
63.75	0.00109	0.00663	0.00234018	0.00335339	0.00290566		0.00453261	0.00188767	0.00190152	0.00277393	0.00152308		0.0298074	0.0164145	0.00541795	0.0172133	0.0122144		0.0989907	0.101343	0.076485	0.0922728	0.0137231
63.8333	0.00108	0.00664	0.00234149	0.00335383	0.00291497		0.00452849	0.00188673	0.00190041	0.00277188	0.00152129		0.0297961	0.0164012	0.00541992	0.0172058	0.012208		0.0990102	0.101344	0.0765057	0.0922868	0.0137166
63.9167	0.00105	0.00663	0.00234269	0.0033409	0.00292086		0.00452767	0.00188362	0.00190237	0.00277122	0.00152116		0.0297812	0.0163873	0.00546509	0.0172112	0.012179		0.0990267	0.101347	0.0765303	0.0923013	0.0137073
64	0.00103	0.00662	0.00233972	0.00332991	0.00292359		0.00453862	0.00188388	0.00190922	0.00277724	0.00152545		0.0297781	0.016358	0.00549818	0.0172114	0.0121624		0.0990348	0.101348	0.0765557	0.0923129	0.0136951
64.0833	0.00101	0.00665	0.0023414	0.0033338	0.00294806		0.00455578	0.00188905	0.00191888	0.00278791	0.0015311		0.029733	0.0163305	0.00545565	0.017173	0.0121606		0.0990551	0.101343	0.0765761	0.0923247	0.0136866
64.1667	0.000992638	0.00668	0.00234833	0.00334032	0.00297062		0.00456957	0.00189397	0.00192645	0.00279666	0.00153547		0.0297832	0.0163133	0.00540559	0.0171674	0.0122113		0.099079	0.101359	0.076593	0.0923437	0.0136881
64.25	0.000977975	0.00671	0.00235605	0.00334801	0.00299199		0.00458712	0.00190008	0.00193548	0.00280756	0.00154124		0.029712	0.0163067	0.005368	0.0171289	0.0121928		0.0990952	0.101368	0.0766123	0.0923586	0.013684
64.3333	0.000954439	0.00673	0.00236376	0.0033494	0.00301129		0.00459943	0.00190347	0.00194277	0.00281522	0.00154529		0.0296712	0.0162895	0.00542217	0.0171276	0.0121462		0.0991214	0.101379	0.0766341	0.0923781	0.0136813
64.4167	0.000935703	0.00676	0.00237483	0.00335685	0.00303379		0.00461991	0.00191027	0.00195331	0.00282783	0.00155214		0.0297347	0.0162773	0.00547448	0.0171621	0.0121543		0.0991374	0.101389	0.0766522	0.092393	0.0136783
64.5	0.000913347	0.00678	0.00238284	0.00335873	0.00305265		0.00463156	0.0019136	0.00196019	0.00283512	0.00155594		0.0297082	0.0162608	0.00544372	0.0171376	0.012156		0.0991466	0.101401	0.076665	0.0924043	0.0136773
64.5833	0.000903369	0.00677	0.00238289	0.00335209	0.00305104		0.00462801	0.00191122	0.00195932	0.00283285	0.00155484		0.0295883	0.0162464	0.00538847	0.0170744	0.0121211		0.0991513	0.10142	0.076673	0.0924147	0.0136798
64.6667	0.000881318	0.00677	0.00238291	0.00334474	0.0030599		0.0046258	0.00190902	0.00196015	0.00283165	0.00155398		0.0296139	0.0162212	0.00536433	0.0170665	0.0121469		0.0991683	0.101433	0.0766828	0.092428	0.0136827
64.75	0.000866243	0.00678	0.00238342	0.00334322	0.00307149		0.00463003	0.00190973	0.0019634	0.00283439	0.0015553		0.0296686	0.0161946	0.00536074	0.0170746	0.0121778		0.0991907	0.101445	0.0766935	0.0924429	0.0136859
64.8333	0.000855677	0.00679	0.00238788	0.00334452	0.00308065		0.00463532	0.00191135	0.00196652	0.00283773	0.001557		0.0295248	0.0161691	0.00536345	0.0170191	0.0121031		0.0992035	0.101461	0.0767038	0.092456	0.0136884
64.9167	0.000840735	0.00681	0.00239401	0.00334825	0.00309693		0.00464896	0.0019156	0.00197383	0.00284613	0.00156157		0.0296089	0.0161477	0.0053893	0.0170487	0.0121349		0.0992254	0.10148	0.0767137	0.0924731	0.0136945
65	0.000828575	0.00682	0.00239712	0.00334856	0.00310696		0.00465733	0.00191776	0.0019786	0.00285123	0.00156442		0.0294873	0.0161301	0.00538286	0.0170001	0.0120757		0.0992446	0.101494	0.0767106	0.092483	0.0137055
65.0833	0.000817954	0.00683	0.00239818	0.00334871	0.0031167		0.00466762	0.00192037	0.00198425	0.00285741	0.00156801		0.0294966	0.0161127	0.00538256	0.0169973	0.0120813		0.0992638	0.101507	0.0767222	0.0924977	0.0137079
65.1667	0.000804693	0.00683	0.00239887	0.00334452	0.00312198		0.004668	0.00191952	0.0019855	0.00285767	0.00156813		0.0294498	0.0160892	0.00541257	0.0169838	0.0120435		0.0992824	0.101524	0.0767376	0.0925147	0.0137092
65.25	0.00080052	0.00684	0.00240082	0.00334711	0.00312897		0.00467111	0.00192088	0.00198724	0.00285974	0.00156904		0.0295191	0.0160633	0.00550163	0.017028	0.0120378		0.0992999	0.101546	0.0767568	0.0925342	0.0137096
65.3333	0.000801599	0.00684	0.00240302	0.00334821	0.0031282		0.0046788	0.00192305	0.00199056	0.00286413	0.00157191		0.0294524	0.0160421	0.00543535	0.0169766	0.0120358		0.0993195	0.101563	0.076775	0.0925525	0.0137097
65.4167	0.000783214	0.00684	0.00240468	0.00334263	0.00313544		0.00467329	0.00192041	0.00198947	0.00286106	0.00156982		0.0293652	0.0160228	0.00535515	0.0169144	0.0120298		0.0993309	0.10158	0.0767935	0.0925683	0.0137076
65.5	0.000781111	0.00685	0.00240755	0.00334622	0.00314145		0.00468029	0.00192297	0.00199277	0.00286535	0.00157218		0.0293603	0.0160069	0.00539797	0.0169217	0.0120074		0.0993306	0.101595	0.0768098	0.0925785	0.0137029
65.5833	0.000772846	0.00684	0.00240842	0.00334042	0.00313912		0.00467856	0.00192124	0.00199256	0.00286412	0.00157176		0.02937	0.0159847	0.00539836	0.0169177	0.012013		0.0993364	0.101609	0.0768252	0.0925903	0.0137002
65.6667	0.000761568	0.00684	0.00240894	0.00333684	0.00314366		0.00467971	0.00192072	0.00199401	0.00286481	0.00157217		0.0293427	0.0159628	0.00533791	0.0168811	0.0120287		0.099351	0.101626	0.0768379	0.092605	0.013702
65.75	0.000756484	0.00685	0.00240763	0.00333804	0.0031515		0.00468114	0.00192134	0.00199525	0.00286591	0.00157247		0.0293568	0.0159426	0.00530723	0.0168689	0.0120515		0.0993738	0.101643	0.0768523	0.092623	0.0137049
65.8333	0.000758484	0.00686	0.00240945	0.00334265	0.00315599		0.00468844	0.00192421	0.0019984	0.00287035	0.00157495		0.029314	0.0159276	0.00531988	0.0168538	0.0120239		0.0993825	0.101657	0.0768696	0.0926365	0.0137018
65.9167	0.00075141	0.00687	0.00241449	0.0033453	0.00316371		0.00469793	0.00192718	0.00200314	0.00287608	0.00157822		0.0293371	0.0159251	0.00547153	0.0169112	0.0119633		0.0993741	0.101667	0.0768832	0.0926416	0.0136952
66	0.000749032	0.00686	0.00241702	0.00334202	0.00315875		0.0046926	0.0019251	0.00200067	0.00287279	0.00157645		0.0292629	0.0158861	0.00555767	0.0169022	0.0118852		0.0994051	0.101678	0.0768961	0.0926598	0.0136989
66.0833	0.00074673	0.00688	0.00241998	0.0033489	0.0031704		0.00470029	0.00192857	0.00200437	0.00287774	0.00157882		0.029231	0.0158508	0.00539325	0.016825	0.0119487		0.0994435	0.101699	0.0769125	0.0926849	0.0137058
66.1667	0.000738507	0.00689	0.00242592	0.00335148	0.00317848		0.00470877	0.00193128	0.00200869	0.00288291	0.00158172		0.0292412	0.0158296	0.00534117	0.016804	0.0119798		0.0994689	0.101714	0.0769292	0.0927041	0.0137076
66.25	0.000734365	0.00692	0.00243105	0.00336181	0.00319613		0.00472232	0.00193699	0.00201518	0.00289149	0.00158602		0.0291448	0.0158168	0.00530868	0.0167567	0.0119458		0.0994786	0.101723	0.0769464	0.0927161	0.013703
[truncated: 31 more rows]

## Sheet: figure 2e
	Fe(II)/mM
[truncated: 6 more rows]

## Sheet: figure 2f
	Hydrogen concentration
[truncated: 14 more rows]

## Sheet: figure 3c
	Current/nA
[truncated: 20 more rows]

## Sheet: figure 3d
	Current/nA
[truncated: 95 more rows]

## Sheet: figure 3g
Profile 1			Profile 2			Profile 3
[truncated: 308 more rows]

## Sheet: figure 4c
Voltage/V	current 1	current-2	current-3	current-4	current-5	avg(pA)	stdev
[truncated: 201 more rows]

[truncated: 10 more sheets: figure 4f, figure S2C, figure S2D, figure S2E, figure S2F, figure S2G, figure S3, figure S4, figure S6, figure S8]
